# Supplementary material for: Sex-biased transcriptomic landscapes in bipolar disorder: integrating neurobiology and clinical heterogeneity through cross-study meta-analysis
Source: Biol Sex Differ. 2026 May 8;17:125. doi: 10.1186/s13293-026-00870-4 (PMC13321544; doi:10.1186/s13293-026-00870-4)
Supplement: Supplementary file 2 — Supplementary Material 2 [file 13293_2026_870_MOESM2_ESM.txt]

	gene	estimate	se	pval	ci.lb	ci.ub	tau2	I2	padj
SECISBP2L	1	-0.394845358620623	0.0652255168110504	1.4169573876199e-09	-0.522685022443293	-0.267005694797952	0.00186608177123442	9.9711766767081	7.24773703767578e-06
FSHR	1	1.35137818756118	0.375468546827535	0.000319224459926061	0.615473358451615	2.08728301667074	0	0	0.0480245033094648
PRKAG1	1	-0.267040042418762	0.0737987777293536	0.000296328449211101	-0.411682988871372	-0.122397095966152	0	0	0.0459309096277207
PPIG	1	-0.210647806039265	0.0578799474472378	0.000273282735787479	-0.324090418462922	-0.0972051936156078	1.29236967888977e-06	0.00905241685537181	0.0436825372985298
PACS1	1	0.321789268866439	0.0873982506162156	0.000231526643130127	0.150491845346851	0.493086692386027	0	0	0.038201896116471
GLIS1	1	1.17661819911858	0.318533059065587	0.000220870872578377	0.552304875464663	1.8009315227725	0	0	0.0376584837746134
NLRC4	1	0.28349361401283	0.075499103826096	0.000173392093671396	0.135518089648632	0.431469138377029	0	0	0.0326701203138733
POF1B	1	0.288361234855465	0.0770421142651427	0.00018190576499376	0.137361465602966	0.439361004107964	1.75968689759094e-06	0.00574249549357496	0.0326701203138733
RNF128	1	-0.435737504491853	0.116558545678581	0.000185226488583055	-0.664188056112239	-0.207286952871468	4.6636476038242e-07	0.000463471850451872	0.0326701203138733
ROR1	1	-0.288296191776951	0.0763526231793603	0.000159461767700397	-0.437944583333655	-0.138647800220247	4.62166524702166e-07	0.0015143011396934	0.0326701203138733
RYR1	1	-0.249476918927918	0.0665039843479146	0.000175914540000944	-0.379822333078246	-0.11913150477759	4.22436312073116e-06	0.0229458474531174	0.0326701203138733
SCAMP1	1	-0.29183250348135	0.0774483533789183	0.000164500227218906	-0.443628486765961	-0.140036520196739	0	0	0.0326701203138733
MRRF	1	0.278202949038751	0.0706979300993564	8.31643924373956e-05	0.139637552262482	0.41676834581502	0	0	0.0188819857508139
PDLIM5	1	-0.565625591554115	0.143920781272981	8.49043347543928e-05	-0.847705139476025	-0.283546043632204	3.55942446901241e-06	0.00403639048988541	0.0188819857508139
RPGRIP1L	1	-0.236527319351614	0.059542575180988	7.11501336119807e-05	-0.353228622253119	-0.119826016450109	0	0	0.0173301396869182
NCOR1	1	-0.454168332299963	0.110925163388607	4.23323263855645e-05	-0.671577657520854	-0.236759007079073	0	0	0.0112172357157116
PXMP4	1	-0.26708115324365	0.0653626382424972	4.38601592012184e-05	-0.395189570133465	-0.138972736353835	0	0	0.0112172357157116
RIMS2	1	-0.388328728830007	0.0948710951057272	4.25414730896321e-05	-0.574272658411106	-0.202384799248907	0	0	0.0112172357157116
NAV3	1	0.298523860664355	0.0721840632304327	3.54040176533476e-05	0.157045696474945	0.440002024853765	3.19575372408112e-06	0.0142759720631054	0.0110915549647606
PHF20L1	1	0.248874012815316	0.0603139761863275	3.68634280353725e-05	0.130660791725707	0.367087233904924	5.32961574687216e-07	0.00286356328753106	0.0110915549647606
PSMC6	1	0.340870365487623	0.0817010171471959	3.01715100320751e-05	0.180739314378829	0.501001416596416	0.00335410296654093	12.0003506447931	0.0102884849209376
OXNAD1	1	-0.37278818269779	0.088381704282478	2.4655111540109e-05	-0.546013139983717	-0.199563225411864	0	0	0.00902368931262753
RNF24	1	0.385141389563595	0.0913189789258099	2.46982698683843e-05	0.206159479764036	0.564123299363155	0	0	0.00902368931262753
PMS1	1	-0.509183033339436	0.118671395380907	1.78112976284968e-05	-0.741774694281127	-0.276591372397745	0	0	0.00759206561414678
NUP107	1	-0.408817505244086	0.0936483591072127	1.26859608836191e-05	-0.592364916305496	-0.225270094182675	4.01551666958086e-06	0.0111776026137472	0.00665823905481299
PCSK2	1	0.367628182381522	0.0844717199187295	1.34848396348438e-05	0.202066653628657	0.533189711134386	5.52646315737225e-07	0.00118455736051174	0.00665823905481299
POLR3F	1	-0.332246316972917	0.0765735956750576	1.43187936662645e-05	-0.482327806662762	-0.182164827283072	0.00385929243215818	15.7426270348484	0.00665823905481299
RERG	1	-0.473164798995818	0.108888497546138	1.39017896942353e-05	-0.686582332516925	-0.25974726547471	0	0	0.00665823905481299
RPS6KA2	1	0.382351010045248	0.0838846598398647	5.16291764658206e-06	0.21794009790372	0.546761922186777	0.00357756062502692	12.2872495254584	0.00377261768032389
OR9Q1	1	0.245502079287041	0.0514706679647786	1.84457171786908e-06	0.144621423815856	0.346382734758227	0	0	0.00198314358275682
OTOA	1	-0.403124605143495	0.0853572339439703	2.32626813226606e-06	-0.570421709493636	-0.235827500793353	0	0	0.00198314358275682
PANK2	1	0.445992399259293	0.093935254999987	2.05569874903826e-06	0.261882682580732	0.630102115937853	0	0	0.00198314358275682
RCHY1	1	-0.283827914283887	0.0582102715806631	1.08309219681763e-06	-0.397917950112282	-0.169737878455492	3.84371536029524e-06	0.0245167557535656	0.00184667219557407
NIPBL	1	0.257255959651603	0.0488197286392297	1.3678977154952e-07	0.161571049783694	0.352940869519511	0	0	0.000349839840737897
