# Supplementary material for: Sex-biased transcriptomic landscapes in bipolar disorder: integrating neurobiology and clinical heterogeneity through cross-study meta-analysis
Source: Biol Sex Differ. 2026 May 8;17:125. doi: 10.1186/s13293-026-00870-4 (PMC13321544; doi:10.1186/s13293-026-00870-4)
Supplement: Supplementary file 3 — Supplementary Material 3 [file 13293_2026_870_MOESM3_ESM.txt]

	estimate	se	zval	pval	ci.lb	ci.ub	Q	Qp	tau2	I2	H2
ENPP3(without study1)	1.37331086943474	0.371675128887579	3.69492269645552	0.000219953696353347	0.644841002865807	2.10178073600368	1.95490042517985	0.37626928343047	3.00383433382522e-07	7.15852761877065e-05	1.00000071585327
ENPP3(without study2)	1.41194593877557	0.385509826837097	3.6625420170475	0.000249724775789634	0.656360562488591	2.16753131506256	1.84628586366704	0.39726848913321	1.27554092070188e-06	0.000279653084370853	1.00000279653866
ENPP3(without study3)	1.01765065531847	0.416883332046165	2.44109221235493	0.0146429152750316	0.200574338752933	1.834726971884	2.16249210150029	0.339172635911214	0.0340232742058541	6.4970276064952	1.06948471733233
ENPP3(without study4)	1.02563362319523	0.375792528792467	2.72925496015286	0.00634776052240368	0.289093801102762	1.7621734452877	1.7746436181476	0.411757041335435	0	0	1
EYA4(without study1)	1.27510741217168	0.426007038581056	2.9931604332614	0.00276104566636425	0.440148959392245	2.11006586495111	1.309290830251	0.519626281544319	0	0	1
EYA4(without study2)	1.31443192126208	0.440119116336147	2.98653676351145	0.00282156910334024	0.451814304335635	2.17704953818852	1.27665641195276	0.52817468564061	0	0	1
EYA4(without study3)	1.03709149987727	0.450638555195129	2.30138208975085	0.0213700433712745	0.153856161649652	1.92032683810489	0.445046344468936	0.800496457243715	0	0	1
EYA4(without study4)	1.42692046840091	0.409688575678125	3.48293936690581	0.000495940674965526	0.623945615194276	2.22989532160755	0.473443899909677	0.789210697582881	0	0	1
FOXO3(without study1)	0.829624989777204	0.276222984049976	3.00346110817159	0.00266927663162517	0.28823788933707	1.37101209021734	1.02594086788774	0.598714492970354	0	0	1
FOXO3(without study2)	1.04998697212798	0.284744010055611	3.68747694437161	0.00022648860724811	0.491898967605475	1.60807497665049	1.55901527061056	0.458631769814236	6.34587318887281e-08	1.97517756667847e-05	1.0000001975178
FOXO3(without study3)	0.943227102752804	0.435872114508914	2.16399964887755	0.0304643763513861	0.0889334564500146	1.79752074905559	2.89009717013739	0.235734623094775	0.0734454798617944	11.9654316987149	1.13591742345762
FOXO3(without study4)	0.921674740867386	0.30419976639011	3.02983382204646	0.00244688329620492	0.325454154637273	1.5178953270975	2.8850465146837	0.236330682580657	5.49442515378186e-07	0.000125403267169043	1.00000125403424
FRDM5(without study1)	1.1664550278955	0.383425936655657	3.04219124577131	0.00234862623173154	0.41495400131188	1.91795605447913	1.60502310836698	0.448201866054028	0	0	1
FRDM5(without study2)	1.37958177104875	0.417987287451553	3.30053523747096	0.000965005945496414	0.560341741648119	2.19882180044939	1.06216053910414	0.58796946097357	0	0	1
FRDM5(without study3)	1.31715513075263	0.392452579404344	3.35621473746401	0.000790171898327478	0.547962209480265	2.08634805202499	1.24651392506293	0.536195222827174	0	0	1
FRDM5(without study4)	0.931202685277526	0.423401385221543	2.19933783350822	0.0278539094331342	0.101351219238932	1.76105415131612	0.372550230433171	0.830045205500175	0	0	1
GARNL3(without study1)	1.15466354894358	0.316047751101684	3.65344649635582	0.000258743723565464	0.535221339389405	1.77410575849776	0.8530952268159	0.652758784765315	0	0	1
GARNL3(without study2)	0.980739392136876	0.333715060485127	2.9388526568479	0.00329429643437535	0.32666989248742	1.63480889178633	0.0254424454797188	0.987359349991032	0	0	1
GARNL3(without study3)	1.15165283712076	0.340680731400381	3.38044606276042	0.000723682773457425	0.483930873349249	1.81937480089227	0.918840585628002	0.631649711267854	0	0	1
GARNL3(without study4)	1.24329435397204	0.411107734772834	3.02425434699994	0.00249246795655193	0.437538000051441	2.04905070789264	0.767713321727062	0.681229066967775	0	0	1
GDI2(without study1)	1.50668451392317	0.414258869827247	3.63706035926639	0.000275767326609849	0.694752048785504	2.31861697906084	1.38383636621613	0.500614876489365	0	0	1
GDI2(without study2)	1.29468099080947	0.430138459445235	3.00991683580043	0.00261319230771536	0.45162510193127	2.13773687968768	0.65146087716396	0.721999784488325	0	0	1
GDI2(without study3)	1.74903303771688	0.433083815936279	4.03855552518319	5.37813635971267e-05	0.9002043561946	2.59786171923916	0.268225120513402	0.874491626061392	0	0	1
GDI2(without study4)	1.44470106723253	0.392542451947791	3.680368989555	0.000232896693890136	0.675331999011818	2.21407013545325	1.2787533271014	0.527621207090976	0	0	1
GNAS(without study1)	1.59653523198033	0.535838865888511	2.9795062165433	0.00288713371512543	0.54631035332206	2.6467601106386	1.76835681259322	0.41305339597765	0	0	1
GNAS(without study2)	1.23932010659084	0.532817543939829	2.32597466184558	0.0200199024471534	0.195016910137684	2.28362330304399	0.254761766252671	0.880398279879237	0	0	1
GNAS(without study3)	1.71094317780608	0.522890392104903	3.27208761843691	0.00106756485934179	0.686096841418439	2.73578951419371	1.52213586458992	0.467167257516289	0	0	1
GNAS(without study4)	1.75876356686901	0.50863361102794	3.45782018477816	0.000544564718366562	0.761860007927696	2.75566712581033	1.17183762234192	0.556594221809204	0	0	1
GPM6A(without study1)	1.60130969818597	0.484292253789448	3.30649455087539	0.000944711879234937	0.652114322766919	2.55050507360502	2.33905946358599	0.310512931295011	0.174078875463947	23.4129478601731	1.30570373458724
GPM6A(without study2)	1.16945863059987	0.395228103166561	2.95894603959128	0.00308693149177399	0.394825782715331	1.94409147848441	0.789319112692686	0.673909428387648	0	0	1
GPM6A(without study3)	1.30981619127153	0.390935013589843	3.350470399783	0.00080674431122277	0.543597644339764	2.0760347382033	2.39743387715351	0.301580910612453	6.06012548325548e-06	0.00121028229152473	1.0000121029694
GPM6A(without study4)	1.71080178645046	0.479943195048298	3.56459223529214	0.000364422287335043	0.770130409530717	2.65147316337021	1.80364887180402	0.405828575692435	0	0	1
INPP5A(without study1)	1.30940237019857	0.398928955063015	3.28229463813107	0.00102965955532578	0.52751598588486	2.09128875451227	0.421060815015211	0.810154420002115	0	0	1
INPP5A(without study2)	1.27954986785135	0.387440924915591	3.30256765758578	0.000958039731387617	0.520179608879906	2.0389201268228	0.321437336068986	0.85153160047079	0	0	1
INPP5A(without study3)	1.22802548522082	0.497224265148378	2.46976177812715	0.013520305491101	0.253483833290608	2.20256713715104	0.349705072703579	0.839580819291672	0	0	1
INPP5A(without study4)	1.45587874698668	0.423251170957286	3.43975125619582	0.00058224905204958	0.626321695495993	2.28543579847737	0.0410311165899351	0.97969345399621	0	0	1
MARK2(without study1)	1.73091811441817	0.501688488755906	3.45018503157312	0.000560202446603708	0.747626744998264	2.71420948383807	0.428121686822437	0.807299264687234	0	0	1
MARK2(without study2)	1.43298616616262	0.4527790549878	3.16486849463748	0.00155153058079505	0.545555525432449	2.32041680689279	1.66314341779217	0.435364482076525	0	0	1
MARK2(without study3)	1.22250305395104	0.460868288268428	2.65260831580368	0.00798724963829287	0.319217807328299	2.12578830057378	1.09342333411575	0.578850136187516	0	0	1
MARK2(without study4)	1.25039007282573	0.453822653984109	2.75523943515943	0.00586491984628964	0.360914015648496	2.13986613000297	1.20892864726449	0.54636702416689	0	0	1
MKLN1(without study1)	-0.247560634954104	0.0803827806797603	-3.07977197181533	0.00207159133742911	-0.405107990063617	-0.0900132798445921	3.10500531106435	0.211717454391452	0.00637322910236855	32.3970508597407	1.47922540764494
MKLN1(without study2)	-0.28437832751297	0.0979113516760168	-2.90444695783552	0.00367902535981365	-0.476281050475599	-0.0924756045503421	4.02561354743063	0.133613126065116	0.0143953315600792	50.4524686413222	2.01826402361186
MKLN1(without study3)	-0.248094506269776	0.067950389259265	-3.65111236262636	0.000261106967066603	-0.381274821953412	-0.114914190586139	2.72250424774231	0.256339606982198	0.00375695759198817	27.0781942853093	1.37133192218599
MKLN1(without study4)	-0.336501568028318	0.0670657965885083	-5.01748409987539	5.23525328009402e-07	-0.467948113936283	-0.205055022120352	0.830815820378431	0.660070976105913	0	0	1
MLXIP(without study1)	0.152749499629636	0.0591374914152207	2.58295534650159	0.0097958000625682	0.0368421463197569	0.268656852939515	0.184275194912983	0.911979654830535	0	0	1
MLXIP(without study2)	0.157772534468582	0.0454059973616802	3.47470694701075	0.000511411716731452	0.0687784149575682	0.246766653979596	0.132018596123249	0.93612216012962	0	0	1
MLXIP(without study3)	0.157348484470633	0.0453326655948764	3.47097357734941	0.000518575024311272	0.0684980925814769	0.246198876359789	0.0748256066328049	0.963278408741523	0	0	1
MLXIP(without study4)	0.16093258364681	0.0702492063075912	2.29088116586193	0.0219702875708536	0.0232466693414072	0.298618497952213	0.192173901752186	0.908385027760711	0	0	1
MMD2(without study1)	0.282280019890743	0.123623251711255	2.28338937848084	0.0224074423635504	0.0399828988849541	0.524577140896531	2.94876066462492	0.228920537763191	0.01938182525239	44.2995160975971	1.79531653935391
MMD2(without study2)	0.276446647564414	0.0753248331952374	3.67005987053275	0.00024249366560665	0.128812687360261	0.424080607768566	2.90153549536578	0.234390266413095	0.00541242198631889	31.5579100705299	1.46108922306508
MMD2(without study3)	0.230599303420899	0.0750885120043887	3.07103306837963	0.00213319524027215	0.0834285242395934	0.377770082602204	1.49630426476069	0.473240230570313	0.00159250258137461	7.64496045785135	1.08277794580297
MMD2(without study4)	0.356623362383765	0.0810052283014337	4.40247339414576	1.07023717823774e-05	0.19785603235351	0.515390692414019	0.554788797961567	0.757755580139619	0	0	1
MOB2(without study1)	-0.191389734454715	0.0635922906775893	-3.00963736980406	0.00261559769324887	-0.316028333877193	-0.066751135032238	1.21581484757821	0.544489062640349	0	0	1
MOB2(without study2)	-0.185784758142381	0.0613291176570246	-3.0293075335171	0.0024511502880505	-0.305987619953769	-0.0655818963309933	0.45801181277302	0.795323836001245	0	0	1
MOB2(without study3)	-0.228311143381925	0.0724237699154314	-3.15243384386814	0.00161915506758474	-0.370259124040786	-0.086363162723064	1.18251447203683	0.553630802419216	0	0	1
MOB2(without study4)	-0.225876278786335	0.0760643662562666	-2.96954132274423	0.00298244696783275	-0.374959697155481	-0.076792860417189	1.30004259165026	0.52203465948382	0	0	1
MRPS25(without study1)	0.251875258655433	0.0708160434339251	3.55675418227008	0.000375465184546412	0.113078363997315	0.39067215331355	0.33361283945294	0.84636343474539	0	0	1
MRPS25(without study2)	0.230126615414863	0.0697445608476516	3.29956361640224	0.000968352769400342	0.0934297880359039	0.366823442793823	0.745247212197417	0.688924491026168	0	0	1
MRPS25(without study3)	0.20264832495313	0.0646856267647061	3.13281844961112	0.00173136498161979	0.0758668261769061	0.329429823729354	0.242464681921046	0.885828121524881	0	0	1
MRPS25(without study4)	0.219249349745958	0.0606119330883812	3.61726377256868	0.000297733849921773	0.100452143859379	0.338046555632536	0.697432824049046	0.705593199646977	0	0	1
MSH4(without study1)	-0.177660417987795	0.0490880840968928	-3.61921678664661	0.000295496016114204	-0.273871294887778	-0.0814495410878116	3.10694584671177	0.211512131383	1.76088818525377e-06	0.0178152539577493	1.00017818428356
MSH4(without study2)	-0.196020460639835	0.0451835464475467	-4.33831507377123	1.43579222122209e-05	-0.284578584370819	-0.10746233690885	2.33395865099251	0.311305876166188	5.20117191357525e-06	0.0697474597508171	1.00069796140786
MSH4(without study3)	-0.187868613428122	0.0566764490195992	-3.3147562466935	0.000917230686817098	-0.298952412278157	-0.0767848145780871	3.06848096642369	0.21561939554453	7.51767418396086e-06	0.0669460866298718	1.00066990934439
MSH4(without study4)	-0.162037043724326	0.0426196164591835	-3.80193575602699	0.000143569959419098	-0.245569957019236	-0.0785041304294161	0.504195124653769	0.777168911962687	0	0	1
MTMR1(without study1)	0.164982980223551	0.0722445908891075	2.2836724271412	0.0223907896896698	0.0233861840030701	0.306579776444032	3.98103733336596	0.13662454446602	0.00655727403534458	42.7722134298602	1.74740289627378
MTMR1(without study2)	0.113083309766793	0.0481337053615093	2.34935808322834	0.0188058114960318	0.0187429808157724	0.207423638717814	3.30502834193105	0.191567668787284	7.0381581644124e-07	0.00836231001777061	1.00008363009359
MTMR1(without study3)	0.124411958877375	0.0407977907873158	3.04947783878668	0.00229239545170488	0.0444497582854358	0.204374159469314	1.53532852067323	0.464095810309005	0	0	1
MTMR1(without study4)	0.169195016545605	0.0481619227491621	3.51304530400104	0.000443001934332061	0.0747993825310467	0.263590650560163	2.71953538766098	0.256720407761548	1.17142498838652e-06	0.0139023058698318	1.0001390423888
MTMR8(without study1)	-0.186018734918596	0.0855668003788977	-2.17395922361112	0.0297081976597954	-0.353726581933564	-0.0183108879036286	0.0473734447413181	0.976591606143367	0	0	1
MTMR8(without study2)	-0.274449511810374	0.0874410729878015	-3.13867959795806	0.00169710900163798	-0.445830865636003	-0.103068157984745	2.73220020965778	0.255099884951324	0.00749647562239302	32.1713312812435	1.47430285584165
MTMR8(without study3)	-0.290198044111433	0.0901176285923953	-3.22021394308995	0.00128094961198356	-0.466825350524685	-0.113570737698181	2.31808040152592	0.313787209120066	0.0073655795609589	29.3632198337467	1.41569306761487
MTMR8(without study4)	-0.322729212500309	0.0963559575975353	-3.34934362697428	0.00081003265357417	-0.511583419087347	-0.133875005913271	1.71146504329504	0.424971776011545	0.00360331278127791	10.5779163839639	1.11829199182367
MTUS1(without study1)	0.487717692095182	0.0664761495314327	7.33673197880645	2.1887229265762e-13	0.357426833182675	0.618008551007689	0.34293710079844	0.842426761588754	0	0	1
MTUS1(without study2)	0.373218348469292	0.140442563755555	2.6574447125509	0.00787355037786009	0.0979559816119338	0.64848071532665	8.27184205304638	0.0159879330361588	0.0448859642973182	75.8946466804343	4.14845609912022
MTUS1(without study3)	0.342150422934702	0.124083641179838	2.75741765539272	0.00582598849614164	0.0989509551516276	0.585349890717776	6.45003944111193	0.0397549975778363	0.0320518911581884	69.4340733527707	3.27161682857289
MTUS1(without study4)	0.359539640936627	0.132667154788832	2.7100878247439	0.00672653944298781	0.0995167956191162	0.619562486254138	7.79353744963669	0.0203074244201099	0.0396552318099959	75.1407485485989	4.02264727059445
MYBL2(without study1)	-0.224400753746888	0.0597797840889281	-3.75378996707433	0.000174180827390475	-0.341566977564767	-0.107234529929008	1.20456699701758	0.547559855305118	0	0	1
MYBL2(without study2)	-0.196981852790579	0.0633588084596601	-3.10898922469471	0.00187728564648472	-0.321162835474885	-0.0728008701062737	2.5968264985246	0.272964576326456	0.00272610309734867	22.4684052166927	1.28979676323555
MYBL2(without study3)	-0.15862257849804	0.0674699077549056	-2.3510122331019	0.0187224183179445	-0.290861167737895	-0.0263839892581855	2.37024809627333	0.305708254607158	0.00238523424218947	17.2393570194101	1.20830380720282
MYBL2(without study4)	-0.152610532871089	0.056232292326166	-2.71393049363696	0.00664901152171845	-0.262823800598503	-0.0423972651436761	1.55835809415019	0.458782495577786	0	0	1
MYH7B(without study1)	-0.401580216098721	0.129607030099002	-3.09844470467357	0.00194539269554117	-0.655605327235963	-0.147555104961478	3.27389382076604	0.194573185743227	0.0208464319342983	41.2233096943367	1.70135472888926
MYH7B(without study2)	-0.348969173229228	0.117125706755249	-2.979441344661	0.00288774511194425	-0.578531340133315	-0.119407006325141	3.75340788477982	0.153093881316737	0.019206867723644	46.6607234943061	1.87479108362719
MYH7B(without study3)	-0.27460484587288	0.0948810027686713	-2.89420261021473	0.00380122795837339	-0.460568194116521	-0.0886414976292389	0.909037324736489	0.634753425138715	0	0	1
MYH7B(without study4)	-0.423427726297775	0.10508536073311	-4.02936929886148	5.59267002313611e-05	-0.62939124863707	-0.217464203958481	2.21947558687019	0.329645384928261	0.00772481262501983	22.7689568287782	1.29481612436982
MYLK(without study1)	NA	NA	NA	NA	NA	NA	NA	NA	NA	NA	NA
MYLK(without study2)	0.393512303092532	0.1551061789273	2.53705110791863	0.0111790632634818	0.0895097786153988	0.697514827569666	5.09565237057313	0.0782515856956096	0.0431763449851477	60.8170869587933	2.5521328619655
MYLK(without study3)	0.402574444266133	0.113566582387653	3.54483190215208	0.000392863545235535	0.179988032939033	0.625160855593233	3.57507699272916	0.167371648952762	0.0176482257354147	44.0175817675143	1.7862751048859
MYLK(without study4)	0.271642285371398	0.0630858473039063	4.30591482845277	1.66297036511988e-05	0.147996296721548	0.395288274021247	2.29093782986818	0.318074732823245	4.66019745621217e-06	0.0332211377916795	1.00033232177899
NARS2(without study1)	0.158901238394862	0.0824317131616074	1.9276711874632	0.0538960380935665	-0.00266195058582502	0.320464427375549	3.21922518604178	0.199965066933796	0.00190755562807574	6.60137114627916	1.07067952953162
NARS2(without study2)	0.253919802623018	0.0766402405281019	3.31313942745147	0.000922549768479147	0.103707691421451	0.404131913824585	3.14156463455349	0.20788248866386	3.18021050020398e-06	0.0116996275742814	1.00011700996547
NARS2(without study3)	0.178821054306287	0.0704900360398656	2.53682739224526	0.011186209273844	0.0406631223992197	0.316978986213354	3.2146409433518	0.2004239368238	0.00248530618031699	14.8895874361233	1.17494436917396
NARS2(without study4)	0.221855295835191	0.0591684421478706	3.74955445473353	0.000177149027689362	0.105887280204023	0.337823311466359	1.80812907032251	0.404920496873721	0	0	1
NCAM1(without study1)	-0.299788111659426	0.0968590626055221	-3.09509614893108	0.00196749105852515	-0.48962838594256	-0.109947837376292	1.64434232317027	0.439476443550757	6.64175036364243e-07	0.00184192169463948	1.00001841955622
NCAM1(without study2)	-0.345590089402197	0.17832217923153	-1.93800956724227	0.0526220553252598	-0.695095138340692	0.00391495953629867	3.80627979312783	0.149099725752799	0.0433664261403707	44.0801114959445	1.78827252119338
NCAM1(without study3)	-0.386454267122052	0.0986339622528259	-3.91806491694477	8.9262669539479e-05	-0.579773280790074	-0.19313525345403	2.4831659220767	0.288926496370224	0.00320944418706205	10.1138858918131	1.11251889117867
NCAM1(without study4)	-0.44090481600117	0.128134698335033	-3.44094785979312	0.000579680225393855	-0.69204420990774	-0.1897654220946	3.10546683247629	0.211668603958808	4.84395182918104e-07	0.000776442025430524	1.00000776448054
NDUFC2(without study1)	0.0499937615878215	0.368765518078923	0.135570597403637	0.89216075068299	-0.672773372587122	0.772760895762765	4.73344834229405	0.093787455259928	0.245555597684763	59.0684389476782	2.44310252111256
NDUFC2(without study2)	0.0378631958647888	0.335159840326411	0.112970563024239	0.910053893084698	-0.619038020239172	0.694764411968749	4.39869727286716	0.110875355013317	0.195555440137091	54.9729667920355	2.22088805047701
NDUFC2(without study3)	0.293145443835292	0.0664436597520804	4.41194005461316	1.0244848101658e-05	0.162918263720181	0.423372623950403	0.230313027076871	0.891226643954708	0	0	1
NDUFC2(without study4)	0.275885665097422	0.0665619835270965	4.14479332613506	3.40120329465953e-05	0.145426574644764	0.406344755550079	4.71088738709832	0.0948514122370914	8.06451545687676e-06	0.0336105341770138	1.00033621834655
NINL(without study1)	0.241618329215829	0.0429612562410676	5.62409832384886	1.8647941917277e-08	0.15741581425274	0.325820844178918	0.918176569954434	0.631859458739073	0	0	1
NINL(without study2)	0.230400191991716	0.0408972732402112	5.63363211621601	1.76453223369003e-08	0.150243009375008	0.310557374608424	1.45783478163428	0.48243099169906	0	0	1
NINL(without study3)	0.195011344762537	0.0423448903960315	4.60530994267996	4.11851983286047e-06	0.112016884657019	0.278005804868055	0.519530235772679	0.771232713300753	0	0	1
NINL(without study4)	0.214387971242187	0.0387082814529776	5.53855565772465	3.04976327990387e-08	0.138521133690911	0.290254808793463	1.57787731563081	0.45432673561541	0	0	1
NLGN1(without study1)	0.283328357167883	0.0680075511722696	4.16613085288405	3.09812915912568e-05	0.15003600619347	0.416620708142296	0.88094583698131	0.643731916359588	0	0	1
NLGN1(without study2)	0.22302205196892	0.0858065732900101	2.59912549141367	0.00934615991956727	0.0548442586837038	0.391199845254136	0.111132765252541	0.945949226992147	0	0	1
NLGN1(without study3)	0.301568476153524	0.0851432914394343	3.54189356618943	0.000397265733597898	0.134690691407035	0.468446260900012	0.802330607371014	0.669539374563538	0	0	1
NLGN1(without study4)	0.286142810796877	0.0680102747009248	4.20734678774921	2.58386470163004e-05	0.152845121804389	0.419440499789366	0.753006196650017	0.686256991436276	0	0	1
NOL10(without study1)	-0.270640850549446	0.182581995282853	-1.48229758432738	0.13826113079633	-0.628494985529301	0.0872132844304084	2.80963915630119	0.245411330024874	0.0374077566893436	34.9334774823347	1.53688865073203
NOL10(without study2)	-0.301019998585739	0.076420731206872	-3.93898349089167	8.18275599068402e-05	-0.450801879423424	-0.151238117748053	2.41083076305943	0.299567538843166	2.75405161190127e-06	0.0127035753455401	1.00012705189359
NOL10(without study3)	-0.244689377485059	0.127706188704919	-1.91603382707195	0.0553607901194051	-0.494988907949576	0.00561015297945802	2.20796883821192	0.331547424549926	0.0123053929499586	16.6224845248479	1.19936411429532
NOL10(without study4)	-0.343091864734784	0.0797794183781184	-4.30050596644718	1.70408582996074e-05	-0.499456651463449	-0.186727078006119	0.605770358220831	0.738683907844745	0	0	1
NR3C1(without study1)	0.280154214586988	0.0843328742177194	3.32200481942218	0.000893731501633946	0.114864818407512	0.445443610766465	4.03355364220941	0.133083727187443	0.0108022920848592	50.4139370414008	2.01669570103787
NR3C1(without study2)	0.258778008779981	0.114835849072264	2.25346014219947	0.0242301511265753	0.0337038804642664	0.483852137095696	4.76650231653274	0.0922501695367565	0.0221472962557431	57.9332828195793	2.37717622630519
NR3C1(without study3)	0.190235948699394	0.0619839998862566	3.06911378821124	0.00214694800665542	0.0687495413045961	0.311722356094192	0.679349867429957	0.712001732906999	0	0	1
NR3C1(without study4)	0.308552682251589	0.100432860613893	3.07222835599392	0.00212467117262505	0.111707892584026	0.505397471919151	3.08001189578023	0.214379826315536	0.0100768562730647	32.7492287208309	1.48697179374915
NR6A1(without study1)	0.171823951718306	0.0559106361623127	3.07318899429956	0.00211784313281041	0.0622411184874508	0.281406784949162	0.157941491674649	0.924066956854758	0	0	1
NR6A1(without study2)	0.195475200281719	0.0868759413380741	2.25004986732788	0.0244457799444234	0.0252014841360789	0.365748916427358	0.601291117481058	0.740340133337549	0	0	1
NR6A1(without study3)	0.186891630179207	0.0519958027488612	3.59435993481801	0.000325190026679535	0.0849817294441903	0.288801530914224	0.509198932387126	0.775226940382872	0	0	1
NR6A1(without study4)	0.195885166919399	0.0586424134746896	3.34033262467863	0.000836781026823938	0.0809481485425014	0.310822185296297	0.4868590153001	0.783934735486278	0	0	1
NRF1(without study1)	-0.284807146300453	0.0992960210311119	-2.8682634343547	0.0041273172196671	-0.479423771329564	-0.0901905212713422	3.87232802027387	0.144256255314296	0.0142600027314166	48.209176223581	1.93084397405417
NRF1(without study2)	-0.366208504367499	0.0979439880978048	-3.73895847493785	0.000184784243919355	-0.558175193541416	-0.174241815193582	3.85141353613508	0.14577269295488	0.0138282521854367	48.0459688372425	1.9247784582245
NRF1(without study3)	-0.373986845790805	0.0890462596440219	-4.1999163949826	2.67013556348157e-05	-0.54851430765109	-0.199459383930519	3.2263837136367	0.199250618571283	0.00903858322365969	37.9583894576574	1.61182147152275
NRF1(without study4)	-0.274372119414045	0.0836877665228959	-3.27852123212035	0.00104352513728745	-0.438397127745518	-0.110347111082572	3.00246522936525	0.222855296072443	0.00713703827240174	33.960683062375	1.51424945982484
NTRK2(without study1)	0.220733603689824	0.0530650612883706	4.15967867238097	3.18695632655149e-05	0.116727994727207	0.324739212652441	0.653507476006874	0.7212613404157	0	0	1
NTRK2(without study2)	0.153765126300907	0.0549316838547786	2.79920649633482	0.00512283650461814	0.0461010043354007	0.261429248266414	0.48563545299722	0.784414478715377	0	0	1
NTRK2(without study3)	0.197214981635259	0.0518698591767632	3.80211137576421	0.000143468201828762	0.0955519257656388	0.298878037504879	1.72642404444204	0.421805056870908	0.000285088700754844	3.41208186189666	1.03532617668618
NTRK2(without study4)	0.186695673847437	0.0490602797341723	3.8054343525766	0.000141555556766332	0.0905392924969991	0.282852055197875	1.78223375843313	0.410197355911537	0	0	1
NTRK3(without study1)	0.213772548312729	0.07179893535123	2.97737769044881	0.00290725618194006	0.0730492208959984	0.354495875729459	0.0604578182366757	0.970223415140463	0	0	1
NTRK3(without study2)	0.230475187105619	0.0679122687030934	3.39371944873814	0.000689502899834836	0.0973695863391487	0.363580787872088	0.104937793246571	0.948883834088171	0	0	1
NTRK3(without study3)	0.233174145411933	0.0806196964918911	2.89227267725309	0.00382465845166382	0.0751624438432767	0.39118584698059	0.112048155908711	0.945516369516326	0	0	1
NTRK3(without study4)	0.22327757985723	0.0600893321250558	3.71576071760213	0.000202593241735031	0.105504653037055	0.341050506677405	0.0892329764183076	0.956364188453064	0	0	1
NUFIP2(without study1)	-0.507838304521724	0.0977034898212373	-5.19774990075471	2.01715265981235e-07	-0.699333625735225	-0.316342983308224	1.87697837586691	0.391218446644697	0.00308794752134132	10.1070454060503	1.11243423304645
NUFIP2(without study2)	-0.299620733673846	0.385419180295938	-0.777389266003284	0.436929143430274	-1.05502844600483	0.455786978657141	6.88916052865748	0.0319181564201728	0.354603461846056	85.359341370445	6.83029380919589
NUFIP2(without study3)	-0.232101753014647	0.336338455758733	-0.690083899240893	0.490141427721161	-0.891313012917583	0.427109506888288	6.44400735043742	0.0398750814510876	0.25951483914711	83.6955592698015	6.13329838507023
NUFIP2(without study4)	-0.236460548601194	0.330712565522662	-0.715003218058826	0.474607054794131	-0.884645266260454	0.411724169058066	6.83213471384189	0.03284133456186	0.254558563475466	86.3374839948309	7.31929609174225
NUP205(without study1)	0.189976373522875	0.0563770241306694	3.36974816341054	0.000752369100948074	0.0794794366712172	0.300473310374532	1.28786306011647	0.525223427853824	0	0	1
NUP205(without study2)	0.158466449130998	0.0621903195097975	2.5480886797186	0.0108314933258747	0.0365756627047559	0.280357235557239	1.36238106595572	0.506014207018148	0	0	1
NUP205(without study3)	0.152126788749692	0.0577285299917512	2.63520981343938	0.00840852894013764	0.0389809490854196	0.265272628413965	0.910567310024362	0.634268029123633	0	0	1
NUP205(without study4)	0.197561796758899	0.055186568811955	3.57988911091899	0.000343740044972274	0.089398109457126	0.305725484060672	0.720511300512084	0.697497987736728	0	0	1
OGT(without study1)	0.411821325954341	0.118302469485901	3.48108816108373	0.000499381092398962	0.179952746479826	0.643689905428857	0.0300265526570888	0.985098861020117	0	0	1
OGT(without study2)	0.306208965581275	0.0605248438364173	5.05922768522752	4.20957978730711e-07	0.187582451491986	0.424835479670564	1.10766349489633	0.574743314484052	0	0	1
OGT(without study3)	0.290994188651407	0.0639850350315239	4.5478476101176	5.41973555745565e-06	0.165585824440087	0.416402552862728	0.574470857886719	0.750335057451364	0	0	1
OGT(without study4)	0.289501325067255	0.0658948299116183	4.39338451067481	1.11599486427639e-05	0.16034983167309	0.418652818461419	0.699994756911054	0.704689937092302	0	0	1
OLFM3(without study1)	0.16669839359287	0.039628959841962	4.20647915710261	2.59379993216501e-05	0.0890270595578401	0.244369727627899	1.90332065183649	0.386099440075754	1.02042577043534e-08	0.000206039344476654	1.00000206039769
OLFM3(without study2)	0.142220935824688	0.0397660376009602	3.57644222066656	0.000348302256326069	0.0642809343189405	0.220160937330435	0.0266279743438046	0.986774251916508	0	0	1
OLFM3(without study3)	0.179545545437105	0.0450585604173603	3.98471552961398	6.75610122042956e-05	0.091232389823857	0.267858701050354	1.58873317759836	0.4518673621434	0	0	1
OLFM3(without study4)	0.173127586017748	0.0451219264628013	3.83688374122224	0.000124605423953382	0.0846902352375923	0.261564936797903	1.81565607128716	0.403399442428347	0	0	1
OPRD1(without study1)	0.214156261010039	0.0438075596717647	4.88856860812701	1.01571799605819e-06	0.128295021802791	0.300017500217287	1.17100481878989	0.556826036892441	0	0	1
OPRD1(without study2)	0.202838362451645	0.074936145423601	2.70681606726681	0.0067931883118756	0.0559662162811315	0.349710508622159	3.2097981533152	0.200909830378684	0.00462496049965581	21.1975589767222	1.26899622272438
OPRD1(without study3)	0.18676608835162	0.0435879221391171	4.28481283772898	1.82893089800987e-05	0.101335330798015	0.272196845905226	2.33572798770594	0.311030595492289	5.36171014145253e-08	0.000790970832990001	1.00000790977089
OPRD1(without study4)	0.170643388716276	0.0582349162133399	2.93025902348919	0.00338679563294088	0.0565050502954225	0.28478172713713	2.9292248512742	0.231167568740461	3.54501087273476e-06	0.0201372143629013	1.00020141270254
OSBLP6(without study1)	-0.269942101224037	0.0642767246584508	-4.19968663086733	2.67284642284471e-05	-0.395922166598798	-0.143962035849275	1.43132378943986	0.488868425255524	0	0	1
OSBLP6(without study2)	-0.214079850523785	0.0629354220280453	-3.40157964505881	0.000669976030516113	-0.337431011050583	-0.0907286899969875	0.683713817960487	0.710449856430722	0	0	1
OSBLP6(without study3)	-0.241749160237914	0.0751186719698185	-3.21822995399926	0.00128984363958289	-0.388979051865237	-0.0945192686105915	2.47838286891333	0.289618298668514	5.3550553681844e-06	0.0284704123554132	1.00028478520308
OSBLP6(without study4)	-0.25124572813145	0.0721867180038977	-3.48049800682009	0.000500482547944728	-0.392729095581239	-0.109762360681662	2.44707239564563	0.294188018358231	6.82853826125403e-09	3.77768821139701e-05	1.00000037776896
OSBLP9(without study1)	-0.399027778237666	0.0731267241919642	-5.45666146879741	4.85170084652782e-08	-0.54235352396131	-0.255702032514022	1.16450651793689	0.558638190833835	0	0	1
OSBLP9(without study2)	-0.502853776294911	0.0868953961273462	-5.78688628748493	7.1703081587943e-09	-0.673165623126851	-0.332541929462971	0.855893974953303	0.651845969882496	0	0	1
OSBLP9(without study3)	-0.456688651826446	0.0907259438529361	-5.03371618339649	4.8106174484344e-07	-0.634508234241604	-0.278869069411288	2.23941879082605	0.32637462680666	0.00619656108717319	23.4010495113212	1.30550091563957
OSBLP9(without study4)	-0.417146192356252	0.0683969262751289	-6.09890261264472	1.06799108713846e-09	-0.551201704508746	-0.283090680203758	1.6243057457736	0.443901373542073	0	0	1
OTOF(without study1)	-0.52522709049667	0.138056792683615	-3.80442773069727	0.000142132399522392	-0.79581343197767	-0.254640749015671	4.40264693882968	0.110656610768194	0.0263679769896093	47.2841941630528	1.89696426740218
OTOF(without study2)	-0.427997452932035	0.0822839942927202	-5.20146665959677	1.97721945573254e-07	-0.589271118249866	-0.266723787614204	0.8498296326686	0.653825478008697	0	0	1
OTOF(without study3)	-0.507331148934601	0.165645957144174	-3.06274392494249	0.00219317649575057	-0.831991259121847	-0.182671038747356	4.03050317087188	0.133286866113068	0.0380798397163836	44.1285733296577	1.78982363543407
OTOF(without study4)	-0.574481380413564	0.120513817244734	-4.76693373048614	1.87050800082738e-06	-0.810684121852685	-0.338278638974444	2.82793760185233	0.243176247320841	6.26229062208452e-07	0.00112037078641751	1.00001120383339
PABPC1(without study1)	0.279510426189786	0.0803578992270871	3.47831923032115	0.000504568633504185	0.122011837831396	0.437009014548176	1.95258584710205	0.376704987817186	0.00170906367603299	8.39718280601831	1.09166948204482
PABPC1(without study2)	0.370204075721376	0.0913395382462868	4.05305394388094	5.05533397439556e-05	0.191181870394135	0.549226281048617	0.120762972051205	0.941405332094809	0	0	1
PABPC1(without study3)	0.260100773351575	0.0769579805987278	3.37977648748068	0.000725447995219184	0.109265903055136	0.410935643648013	1.35522715684918	0.507827437828766	0	0	1
PABPC1(without study4)	0.27103534875647	0.0857568030006994	3.1605113445549	0.00157492471876236	0.102955103445803	0.439115594067137	1.82320956380543	0.401878778481693	0.00197374340546682	8.18789690828821	1.08918101897861
PALM2_AKAD2(without study1)	0.580524819967937	0.118163594328403	4.91289066880048	8.9743325810855e-07	0.348928430800466	0.812121209135409	0.453280713421776	0.797207441045803	0	0	1
PALM2_AKAD2(without study2)	0.495419989090026	0.141420210669789	3.50317671529152	0.00045974434790727	0.218241469491173	0.772598508688879	2.80941852221907	0.24543840457001	0.00637150043075797	8.60670597036748	1.09417218256273
PALM2_AKAD2(without study3)	0.560471642791336	0.128686479162469	4.35532657695708	1.32868675606845e-05	0.308250778335632	0.81269250724704	2.76347569286562	0.251141727846259	3.18893100589731e-07	0.000489686047944917	1.00000489688446
PALM2_AKAD2(without study4)	0.441296599438291	0.162152843031687	2.72148542811584	0.00649892502747907	0.123482867105408	0.759110331771174	2.32569836902357	0.312594272121056	7.46402818189516e-06	0.00853747939925347	1.00008538208347
PAPOLA(without study1)	-0.156739253388487	0.0602928615361553	-2.5996320193643	0.00933237737013665	-0.274911090524212	-0.0385674162527627	0.250835349835313	0.882128382729584	0	0	1
PAPOLA(without study2)	-0.209087470008553	0.0599373660032525	-3.48843274155902	0.000485861039787172	-0.326562548703123	-0.0916123913139823	1.27711321314427	0.5280540640033	0	0	1
PAPOLA(without study3)	-0.214239130318031	0.0711444687257912	-3.01132518318132	0.00260110129884223	-0.353679726719818	-0.0747985339162437	1.51609195160677	0.468581151930495	0	0	1
PAPOLA(without study4)	-0.188029971547364	0.0592013799356659	-3.17610791761436	0.00149265412111122	-0.304062544056341	-0.0719973990383867	1.76985755977383	0.412743567875874	5.28067951544786e-07	0.00463540645556393	1.00004635621335
PARVB(without study1)	0.208772793407649	0.0910226625460232	2.29363531639265	0.0218114550360848	0.0303716530405012	0.387173933774798	4.06587374545786	0.130950371282994	0.0125806714946731	50.5551949953083	2.02245716189014
PARVB(without study2)	0.238000721427212	0.116625465206046	2.04072687733102	0.0412779822785663	0.00941900994313272	0.466582432911292	5.01254752971608	0.0815716287090829	0.0254498052565027	62.6025513165549	2.67397920233707
PARVB(without study3)	0.306284290242885	0.0592192410671076	5.17204011270259	2.31551859158065e-07	0.190216710559559	0.422351869926211	0.657665098551676	0.719763531581234	0	0	1
PARVB(without study4)	0.20794254734977	0.115860489161349	1.79476669617876	0.0726908790482513	-0.0191398386376676	0.435024933337208	4.28608495263847	0.117297424941773	0.0217173303341069	53.9219711294096	2.17023172325467
PBRM1(without study1)	0.129470474744365	0.304077117035608	0.425781709608896	0.670266915854359	-0.466509723168197	0.725450672656928	4.89581963168806	0.0864741446207595	0.166723636788158	62.1566821550845	2.64247443656518
PBRM1(without study2)	0.38500639842703	0.116274833492406	3.31117565910919	0.000929048694811555	0.157111912473522	0.612900884380538	4.83284788436861	0.0892401755560904	4.56302750914033e-06	0.00811490664442345	1.00008115565215
PBRM1(without study3)	0.411491944857737	0.111640520378564	3.68586552142898	0.000227926689566759	0.192680545700442	0.630303344015032	0.35791851971456	0.836139963164583	0	0	1
PBRM1(without study4)	0.119111302923899	0.304244438831398	0.391498702100867	0.695428647840612	-0.477196839682241	0.715419445530039	4.51820771697563	0.104444039468841	0.15368286512682	56.7327481607823	2.31121681523945
PDE48(without study1)	-0.30314169134438	0.0720741797269177	-4.20596796929158	2.59967053744253e-05	-0.444404487824406	-0.161878894864355	1.47915027768319	0.477316665759175	3.83118116446591e-06	0.0186975955557956	1.0001870109221
PDE48(without study2)	-0.289115447146199	0.0578506371250407	-4.99761906720739	5.80425003103338e-07	-0.402500612393975	-0.175730281898423	0.0665549937260661	0.967270107922853	0	0	1
PDE48(without study3)	-0.315766796017761	0.0723846395707297	-4.36234535241712	1.28675538156115e-05	-0.457638082610304	-0.173895509425218	1.40916630631709	0.494314584789094	2.06513231651964e-07	0.00100403928405796	1.00001004049365
PDE48(without study4)	-0.312435493758597	0.0623939978195552	-5.00746072822849	5.51527998308563e-07	-0.434725482336396	-0.190145505180798	1.37221837002224	0.503531410222245	1.45866633839694e-06	0.0103200200387803	1.00010321085177
PDGFC(without study1)	0.245018868127704	0.0930116695098145	2.63428093935944	0.00843156913855623	0.062719345746525	0.427318390508882	4.67080183463128	0.0967716773070417	0.0151281766538169	61.0979983139476	2.57056181342599
PDGFC(without study2)	0.154044418024385	0.0457327944689478	3.3683578668909	0.000756173745985012	0.0644097879528746	0.243679048095895	0.82304776514592	0.662639695264636	0	0	1
PDGFC(without study3)	0.236647154555977	0.130913734824884	1.80765719404864	0.0706598707036754	-0.0199390507824224	0.493233359894375	5.98425345545259	0.0501806026813546	0.0377051073388997	76.9747957783106	4.34306679919918
PDGFC(without study4)	0.237353145582072	0.137593773179738	1.72502824871311	0.0845223817938112	-0.0323256943471876	0.507031985511331	6.00275119127765	0.0497186285772782	0.0407588669391946	74.1164434553379	3.86345670184272
PDIA3(without study1)	-0.558055268655391	0.142156372744569	-3.92564369701613	8.64981136960382e-05	-0.836676639407597	-0.279433897903185	1.45977166932381	0.481964010533641	0	0	1
PDIA3(without study2)	-0.54978659408561	0.1094021083704	-5.02537475991058	5.02450379718984e-07	-0.764210786324342	-0.335362401846878	1.10865248000976	0.574459178450386	0	0	1
PDIA3(without study3)	-0.54382407426288	0.121891352822068	-4.46154761328093	8.13698616992375e-06	-0.782726735820997	-0.304921412704762	1.4938953726519	0.473810566299164	0	0	1
PDIA3(without study4)	-0.470203938179187	0.116382651430019	-4.04015488908087	5.34159128266131e-05	-0.698309743407303	-0.24209813295107	0.254214868250986	0.880639056827822	0	0	1
PEX5L(without study1)	-0.146279283032834	0.0372831519229419	-3.92346879188673	8.72830764196854e-05	-0.219352918031936	-0.073205648033733	1.56736861346917	0.456720210361421	0	0	1
PEX5L(without study2)	-0.104645907404575	0.0345788689146507	-3.02629642579887	0.00247569466103536	-0.172419245103422	-0.0368725697057282	0.618968602576484	0.733825291419859	0	0	1
PEX5L(without study3)	-0.127547663606939	0.0337305102800596	-3.78137367469181	0.000155965360075306	-0.193658248936013	-0.0614370782778638	2.73204077055911	0.255120222209815	4.22469715419923e-06	0.112447587459169	1.00112574174402
PEX5L(without study4)	-0.127542723820151	0.0538999264955869	-2.3662875278799	0.0179674842154955	-0.233184638520857	-0.0219008091194443	2.79021965688936	0.247805818744966	0.00279493161285905	31.4342996134712	1.4584551668876
PHC3(without study1)	0.300248802802485	0.0916528633188906	3.27593478184986	0.00105312876890219	0.120612491617487	0.479885113987483	5.22446815821777	0.0733704451479515	0.013763411562931	60.1985154756657	2.51246909996186
PHC3(without study2)	0.271297770779295	0.206065387093821	1.31656157594178	0.187985625570835	-0.132582966384899	0.675178507943489	5.67463399959733	0.0585826325145293	0.0882356569628221	70.2169813342239	3.35761801455374
PHC3(without study3)	0.327404771785154	0.192448465804374	1.70125945362415	0.0888942781068581	-0.0497872900714068	0.704596833641716	5.00527381917339	0.081868833033917	0.0724578799604959	65.462457500302	2.89539998397033
PHC3(without study4)	0.228779508284198	0.0598688440861349	3.82134500467467	0.000132725820319833	0.11143873007933	0.346120286489067	2.86594882081494	0.238598176843094	0.00250735729403765	21.4295937406228	1.2727438327082
PHLPP1(without study1)	-0.227504571539528	0.0683733091600685	-3.32738863065582	0.000876640220766752	-0.361513794997085	-0.0934953480819707	1.29566437334795	0.523178702094317	0	0	1
PHLPP1(without study2)	-0.267369839561177	0.0926737146586389	-2.88506660757073	0.00391330856826006	-0.449006982605651	-0.0857326965167034	2.93514092699228	0.230484776680595	0.00973489989822078	37.5629793515806	1.60161389767613
PHLPP1(without study3)	-0.27335311179204	0.0740808726200993	-3.68992834619871	0.000224317225933668	-0.418548954070734	-0.128157269513346	2.97877804756424	0.2255103949456	0.00523063109728916	31.7505839339356	1.46521400129199
PHLPP1(without study4)	-0.331994784621406	0.0685914136001977	-4.84017994666972	1.29721614370164e-06	-0.466431484926484	-0.197558084316327	0.547979047437083	0.760340040755429	0	0	1
PHTF2(without study1)	0.247639868200423	0.068010866969196	3.6411808764706	0.000271390377889277	0.114341018383454	0.380938718017392	2.20064660227484	0.332763483492678	3.00511618472294e-06	0.0180035526804049	1.00018006794543
PHTF2(without study2)	0.267799499325565	0.0702068688872344	3.81443445022027	0.000136495159977633	0.13019656483926	0.40540243381187	0.916836131257014	0.632283085119426	0	0	1
PHTF2(without study3)	0.210657742093425	0.183843480751194	1.14585375142304	0.251855670142055	-0.149668858971399	0.570984343158249	2.01637441763756	0.364879831337876	0.0380619692290985	31.2439059239673	1.45441653345545
PHTF2(without study4)	0.179004613323145	0.090296743108511	1.9824038737259	0.0474340563938432	0.00202624890919809	0.355982977737092	1.00285520749914	0.605665392045237	0	0	1
PIGX(without study1)	0.184512373338181	0.0728320012450407	2.53339699835235	0.0112962933891284	0.0417642739759247	0.327260472700437	1.26559931910368	0.531102810589669	0.000771923728156048	4.11080944821743	1.04287041557617
PIGX(without study2)	0.168925601851737	0.0710523701670751	2.37748018052768	0.0174313797113155	0.029665515308062	0.308185688395413	0.824295874098896	0.662226301000194	0	0	1
PIGX(without study3)	0.2018371646031	0.0592544331806672	3.40627956034441	0.000658547078524826	0.0857006096446572	0.317973719561543	1.41437985123495	0.493027697183729	0	0	1
PIGX(without study4)	0.245482678516661	0.0700683511155944	3.50347445898475	0.000459230692868268	0.108151233873989	0.382814123159332	0.111800813756268	0.945633309774244	0	0	1
PIK3C3(without study1)	-0.250785594027845	0.062237245707387	-4.0295098405693	5.58932761508557e-05	-0.372768354111294	-0.128802833944397	0.360821169312171	0.834927332673972	0	0	1
PIK3C3(without study2)	-0.270053326555557	0.0581808411430611	-4.64161949621049	3.45689009323061e-06	-0.384085679786203	-0.156020973324912	0.45628614934337	0.796010362766444	0	0	1
PIK3C3(without study3)	-0.258665680982981	0.0562978861744987	-4.59458957626279	4.33601838195217e-06	-0.369007510290734	-0.148323851675228	0.313921755601709	0.854737497374175	0	0	1
PIK3C3(without study4)	-0.293225038529034	0.0952590891274152	-3.07818436240585	0.00208266025441764	-0.479929422418859	-0.10652065463921	0.430597789672774	0.806300405129386	0	0	1
PKHD1(without study1)	-0.154307371485679	0.0513217625863231	-3.00666547112709	0.00264130256247301	-0.254896177777988	-0.0537185651933711	0.970822674248784	0.615443989730169	0	0	1
PKHD1(without study2)	-0.212104773481829	0.129472168023019	-1.63822678433961	0.10137439424936	-0.465865559807265	0.041656012843607	2.96905387047995	0.226609516300413	0.017650775289833	22.2313481627655	1.28586516080148
PKHD1(without study3)	-0.172291460403851	0.0504407026593714	-3.41572284524551	0.000636129559887131	-0.271153420971113	-0.0734294998365894	2.00814536657742	0.366384231543478	6.13993373901138e-07	0.00611037556370023	1.00006110748953
PKHD1(without study4)	-0.214137580591185	0.13879961638269	-1.54278222211203	0.1228836243401	-0.486179829769233	0.0579046685868636	2.9708970150227	0.226400775453422	0.0190615796094364	22.8619410607134	1.2963769295609
PLS1(without study1)	-0.198210223868941	0.064240126584714	-3.08545817710305	0.00203238804832754	-0.324118558337274	-0.0723018894006072	2.14104174156179	0.342829900826506	5.83947910357173e-06	0.0402201439995066	1.00040236327108
PLS1(without study2)	-0.161652812922723	0.0533872630369718	-3.02792845572127	0.00246236376223252	-0.266289925708354	-0.0570157001370921	2.87509730476524	0.237509263422795	5.73325160278237e-05	0.469176365229042	1.00471388006343
PLS1(without study3)	-0.142376605647795	0.046538166716105	-3.05935140325423	0.00221816797770385	-0.233589736317882	-0.0511634749777085	0.323115204478326	0.8508175210595	0	0	1
PLS1(without study4)	-0.152594351597	0.0500350143513576	-3.04975133064711	0.00229030912288434	-0.250661177691606	-0.0545275255023947	2.78776452061499	0.248110204060901	1.66775467933328e-06	0.0171926015558676	1.0001719555792
PLXNA2(without study1)	-0.574109250204327	0.0981817202065864	-5.84741486497009	4.99271216440811e-09	-0.766541885749425	-0.38167661465923	0.348892760246576	0.83992188952997	0	0	1
PLXNA2(without study2)	-0.507580691913518	0.106343326502439	-4.77303756246402	1.81467929343376e-06	-0.716009781854483	-0.299151601972553	0.171253882481144	0.917936611645746	0	0	1
PLXNA2(without study3)	-0.546303372418072	0.0932691660401241	-5.85727733625338	4.7051702695723e-09	-0.729107578724801	-0.363499166111342	0.666989735974418	0.716415575284426	0	0	1
PLXNA2(without study4)	-0.570223651612611	0.11470340402415	-4.97128796188606	6.65095774803814e-07	-0.795038192404092	-0.34540911082113	0.600268801624318	0.74071866080181	0	0	1
PNKD(without study1)	-0.237838671115665	0.0800141203122579	-2.97245873837632	0.00295424915888272	-0.394663465182346	-0.0810138770489849	0.496763134519876	0.780062240273184	0	0	1
PNKD(without study2)	-0.251728645654651	0.0881427147785411	-2.85592117609629	0.00429121654911112	-0.424485192120178	-0.0789720991891237	5.27516531428414	0.0715339828812372	0	0	1
PNKD(without study3)	-0.324422488138568	0.101776772153939	-3.18758869310449	0.00143464451286173	-0.523901296023027	-0.124943680254108	4.73203842927677	0.0938535946468986	2.5621242019834e-06	0.00629568529270563	1.00006296081674
PNKD(without study4)	-0.427378330373681	0.227294825930317	-1.8802818261455	0.0600696788192149	-0.872868003069403	0.0181113423220411	5.38346298108662	0.0677635058640117	0.101820299129711	72.0014326841171	3.57161132110043
POLK(without study1)	0.264666286449968	0.0833929690045996	3.17372423130025	0.00150496604478276	0.101219070637088	0.428113502262849	1.16956865492942	0.557226027203537	0	0	1
POLK(without study2)	0.326633061377317	0.146304434988353	2.23255748469497	0.0255781404150702	0.0398816380216629	0.613384484732972	3.37533050929913	0.184950833396585	0.0288780797793345	43.9158026552553	1.78303345210253
POLK(without study3)	0.350309008219121	0.109330278502077	3.20413533212088	0.00135468782957528	0.136025599935317	0.564592416502926	3.57570193371511	0.167319358421153	0.0156504346392732	43.4960732915579	1.7697885054254
POLK(without study4)	0.427283295120463	0.10528578500839	4.05831893722799	4.94272340417417e-05	0.220926948419992	0.633639641820934	1.36998918006216	0.504092956694676	0	0	1
ENPP3(without study1)	-0.393641404759141	0.096794343630805	-4.06678107411499	4.76669844018604e-05	-0.583354832182713	-0.203927977335569	0.523860791656463	0.769564586749132	0	0	1
ENPP3(without study2)	-0.306007082917643	0.0871950125030005	-3.50945626514031	0.000449023898082328	-0.476906167055043	-0.135107998780242	2.82532723137123	0.243493844586241	0.00771707538641673	33.221599978827	1.49749020593925
ENPP3(without study3)	-0.277874453859974	0.11482347210121	-2.42001438185952	0.0155198932734617	-0.502924323758185	-0.0528245839617623	2.48812305558285	0.288211259509549	0.0144116146539143	35.3629119579438	1.54709939802571
ENPP3(without study4)	-0.240754186012607	0.0831362481339818	-2.89589909836452	0.00378073942448461	-0.403698238164997	-0.0778101338602177	1.3326634046639	0.513589124262501	0.00148843052008166	5.41459183263874	1.05724553012509
POLR2K(without study1)	-0.309425902063683	0.0859692875550155	-3.59926097870322	0.000319122801506333	-0.477922609448081	-0.140929194679285	3.76493022832009	0.152214416974617	0.0105642000038584	48.3955395116344	1.93781698430013
POLR2K(without study2)	-0.315705196535005	0.0826681625395084	-3.81894536949608	0.000134023437026645	-0.477731817780544	-0.153678575289465	4.01223406499108	0.134509959750055	0.0102584237617169	50.3887204430204	2.01567064774348
POLR2K(without study3)	-0.297136199824777	0.0922008351388919	-3.22270616504903	0.00126985745168996	-0.47784651604152	-0.116425883608033	2.96972095407449	0.226533945158836	0.0100115855953493	37.7307371755957	1.60592875945864
POLR2K(without study4)	-0.406050423240864	0.0692909866740516	-5.86007564231905	4.62656376027591e-09	-0.54185826157525	-0.270242584906478	0.0132391401262081	0.993402291027203	0	0	1
POLR3A(without study1)	-1.02060226455996	0.243329070097589	-4.19432936701989	2.73680075559946e-05	-1.49751847834286	-0.543686050777064	5.60174986866849	0.0607568810821311	0.112224810080035	63.6003646509463	2.74728026918544
POLR3A(without study2)	-0.986699144555355	0.282799194064132	-3.48904510785697	0.000484749340416623	-1.54097537977801	-0.432422909332703	8.08459056578092	0.0175571275574163	0.174339252868517	73.7926791338414	3.81572769344499
POLR3A(without study3)	-0.672917399271086	0.0998883616459808	-6.73669472782029	1.62030099573269e-11	-0.86869499057192	-0.477139807970251	2.41385603936467	0.299114744098265	1.67465589559353e-06	0.0049967139871735	1.00004996963671
POLR3A(without study4)	-0.846606490283626	0.256005549176934	-3.3069849189031	0.000943059690200973	-1.34836814651281	-0.344844834054437	6.89397776629712	0.0318413702593437	0.151797294819055	80.97874687646	5.25727718097835
POM121(without study1)	-0.776253217842946	0.143883025497389	-5.39502985261479	6.85121606490708e-08	-1.05825876580449	-0.494247669881406	0.526262399892425	0.768641045031633	0	0	1
POM121(without study2)	-0.682400213813017	0.132991201530997	-5.13116812208036	2.87949570428597e-07	-0.943058179074479	-0.421742248551554	0.0169346763703407	0.991568408757831	0	0	1
POM121(without study3)	-0.741835961050403	0.110904437863046	-6.68896552152837	2.24753671975093e-11	-0.959204664987634	-0.524467257113171	0.65569732280798	0.720472046683108	0	0	1
POM121(without study4)	-0.770478944474773	0.131525650238088	-5.85801281407887	4.68438514775486e-09	-1.02826448198464	-0.512693406964909	0.502596841306967	0.777790228254313	0	0	1
POT1(without study1)	-0.498351670524308	0.10025240044344	-4.9709699550333	6.66187736060567e-07	-0.694842764757138	-0.301860576291478	1.14068298839853	0.565332348014235	0	0	1
POT1(without study2)	-0.54287812257309	0.120696530394291	-4.49787678899814	6.86354519114444e-06	-0.779438975204844	-0.306317269941335	0.847650707785346	0.654538184473334	0	0	1
POT1(without study3)	-0.420302215913664	0.116174855628998	-3.61784151689322	0.000297070201879937	-0.648000748855639	-0.192603682971688	0.667005818219564	0.716409814522134	0	0	1
POT1(without study4)	-0.463593653875002	0.113895418371357	-4.07034506307753	4.69435534335804e-05	-0.686824571886982	-0.240362735863021	1.48891357454951	0.474992251707749	0	0	1
PPM1A(without study1)	0.198153801825528	0.0658086326740105	3.01106091669011	0.00260336618593553	0.0691712519126421	0.327136351738415	3.04574681770206	0.218084340311235	0.0044238218624719	33.7662089857323	1.50980335669535
PPM1A(without study2)	0.216404558091066	0.0552995022071381	3.91331837455731	9.10363793354298e-05	0.108019525402082	0.32478959078005	1.73946978200082	0.419062631797578	0	0	1
PPM1A(without study3)	0.148536609091065	0.0492523704864486	3.01582660131929	0.0025627977171253	0.052003736784402	0.245069481397727	1.00289071713637	0.605654638661522	0	0	1
PPM1A(without study4)	0.170205197341282	0.0617405219029313	2.75678261367598	0.00583731447243714	0.0491959980248301	0.291214396657734	2.96718396041095	0.226821485083743	0.00298812501711907	25.7504196818441	1.34680895934367
PPP2R1B(without study1)	-0.206279206144738	0.0610264812550187	-3.38015893924368	0.000724439236711244	-0.325888911507784	-0.086669500781693	0.702989870282414	0.703635413766985	0	0	1
PPP2R1B(without study2)	-0.241661320620592	0.0822629430051373	-2.93766928087535	0.00330689580621201	-0.402893726172932	-0.0804289150682516	2.91991635655283	0.232245987454147	0.00460684091944142	21.3420455231855	1.27132723785077
PPP2R1B(without study3)	-0.286800712428886	0.0742038354624599	-3.86503892475989	0.00011107148472201	-0.432237557450043	-0.141363867407728	1.56291500220804	0.457738370699307	7.67293920272904e-06	0.041999354718835	1.00042017001588
PPP2R1B(without study4)	-0.227775650585648	0.068217910630179	-3.33894205321618	0.000840981052981475	-0.361480298521371	-0.0940710026499249	2.88238067919623	0.236645901974949	0.000624731256027229	4.01089497949224	1.04178489817814
PRICKLE2(without study1)	-0.298869682814164	0.0898816777635344	-3.32514579445709	0.000883723099856713	-0.475034534100726	-0.122704831527602	1.68375962706401	0.430899750435005	0.0035177695109183	10.6554903595242	1.11926295641895
PRICKLE2(without study2)	-0.403069636486556	0.161447400007536	-2.49660035694437	0.0125390182500171	-0.719500725898959	-0.0866385470741532	6.23580843723056	0.0442498092348078	0.0491735317145965	65.730398034103	2.91803797719956
PRICKLE2(without study3)	-0.448900903062633	0.142827917436476	-3.14294929954633	0.00167254807337366	-0.728838477224987	-0.16896332890028	6.73785373686496	0.0344265617577352	0.0411079380957658	67.798195687139	3.10541605148694
PRICKLE2(without study4)	-0.55817017421115	0.109719241722478	-5.08725876563178	3.63276020926577e-07	-0.773215936398251	-0.343124412024048	1.7628047899776	0.4142016298934	0	0	1
PRKAR1B(without study1)	-0.404901997015277	0.133339098920499	-3.03663366779382	0.00239236010285328	-0.666241828630478	-0.143562165400075	5.23104640710051	0.0731295170619728	0.0343364178966882	65.3988549537083	2.89007776668123
PRKAR1B(without study2)	-0.545393839922635	0.076130205365591	-7.1639612333049	7.83785769371705e-13	-0.694606300574831	-0.396181379270438	0.850184267510646	0.653709553639146	0	0	1
PRKAR1B(without study3)	-0.442451693259238	0.191917707959919	-2.30542401721284	0.0211428376844378	-0.818603488856156	-0.0662998976623204	6.42694683445098	0.0402166810784611	0.0761326226314305	70.8271127006114	3.4278403427725
PRKAR1B(without study4)	-0.413173517385716	0.187083062760337	-2.20850306430471	0.0272092244381059	-0.779849582513424	-0.0464974522580083	5.42723052676899	0.0662966929327879	0.0670114682550454	64.9939420214588	2.85664841386312
PRPF18(without study1)	-0.294213979844063	0.0823791596938121	-3.57146128872401	0.000354995024288029	-0.455674165920609	-0.132753793767518	1.40329656804583	0.495767464370142	0	0	1
PRPF18(without study2)	-0.311635815893133	0.102865005656649	-3.02956106310184	0.00244909389581236	-0.513247522249674	-0.110024109536593	1.39552749449546	0.497697036638271	0	0	1
PRPF18(without study3)	-0.300309854637181	0.0833734019024438	-3.60198633838376	0.000315794964064471	-0.463718719634554	-0.136900989639808	1.24422125895029	0.536810233571967	0	0	1
PRPF18(without study4)	-0.220070161517522	0.0926391482857988	-2.37556330762659	0.0175221863139144	-0.401639555716154	-0.0385007673188913	0.113797293709336	0.944689811798332	0	0	1
PSD3(without study1)	0.124556613848457	0.0427526859934992	2.91342195125229	0.00357491189203637	0.0407628890588486	0.208350338638066	1.33213474379444	0.513724899442956	0	0	1
PSD3(without study2)	0.16531407657904	0.0475187032980697	3.47892650904376	0.000503426625466521	0.0721791295227785	0.258449023635301	1.75335758599484	0.416162781741084	4.22134610897496e-06	0.0512636814442997	1.00051289974573
PSD3(without study3)	0.155669033092722	0.0674386635053339	2.30830542898303	0.0209821547024224	0.023491681456752	0.287846384728692	3.00202116348586	0.222904782782593	0.00384504364140559	27.2879558422494	1.37528797544252
PSD3(without study4)	0.120362524759531	0.0485320239915647	2.48006398374095	0.0131358808734637	0.0252415056392309	0.215483543879832	2.56889899413415	0.276802922517312	3.37492366985358e-06	0.0385922137474478	1.00038607113087
PTPN3(without study1)	-0.243478746963597	0.0647797282274508	-3.75856388450271	0.000170891408049306	-0.370444681217693	-0.116512812709501	0.00623994822681652	0.99688488794801	0	0	1
PTPN3(without study2)	-0.270904066903448	0.0665579353354824	-4.0701993764976	4.69729201979118e-05	-0.401355223046339	-0.140452910760557	1.72098370006194	0.422954001211	7.29722253736136e-07	0.00354880461727683	1.00003548930562
PTPN3(without study3)	-0.274190591315535	0.0677955002991348	-4.04437743073982	5.24623455469502e-05	-0.407067330215714	-0.141313852415357	1.68049906534667	0.431602810987506	1.47791118898433e-06	0.00643556874388431	1.00006435982936
PTPN3(without study4)	-0.304577711621349	0.102658288254979	-2.96690814544707	0.00300810812261842	-0.505784259315638	-0.10337116392706	1.53546138326734	0.4640649808464	0	0	1
PWWP2A(without study1)	-0.339936865929505	0.0681519954771198	-4.98792241591268	6.10320674626579e-07	-0.473512322539197	-0.206361409319814	1.89211323852069	0.388269101474177	3.68650061651365e-06	0.0222445510062411	1.00022249500308
PWWP2A(without study2)	-0.534613375711109	0.153834677366081	-3.47524618548059	0.000510384723216104	-0.836123802921966	-0.233102948500252	5.06878216348646	0.0793099978700251	0.041479593435263	58.8122302885766	2.42790519371737
PWWP2A(without study3)	-0.530931973495658	0.160372070389644	-3.31062617203665	0.000930874756534785	-0.845255455585483	-0.216608491405834	5.36439050931889	0.0684128056576526	0.046242087004298	60.5954359484058	2.53777709275163
PWWP2A(without study4)	-0.412657239554129	0.116235475225405	-3.55018327024432	0.000384963053845852	-0.64047458472182	-0.184839894386438	4.80983203943036	0.0902730764501313	0.0249807582343198	63.253326872078	2.7213347900062
RAI1(without study1)	-0.466258571807265	0.189576239710018	-2.45947789934261	0.0139139264112234	-0.837821173963432	-0.0946959696510983	11.8686039387778	0.0026470698455854	0.0858474710520902	81.2528423884319	5.33414195751436
RAI1(without study2)	-0.409733687305098	0.171314455027208	-2.39170528394714	0.0167703026351649	-0.745503849189533	-0.0739635254206632	9.82875851974772	0.00734027288044914	0.0699489789466355	82.1634369032246	5.60646125923658
RAI1(without study3)	-0.348608240450168	0.122314052533412	-2.85010784312735	0.00437044077630312	-0.588339378218795	-0.108877102681541	6.85355117174734	0.0324915382243702	0.0308507359042949	69.7553858288933	3.30637380375419
RAI1(without study4)	-0.537851965406481	0.100961599062393	-5.3272924597212	9.96875820603975e-08	-0.735733063390344	-0.339970867422618	2.63135961396152	0.268291874542118	0.00742600943973692	23.4375068203043	1.30612256533098
RCAN2(without study1)	-0.266018974259259	0.0593001654843215	-4.48597355650876	7.25817437155742e-06	-0.382245162885795	-0.149792785632724	2.73100058320014	0.255252943135561	0.00346792159615201	32.1706387041794	1.47428780235561
RCAN2(without study2)	-0.234430525687467	0.0719431807249082	-3.25855103048429	0.00111982734324845	-0.375436568841543	-0.0934244825333907	1.50844007857007	0.470377347545648	0.00378074326577243	20.2439767049665	1.25382379748398
RCAN2(without study3)	-0.336795270343042	0.0683079284490344	-4.93054434514626	8.20007989678047e-07	-0.470676349961688	-0.202914190724395	0.00812585250635123	0.995945316265001	0	0	1
RCAN2(without study4)	-0.248671113835454	0.0797466118401909	-3.11826556761786	0.0018191880260437	-0.404971600931324	-0.0923706267395847	2.06094272611813	0.356838720330337	0.00670534493314497	34.6396079893342	1.5299785837221
RGS9(without study1)	-0.257850041739344	0.0728689894388118	-3.53854285238663	0.000402341970579719	-0.400670636629245	-0.115029446849443	0.24725522754682	0.883708860625751	0	0	1
RGS9(without study2)	-0.274939069382521	0.0757462652691707	-3.62973763004027	0.000283709445990089	-0.423399021273512	-0.126479117491529	1.80891090054281	0.40476223826794	5.88542908620662e-06	0.0278516284317467	1.00027859387725
RGS9(without study3)	-0.307608958603489	0.0826217051430299	-3.72310106734029	0.000196790699447263	-0.469544525025115	-0.145673392181863	1.59408283316922	0.450660309816036	0	0	1
RGS9(without study4)	-0.310928549876327	0.0992095405989007	-3.13405896246809	0.00172406209046785	-0.505375676372936	-0.116481423379717	1.74523025999789	0.417857367820018	0	0	1
RHOA(without study1)	0.2581180566943	0.154454245606835	1.67116193977174	0.0946896956802371	-0.0446067019544006	0.560842815343	4.60080500653514	0.100218497330925	0.0412355883339667	58.2636699851407	2.39599408870874
RHOA(without study2)	0.266104178215005	0.14038018030442	1.89559649829447	0.058013420668697	-0.0090359193248975	0.541244275754908	4.69823048513613	0.0954535781288939	0.0351492303196859	60.4513538225193	2.52853155961988
RHOA(without study3)	0.294090594000529	0.0736013450249865	3.99572309311318	6.44970870927436e-05	0.149834608537849	0.438346579463209	2.29806573202305	0.31694314769128	2.61761158437266e-07	0.00125126615067754	1.00001251281808
RHOA(without study4)	0.21182890907984	0.0694143963596536	3.05165671948368	0.0022758220929757	0.0757791922063311	0.34787862595335	1.78385323627559	0.40986533758929	0	0	1
RMND5A(without study1)	0.213218855304226	0.133350077235356	1.59894062099346	0.109833797050442	-0.0481424934127067	0.474580204021158	1.87387954520355	0.391825076343281	0.0114538612179169	18.6007560908264	1.22851263964542
RMND5A(without study2)	0.221189215707843	0.0789710345441558	2.80089044020523	0.00509618174834818	0.0664088321794293	0.375969599236257	1.37311816088171	0.503304924693282	0.00119657462679287	2.94867919766785	1.03038267973368
RMND5A(without study3)	0.276313300891899	0.0687366617686861	4.01988245838521	5.82271848636016e-05	0.141591919407763	0.411034682376035	0.761285693081938	0.683421932544104	0	0	1
RMND5A(without study4)	0.25615225986531	0.065129421248811	3.93297307044603	8.39016404224964e-05	0.128500939883702	0.383803579846917	1.47051393477376	0.47938225754016	2.26312931188837e-06	0.0133161019570064	1.00013317875379
RNF128(without study1)	-0.386195427344061	0.0647971412973632	-5.96006891062919	2.52131587787064e-09	-0.513195490588046	-0.259195364100076	2.09004509718345	0.351683889312224	0.000524166064294184	3.86199991673747	1.04017141934919
RNF128(without study2)	-0.37528992936528	0.0825468477310985	-4.54638716899052	5.45746048970294e-06	-0.537078777955545	-0.213501080775015	1.8815750485071	0.39032032756488	0.00274459734709138	11.5638564976938	1.13075939361142
RNF128(without study3)	-0.45369497352015	0.0775101433049311	-5.85336259456105	4.81732272309013e-09	-0.605612062834353	-0.301777884205947	0.412974565929594	0.813436605893138	0	0	1
RNF128(without study4)	-0.36536368843546	0.0641189231376401	-5.69821934861815	1.2106522550116e-08	-0.491034468512727	-0.239692908358194	1.07380114082682	0.584557241518003	0	0	1
RNF214(without study1)	0.390947118068404	0.107067003474882	3.65142485901475	0.000260789404247475	0.181099647325009	0.600794588811798	0.1069408519132	0.743654178980309	0	0	1
RNF214(without study2)	0.323660164353648	0.070052737399057	4.6202357876454	3.8330418400094e-06	0.186359322033054	0.460961006674242	0.681836704883327	0.408954978057944	0	0	1
RNF214(without study3)	-0.403069636486556	0.161447400007536	-2.49660035694437	0.0125390182500171	-0.719500725898959	-0.0866385470741532	6.23580843723056	0.0442498092348078	0.0491735317145965	65.730398034103	2.91803797719956
RNF214(without study4)	0.296994534511906	0.0751937429617263	3.94972404370237	7.82413455880473e-05	0.149617506444161	0.444371562579652	0.0762397124906606	0.782459435067589	0	0	1
RNF217(without study1)	0.233620570044178	0.0615093949517443	3.79812824085587	0.00014579289185343	0.113064371227909	0.354176768860446	0.879282421263196	0.644267535962191	0	0	1
RNF217(without study2)	0.220916641500626	0.0625054118773024	3.53436022362806	0.000408763571890219	0.0984082853822716	0.343424997618981	0.358481305471754	0.83590471243393	0	0	1
RNF217(without study3)	0.255012754095113	0.0704716777511015	3.61865592296228	0.000296137056079851	0.116890803772841	0.393134704417384	0.928027459188805	0.628754921857782	0	0	1
RNF217(without study4)	0.267382177041169	0.0676944084926596	3.94984139746435	7.82029951809019e-05	0.134703574440814	0.400060779641524	0.572827040138957	0.750952018001411	0	0	1
ROBO1(without study1)	-0.423535348331355	0.126179713750546	-3.3566041302699	0.000789060015092024	-0.670843042861998	-0.176227653800712	4.43259411944545	0.109012027399821	0.0256109603994602	54.9082415436718	2.21770016125787
ROBO1(without study2)	-0.621078729419793	0.121749782163787	-5.1012717918811	3.37378653405198e-07	-0.859703917586411	-0.382453541253174	2.27933278092391	0.31992573429159	0.0110314540102224	23.585181515379	1.30864669946348
ROBO1(without study3)	-0.556407897737387	0.191249330224984	-2.90933252985949	0.00362201381882362	-0.931249697045764	-0.18156609842901	8.30632357895975	0.0157146514334224	0.0777467006668412	72.4984860336841	3.63616345349136
ROBO1(without study4)	-0.461146493891445	0.142073189805684	-3.24583754698662	0.00117105644164751	-0.739604829079309	-0.182688158703582	6.29189456586434	0.0430261468015838	0.0412404555897024	69.3577516101298	3.26346809567206
RPS6KP1(without study1)	-0.170533985499343	0.0914400626491916	-1.86498106583319	0.0621840582456484	-0.349753215035845	0.00868524403715834	0.741221636277721	0.69031254640891	0	0	1
RPS6KP1(without study2)	-0.267509876876093	0.0815016609951068	-3.28226288409206	0.00102977552247147	-0.427250197106695	-0.107769556645491	1.48629080380554	0.47561555820663	0	0	1
RPS6KP1(without study3)	-0.230181575663448	0.0722965901428321	-3.18385106695477	0.00145329765041227	-0.371880288548452	-0.0884828627784433	1.84603230053304	0.397318858647676	0	0	1
RPS6KP1(without study4)	-0.26275148301229	0.0722806992431326	-3.63515413884509	0.000277814480040784	-0.404419050306202	-0.121083915718379	0.908551962782284	0.634907486413261	0	0	1
PRAS2(without study1)	0.192446180023406	0.0540173216131558	3.56267534702306	0.000367094551184698	0.0865741751203034	0.298318184926508	0.604238708273417	0.739249827098939	0	0	1
PRAS2(without study2)	0.185003566719577	0.0608689916871473	3.03937294822383	0.00237071174247041	0.0657025352375001	0.304304598201653	0.719210043676956	0.697951947412262	0	0	1
PRAS2(without study3)	0.205861805769974	0.0668933778252132	3.07746166306438	0.0020877169077614	0.0747531944283263	0.336970417111623	0.977398593043686	0.613423757920618	0	0	1
PRAS2(without study4)	0.225307631240583	0.0607733755911661	3.70734106915946	0.000209446777709768	0.106194003862972	0.344421258618194	0.406285646701031	0.81616166615725	0	0	1
PUFY3(without study1)	0.124935567826581	0.0451494099032337	2.76715837691675	0.00565472765358979	0.036444350493007	0.213426785160155	0.460624854295565	0.794285407409548	0	0	1
PUFY3(without study2)	0.12697825945121	0.0402297403215577	3.15632809051882	0.00159769035772246	0.0481294173135584	0.205827101588862	0.177360860477737	0.915137977275074	0	0	1
PUFY3(without study3)	0.13469930049679	0.0436007616395522	3.08937952988872	0.00200575032191521	0.0492433779847521	0.220155223008828	0.557815309650287	0.756609769250542	0	0	1
PUFY3(without study4)	0.151137087303282	0.0570036611858992	2.65135754720028	0.00801689233653748	0.0394119643919954	0.262862210214568	0.366545868334517	0.832540895868888	0	0	1
SASS6(without study1)	0.195368792272898	0.091345085682278	2.13879915721401	0.0324519377619868	0.0163357141709077	0.374401870374888	1.53479508286474	0.464219609944112	2.06415160484937e-06	0.00170414882955652	1.00001704177871
SASS6(without study2)	0.252882491211968	0.0615365127665664	4.10947061903324	3.96567163678939e-05	0.132273142455309	0.373491839968627	0.425264669634998	0.808453322719201	0	0	1
SASS6(without study3)	0.269567570700287	0.0799365475177763	3.37226936953138	0.000745514952884063	0.112894816516971	0.426240324883603	1.79476388699279	0.407635476658129	1.17653333516822e-06	0.00098465182375248	1.00000984661519
SASS6(without study4)	0.241496153267722	0.0617238692504717	3.91252454196844	9.13362525378165e-05	0.120519592550338	0.362472713985105	1.97061368215971	0.373324658019132	5.62034397058615e-07	0.00371479233472466	1.00003714930337
SCLT1(without study1)	0.288828637359749	0.0726194860817981	3.9772883690531	6.97056129894191e-05	0.146497060063617	0.431160214655881	2.17513652675243	0.337035078555998	0.00188915565416737	11.8853639388341	1.13488524120537
SCLT1(without study2)	0.230184206239049	0.0808718321565476	2.84628405343248	0.00442327188393551	0.0716783278484478	0.388690084629651	1.63886460202049	0.44068175809638	0	0	1
SCLT1(without study3)	0.353053899084333	0.0864039111229927	4.08608701267903	4.38709310422738e-05	0.183705345159868	0.522402453008799	1.20494325797671	0.547456852296256	0	0	1
SCLT1(without study4)	0.26094141802123	0.113794410311514	2.29309521712796	0.0218425236938432	0.0379084721686888	0.483974363873772	2.79092974706026	0.247717852123858	0.0130171658517043	33.1350216442278	1.49555122066928
SEC31B(without study1)	-0.408259703404534	0.0822442896466796	-4.96398844416327	6.9060054226525e-07	-0.569455549046107	-0.247063857762962	3.38146189002604	0.184384699647716	0.00838049658484685	40.4507293234914	1.67928169168071
SEC31B(without study2)	-0.435669432492617	0.099428679612577	-4.38172803048577	1.17741727012341e-05	-0.63054606356364	-0.240792801421594	3.81216149840103	0.14866188955263	0.0146354188774156	48.351148813271	1.93615148647672
SEC31B(without study3)	-0.364351703615921	0.0596864705798624	-6.1044270179857	1.03170118926462e-09	-0.48133503631676	-0.247368370915081	1.57402359075299	0.455203004691127	0	0	1
SEC31B(without study4)	-0.494240004845077	0.0790947687490251	-6.24870661691098	4.13865474860656e-10	-0.64926290295869	-0.339217106731463	0.962124452754385	0.61812645273637	0	0	1
SEC62(without study1)	-0.245801014547466	0.076060767722591	-3.23163993616199	0.00123082041367798	-0.394877379920211	-0.096724649174721	3.57029617749025	0.167772213983813	0.00701988371936454	40.3783168977131	1.67724215078665
SEC62(without study2)	-0.175955419045491	0.0478640191618966	-3.67615219378744	0.000236778297082097	-0.269767172758143	-0.0821436653328381	1.93635359329954	0.379774814000925	1.84939988918848e-06	0.0268205570560011	1.00026827752409
SEC62(without study3)	-0.181584979928685	0.0706947523139312	-2.56857792106448	0.0102116751223863	-0.32014414835997	-0.0430258114974006	3.75650676471043	0.15285685521486	0.0049080553626942	32.1445099158987	1.473720105419
SEC62(without study4)	-0.243395958013523	0.0779963695614347	-3.12060624593315	0.00180479179417016	-0.396266033278811	-0.090525882748235	3.85570880006921	0.145459962794412	0.00838048267989891	46.447622909772	1.86733074110818
