# Supplementary material for: Sex-biased transcriptomic landscapes in bipolar disorder: integrating neurobiology and clinical heterogeneity through cross-study meta-analysis
Source: Biol Sex Differ. 2026 May 8;17:125. doi: 10.1186/s13293-026-00870-4 (PMC13321544; doi:10.1186/s13293-026-00870-4)
Supplement: Supplementary file 5 — Supplementary Material 5 [file 13293_2026_870_MOESM5_ESM.csv]

Id	Label	Degree	Betweenness	Expression
9728	SECISBP2L	86	30395.58	0
11264	PXMP4	83	29024.86	0
10611	PDLIM5	63	35767.23	0
10621	POLR3F	52	19493.25	0
9360	PPIG	38	16115.19	0
9522	SCAMP1	36	18201.54	0
5571	PRKAG1	32	11770.56	0
79589	RNF128	16	14985.27	0
4919	ROR1	8	4862.42	0
9611	NCOR1	6	2025	0
92106	OXNAD1	5	2763.43	0
9699	RIMS2	5	1345.97	0
MIMAT0000069	hsa-miR-16-5p	4	7348.02	0
MIMAT0000063	hsa-let-7b-5p	4	4915.5	0
MIMAT0003275	hsa-miR-607	3	14267.47	0
MIMAT0000252	hsa-miR-7-5p	3	10965.9	0
MIMAT0000646	hsa-miR-155-5p	3	2503.5	0
MIMAT0000765	hsa-miR-335-5p	3	2303.1	0
MIMAT0000275	hsa-miR-218-5p	3	1062.6	0
23322	RPGRIP1L	3	813	0
MIMAT0026615	hsa-miR-552-5p	2	8857.65	0
MIMAT0000070	hsa-miR-17-5p	2	5740.12	0
MIMAT0000066	hsa-let-7e-5p	2	5511.56	0
MIMAT0016915	hsa-miR-4284	2	4905.96	0
MIMAT0027395	hsa-miR-6747-3p	2	4905.96	0
MIMAT0026476	hsa-miR-215-3p	2	3275.61	0
MIMAT0000422	hsa-miR-124-3p	2	2613.17	0
MIMAT0019744	hsa-miR-4667-3p	2	2482.85	0
MIMAT0028214	hsa-miR-7152-5p	2	2482.85	0
MIMAT0003298	hsa-miR-629-3p	2	2012.19	0
MIMAT0019820	hsa-miR-4713-5p	2	2012.19	0
MIMAT0027635	hsa-miR-6867-3p	2	2012.19	0
MIMAT0027457	hsa-miR-6778-3p	2	1756.58	0
MIMAT0000074	hsa-miR-19b-3p	2	1743.97	0
MIMAT0007892	hsa-miR-1915-3p	2	1491.1	0
MIMAT0019846	hsa-miR-4726-3p	2	1491.1	0
MIMAT0027428	hsa-miR-6764-5p	2	1491.1	0
MIMAT0027583	hsa-miR-6840-3p	2	1491.1	0
MIMAT0000096	hsa-miR-98-5p	2	1382.24	0
MIMAT0000728	hsa-miR-375	2	1215	0
MIMAT0004703	hsa-miR-335-3p	2	1193.1	0
MIMAT0000425	hsa-miR-130a-3p	2	1010.38	0
MIMAT0000688	hsa-miR-301a-3p	2	1010.38	0
MIMAT0000691	hsa-miR-130b-3p	2	1010.38	0
MIMAT0003885	hsa-miR-454-3p	2	1010.38	0
MIMAT0004958	hsa-miR-301b-3p	2	1010.38	0
MIMAT0016844	hsa-miR-4295	2	1010.38	0
MIMAT0018088	hsa-miR-3666	2	1010.38	0
MIMAT0000416	hsa-miR-1-3p	2	590.5	0
85004	RERG	2	407	0
MIMAT0000093	hsa-miR-93-5p	2	407	0
5378	PMS1	2	91.71	0
MIMAT0000068	hsa-miR-15a-5p	2	58.11	0
57122	NUP107	1	0	0
25898	RCHY1	1	0	0
MIMAT0000062	hsa-let-7a-5p	1	0	0
MIMAT0000064	hsa-let-7c-5p	1	0	0
MIMAT0000065	hsa-let-7d-5p	1	0	0
MIMAT0000067	hsa-let-7f-5p	1	0	0
MIMAT0000073	hsa-miR-19a-3p	1	0	0
MIMAT0000075	hsa-miR-20a-5p	1	0	0
MIMAT0000076	hsa-miR-21-5p	1	0	0
MIMAT0000080	hsa-miR-24-3p	1	0	0
MIMAT0000084	hsa-miR-27a-3p	1	0	0
MIMAT0000091	hsa-miR-33a-5p	1	0	0
MIMAT0000092	hsa-miR-92a-3p	1	0	0
MIMAT0000101	hsa-miR-103a-3p	1	0	0
MIMAT0000103	hsa-miR-106a-5p	1	0	0
MIMAT0000104	hsa-miR-107	1	0	0
MIMAT0000222	hsa-miR-192-5p	1	0	0
MIMAT0000242	hsa-miR-129-5p	1	0	0
MIMAT0000243	hsa-miR-148a-3p	1	0	0
MIMAT0000280	hsa-miR-223-3p	1	0	0
MIMAT0000318	hsa-miR-200b-3p	1	0	0
MIMAT0000414	hsa-let-7g-5p	1	0	0
MIMAT0000415	hsa-let-7i-5p	1	0	0
MIMAT0000417	hsa-miR-15b-5p	1	0	0
MIMAT0000419	hsa-miR-27b-3p	1	0	0
MIMAT0000421	hsa-miR-122-5p	1	0	0
MIMAT0000423	hsa-miR-125b-5p	1	0	0
MIMAT0000426	hsa-miR-132-3p	1	0	0
MIMAT0000427	hsa-miR-133a-3p	1	0	0
MIMAT0000432	hsa-miR-141-3p	1	0	0
MIMAT0000433	hsa-miR-142-5p	1	0	0
MIMAT0000434	hsa-miR-142-3p	1	0	0
MIMAT0000435	hsa-miR-143-3p	1	0	0
MIMAT0000438	hsa-miR-152-3p	1	0	0
MIMAT0000444	hsa-miR-126-5p	1	0	0
MIMAT0000451	hsa-miR-150-5p	1	0	0
MIMAT0000456	hsa-miR-186-5p	1	0	0
MIMAT0000461	hsa-miR-195-5p	1	0	0
MIMAT0000510	hsa-miR-320a	1	0	0
MIMAT0000617	hsa-miR-200c-3p	1	0	0
MIMAT0000680	hsa-miR-106b-5p	1	0	0
MIMAT0000682	hsa-miR-200a-3p	1	0	0
MIMAT0000684	hsa-miR-302a-3p	1	0	0
MIMAT0000715	hsa-miR-302b-3p	1	0	0
MIMAT0000716	hsa-miR-302c-5p	1	0	0
MIMAT0000717	hsa-miR-302c-3p	1	0	0
MIMAT0000718	hsa-miR-302d-3p	1	0	0
MIMAT0000720	hsa-miR-376c-3p	1	0	0
MIMAT0000724	hsa-miR-372-3p	1	0	0
MIMAT0000725	hsa-miR-373-5p	1	0	0
MIMAT0000726	hsa-miR-373-3p	1	0	0
MIMAT0000729	hsa-miR-376a-3p	1	0	0
MIMAT0000759	hsa-miR-148b-3p	1	0	0
MIMAT0001341	hsa-miR-424-5p	1	0	0
MIMAT0001413	hsa-miR-20b-5p	1	0	0
MIMAT0001536	hsa-miR-429	1	0	0
MIMAT0001627	hsa-miR-433-3p	1	0	0
MIMAT0001639	hsa-miR-409-3p	1	0	0
MIMAT0002172	hsa-miR-376b-3p	1	0	0
MIMAT0002174	hsa-miR-484	1	0	0
MIMAT0002807	hsa-miR-491-5p	1	0	0
MIMAT0002815	hsa-miR-432-3p	1	0	0
MIMAT0002820	hsa-miR-497-5p	1	0	0
MIMAT0002823	hsa-miR-512-3p	1	0	0
MIMAT0002824	hsa-miR-498	1	0	0
MIMAT0002825	hsa-miR-520e	1	0	0
MIMAT0002832	hsa-miR-519c-3p	1	0	0
MIMAT0002834	hsa-miR-520a-3p	1	0	0
MIMAT0002835	hsa-miR-526b-5p	1	0	0
MIMAT0002836	hsa-miR-526b-3p	1	0	0
MIMAT0002837	hsa-miR-519b-3p	1	0	0
MIMAT0002839	hsa-miR-525-3p	1	0	0
MIMAT0002843	hsa-miR-520b	1	0	0
MIMAT0002846	hsa-miR-520c-3p	1	0	0
MIMAT0002853	hsa-miR-519d-3p	1	0	0
MIMAT0002856	hsa-miR-520d-3p	1	0	0
MIMAT0002858	hsa-miR-520g-3p	1	0	0
MIMAT0002867	hsa-miR-520h	1	0	0
MIMAT0002869	hsa-miR-519a-3p	1	0	0
MIMAT0003219	hsa-miR-555	1	0	0
MIMAT0003236	hsa-miR-571	1	0	0
MIMAT0003238	hsa-miR-573	1	0	0
MIMAT0003245	hsa-miR-580-3p	1	0	0
MIMAT0003257	hsa-miR-550a-3p	1	0	0
MIMAT0003266	hsa-miR-598-3p	1	0	0
MIMAT0003272	hsa-miR-604	1	0	0
MIMAT0003276	hsa-miR-608	1	0	0
MIMAT0003283	hsa-miR-615-3p	1	0	0
MIMAT0003284	hsa-miR-616-5p	1	0	0
MIMAT0003288	hsa-miR-619-3p	1	0	0
MIMAT0003301	hsa-miR-33b-5p	1	0	0
MIMAT0003317	hsa-miR-647	1	0	0
MIMAT0003324	hsa-miR-661	1	0	0
MIMAT0003330	hsa-miR-654-5p	1	0	0
MIMAT0003332	hsa-miR-656-3p	1	0	0
MIMAT0003386	hsa-miR-376a-5p	1	0	0
MIMAT0004508	hsa-miR-92a-2-5p	1	0	0
MIMAT0004557	hsa-miR-34a-3p	1	0	0
MIMAT0004568	hsa-miR-221-5p	1	0	0
MIMAT0004584	hsa-let-7g-3p	1	0	0
MIMAT0004599	hsa-miR-143-5p	1	0	0
MIMAT0004601	hsa-miR-145-3p	1	0	0
MIMAT0004612	hsa-miR-186-3p	1	0	0
MIMAT0004657	hsa-miR-200c-5p	1	0	0
MIMAT0004682	hsa-miR-361-3p	1	0	0
MIMAT0004687	hsa-miR-371a-5p	1	0	0
MIMAT0004692	hsa-miR-340-5p	1	0	0
MIMAT0004767	hsa-miR-193b-5p	1	0	0
MIMAT0004777	hsa-miR-513a-3p	1	0	0
MIMAT0004778	hsa-miR-508-5p	1	0	0
MIMAT0004780	hsa-miR-532-3p	1	0	0
MIMAT0004784	hsa-miR-455-3p	1	0	0
MIMAT0004796	hsa-miR-576-3p	1	0	0
MIMAT0004805	hsa-miR-616-3p	1	0	0
MIMAT0004920	hsa-miR-541-3p	1	0	0
MIMAT0004927	hsa-miR-708-3p	1	0	0
MIMAT0004950	hsa-miR-877-3p	1	0	0
MIMAT0004953	hsa-miR-873-5p	1	0	0
MIMAT0004974	hsa-miR-924	1	0	0
MIMAT0004982	hsa-miR-939-5p	1	0	0
MIMAT0005459	hsa-miR-1224-3p	1	0	0
MIMAT0005577	hsa-miR-1226-3p	1	0	0
MIMAT0005584	hsa-miR-1229-3p	1	0	0
MIMAT0005797	hsa-miR-1301-3p	1	0	0
MIMAT0005828	hsa-miR-1183	1	0	0
MIMAT0005866	hsa-miR-1203	1	0	0
MIMAT0005867	hsa-miR-663b	1	0	0
MIMAT0005883	hsa-miR-1293	1	0	0
MIMAT0005893	hsa-miR-1305	1	0	0
MIMAT0005894	hsa-miR-1243	1	0	0
MIMAT0005900	hsa-miR-1248	1	0	0
MIMAT0005911	hsa-miR-1260a	1	0	0
MIMAT0005916	hsa-miR-548n	1	0	0
MIMAT0005917	hsa-miR-548m	1	0	0
MIMAT0005929	hsa-miR-1275	1	0	0
MIMAT0005931	hsa-miR-302e	1	0	0
MIMAT0005937	hsa-miR-1279	1	0	0
MIMAT0005939	hsa-miR-1281	1	0	0
MIMAT0005942	hsa-miR-1288-3p	1	0	0
MIMAT0005951	hsa-miR-1307-3p	1	0	0
MIMAT0007348	hsa-miR-1470	1	0	0
MIMAT0007883	hsa-miR-1909-3p	1	0	0
MIMAT0009197	hsa-miR-205-3p	1	0	0
MIMAT0009451	hsa-miR-1976	1	0	0
MIMAT0010195	hsa-let-7a-2-3p	1	0	0
MIMAT0011161	hsa-miR-2116-3p	1	0	0
MIMAT0014991	hsa-miR-3128	1	0	0
MIMAT0014998	hsa-miR-3133	1	0	0
MIMAT0015009	hsa-miR-548t-5p	1	0	0
MIMAT0015012	hsa-miR-3143	1	0	0
MIMAT0015021	hsa-miR-3148	1	0	0
MIMAT0015022	hsa-miR-3149	1	0	0
MIMAT0015023	hsa-miR-3150a-3p	1	0	0
MIMAT0015035	hsa-miR-3161	1	0	0
MIMAT0015041	hsa-miR-1260b	1	0	0
MIMAT0015045	hsa-miR-3170	1	0	0
MIMAT0015052	hsa-miR-3175	1	0	0
MIMAT0015053	hsa-miR-3176	1	0	0
MIMAT0015073	hsa-miR-3190-5p	1	0	0
MIMAT0015378	hsa-miR-3065-3p	1	0	0
MIMAT0016861	hsa-miR-4308	1	0	0
MIMAT0016862	hsa-miR-4310	1	0	0
MIMAT0016880	hsa-miR-4259	1	0	0
MIMAT0016886	hsa-miR-4252	1	0	0
MIMAT0016893	hsa-miR-4267	1	0	0
MIMAT0016895	hsa-miR-2355-5p	1	0	0
MIMAT0016909	hsa-miR-4279	1	0	0
MIMAT0016911	hsa-miR-4280	1	0	0
MIMAT0016916	hsa-miR-4286	1	0	0
MIMAT0016919	hsa-miR-4292	1	0	0
MIMAT0017991	hsa-miR-3613-3p	1	0	0
MIMAT0017995	hsa-miR-3616-5p	1	0	0
MIMAT0018072	hsa-miR-3652	1	0	0
MIMAT0018074	hsa-miR-3654	1	0	0
MIMAT0018086	hsa-miR-3664-5p	1	0	0
MIMAT0018095	hsa-miR-3672	1	0	0
MIMAT0018097	hsa-miR-3674	1	0	0
MIMAT0018188	hsa-miR-3914	1	0	0
MIMAT0018194	hsa-miR-3150b-3p	1	0	0
MIMAT0018197	hsa-miR-3922-3p	1	0	0
MIMAT0018359	hsa-miR-3943	1	0	0
MIMAT0018445	hsa-miR-550b-3p	1	0	0
MIMAT0018934	hsa-miR-4421	1	0	0
MIMAT0018945	hsa-miR-4430	1	0	0
MIMAT0018948	hsa-miR-4432	1	0	0
MIMAT0018956	hsa-miR-4438	1	0	0
MIMAT0018969	hsa-miR-548ag	1	0	0
MIMAT0018975	hsa-miR-4453	1	0	0
MIMAT0018980	hsa-miR-4458	1	0	0
MIMAT0018989	hsa-miR-548ai	1	0	0
MIMAT0018997	hsa-miR-4470	1	0	0
MIMAT0019017	hsa-miR-4483	1	0	0
MIMAT0019020	hsa-miR-4486	1	0	0
MIMAT0019036	hsa-miR-4500	1	0	0
MIMAT0019057	hsa-miR-4520-3p	1	0	0
MIMAT0019060	hsa-miR-4522	1	0	0
MIMAT0019063	hsa-miR-4524a-3p	1	0	0
MIMAT0019071	hsa-miR-4532	1	0	0
MIMAT0019081	hsa-miR-4538	1	0	0
MIMAT0019198	hsa-miR-3120-5p	1	0	0
MIMAT0019201	hsa-miR-3127-3p	1	0	0
MIMAT0019202	hsa-miR-3129-3p	1	0	0
MIMAT0019203	hsa-miR-3136-3p	1	0	0
MIMAT0019208	hsa-miR-3074-5p	1	0	0
MIMAT0019215	hsa-miR-3177-5p	1	0	0
MIMAT0019358	hsa-miR-3973	1	0	0
MIMAT0019695	hsa-miR-4638-5p	1	0	0
MIMAT0019696	hsa-miR-4638-3p	1	0	0
MIMAT0019711	hsa-miR-4649-5p	1	0	0
MIMAT0019715	hsa-miR-4651	1	0	0
MIMAT0019739	hsa-miR-4665-5p	1	0	0
MIMAT0019745	hsa-miR-4668-5p	1	0	0
MIMAT0019778	hsa-miR-4689	1	0	0
MIMAT0019787	hsa-miR-4694-3p	1	0	0
MIMAT0019790	hsa-miR-4696	1	0	0
MIMAT0019793	hsa-miR-4698	1	0	0
MIMAT0019795	hsa-miR-4699-3p	1	0	0
MIMAT0019797	hsa-miR-4700-3p	1	0	0
MIMAT0019809	hsa-miR-4708-5p	1	0	0
MIMAT0019812	hsa-miR-4709-3p	1	0	0
MIMAT0019815	hsa-miR-4710	1	0	0
MIMAT0019822	hsa-miR-4714-5p	1	0	0
MIMAT0019825	hsa-miR-4715-3p	1	0	0
MIMAT0019837	hsa-miR-4722-3p	1	0	0
MIMAT0019840	hsa-miR-451b	1	0	0
MIMAT0019851	hsa-miR-4729	1	0	0
MIMAT0019853	hsa-miR-4731-5p	1	0	0
MIMAT0019865	hsa-miR-3064-3p	1	0	0
MIMAT0019867	hsa-miR-4738-3p	1	0	0
MIMAT0019886	hsa-miR-4749-3p	1	0	0
MIMAT0019892	hsa-miR-371b-5p	1	0	0
MIMAT0019904	hsa-miR-4758-3p	1	0	0
MIMAT0019906	hsa-miR-4760-5p	1	0	0
MIMAT0019924	hsa-miR-4770	1	0	0
MIMAT0019933	hsa-miR-4776-3p	1	0	0
MIMAT0019948	hsa-miR-4784	1	0	0
MIMAT0019966	hsa-miR-4793-3p	1	0	0
MIMAT0019968	hsa-miR-4795-5p	1	0	0
MIMAT0019969	hsa-miR-4795-3p	1	0	0
MIMAT0019972	hsa-miR-4797-5p	1	0	0
MIMAT0019983	hsa-miR-4803	1	0	0
MIMAT0020600	hsa-miR-5095	1	0	0
MIMAT0020601	hsa-miR-1273f	1	0	0
MIMAT0021035	hsa-miR-5007-5p	1	0	0
MIMAT0021036	hsa-miR-5007-3p	1	0	0
MIMAT0021041	hsa-miR-5009-5p	1	0	0
MIMAT0021081	hsa-miR-5089-5p	1	0	0
MIMAT0021124	hsa-miR-5193	1	0	0
MIMAT0021130	hsa-miR-5197-5p	1	0	0
MIMAT0022257	hsa-miR-5571-5p	1	0	0
MIMAT0022260	hsa-miR-5572	1	0	0
MIMAT0022281	hsa-miR-5583-5p	1	0	0
MIMAT0022297	hsa-miR-5589-5p	1	0	0
MIMAT0022300	hsa-miR-5590-3p	1	0	0
MIMAT0022471	hsa-miR-548aw	1	0	0
MIMAT0022489	hsa-miR-5696	1	0	0
MIMAT0022492	hsa-miR-5699-3p	1	0	0
MIMAT0022702	hsa-miR-514a-5p	1	0	0
MIMAT0022707	hsa-miR-570-5p	1	0	0
MIMAT0022721	hsa-miR-1247-3p	1	0	0
MIMAT0022722	hsa-miR-548g-5p	1	0	0
MIMAT0022728	hsa-miR-513c-3p	1	0	0
MIMAT0022733	hsa-miR-548x-5p	1	0	0
MIMAT0022739	hsa-miR-548aj-5p	1	0	0
MIMAT0022741	hsa-miR-3529-3p	1	0	0
MIMAT0022742	hsa-miR-1273g-3p	1	0	0
MIMAT0022924	hsa-miR-495-5p	1	0	0
MIMAT0022939	hsa-miR-939-3p	1	0	0
MIMAT0022948	hsa-miR-1292-3p	1	0	0
MIMAT0022965	hsa-miR-3606-3p	1	0	0
MIMAT0023698	hsa-miR-6073	1	0	0
MIMAT0023702	hsa-miR-6077	1	0	0
MIMAT0023713	hsa-miR-6088	1	0	0
MIMAT0024611	hsa-miR-6128	1	0	0
MIMAT0024616	hsa-miR-6132	1	0	0
MIMAT0025456	hsa-miR-548az-5p	1	0	0
MIMAT0025465	hsa-miR-6504-3p	1	0	0
MIMAT0025468	hsa-miR-6506-5p	1	0	0
MIMAT0025470	hsa-miR-6507-5p	1	0	0
MIMAT0025477	hsa-miR-6510-3p	1	0	0
MIMAT0025481	hsa-miR-6512-3p	1	0	0
MIMAT0025854	hsa-miR-6722-3p	1	0	0
MIMAT0026480	hsa-miR-153-5p	1	0	0
MIMAT0026481	hsa-miR-134-3p	1	0	0
MIMAT0026484	hsa-miR-372-5p	1	0	0
MIMAT0026612	hsa-miR-504-3p	1	0	0
MIMAT0026613	hsa-miR-510-3p	1	0	0
MIMAT0026617	hsa-miR-580-5p	1	0	0
MIMAT0026622	hsa-miR-619-5p	1	0	0
MIMAT0026638	hsa-miR-1468-3p	1	0	0
MIMAT0026719	hsa-miR-889-5p	1	0	0
MIMAT0026739	hsa-miR-548f-5p	1	0	0
MIMAT0026740	hsa-miR-1250-3p	1	0	0
MIMAT0027032	hsa-miR-500b-3p	1	0	0
MIMAT0027038	hsa-miR-1343-5p	1	0	0
MIMAT0027041	hsa-miR-5088-3p	1	0	0
MIMAT0027088	hsa-miR-5189-3p	1	0	0
MIMAT0027345	hsa-miR-6720-5p	1	0	0
MIMAT0027356	hsa-miR-6727-3p	1	0	0
MIMAT0027359	hsa-miR-6729-5p	1	0	0
MIMAT0027375	hsa-miR-6737-5p	1	0	0
MIMAT0027384	hsa-miR-6741-3p	1	0	0
MIMAT0027397	hsa-miR-6748-3p	1	0	0
MIMAT0027399	hsa-miR-6749-3p	1	0	0
MIMAT0027402	hsa-miR-6751-5p	1	0	0
MIMAT0027404	hsa-miR-6752-5p	1	0	0
MIMAT0027413	hsa-miR-6756-3p	1	0	0
MIMAT0027425	hsa-miR-6762-3p	1	0	0
MIMAT0027426	hsa-miR-6763-5p	1	0	0
MIMAT0027436	hsa-miR-6768-5p	1	0	0
MIMAT0027438	hsa-miR-6769a-5p	1	0	0
MIMAT0027439	hsa-miR-6769a-3p	1	0	0
MIMAT0027447	hsa-miR-6773-3p	1	0	0
MIMAT0027482	hsa-miR-6791-5p	1	0	0
MIMAT0027483	hsa-miR-6791-3p	1	0	0
MIMAT0027501	hsa-miR-6800-3p	1	0	0
MIMAT0027506	hsa-miR-6803-5p	1	0	0
MIMAT0027514	hsa-miR-6807-5p	1	0	0
MIMAT0027524	hsa-miR-6812-5p	1	0	0
MIMAT0027538	hsa-miR-6819-5p	1	0	0
MIMAT0027550	hsa-miR-6825-5p	1	0	0
MIMAT0027559	hsa-miR-6829-3p	1	0	0
MIMAT0027561	hsa-miR-6830-3p	1	0	0
MIMAT0027570	hsa-miR-6835-5p	1	0	0
MIMAT0027574	hsa-miR-6836-5p	1	0	0
MIMAT0027575	hsa-miR-6836-3p	1	0	0
MIMAT0027578	hsa-miR-6838-5p	1	0	0
MIMAT0027586	hsa-miR-6842-5p	1	0	0
MIMAT0027599	hsa-miR-6849-3p	1	0	0
MIMAT0027610	hsa-miR-6855-5p	1	0	0
MIMAT0027616	hsa-miR-6858-5p	1	0	0
MIMAT0027620	hsa-miR-6769b-5p	1	0	0
MIMAT0027623	hsa-miR-6861-5p	1	0	0
MIMAT0027629	hsa-miR-6864-3p	1	0	0
MIMAT0027645	hsa-miR-6872-3p	1	0	0
MIMAT0027659	hsa-miR-6879-3p	1	0	0
MIMAT0027675	hsa-miR-6887-3p	1	0	0
MIMAT0027677	hsa-miR-6888-3p	1	0	0
MIMAT0027681	hsa-miR-6890-3p	1	0	0
MIMAT0028113	hsa-miR-7108-5p	1	0	0
MIMAT0028115	hsa-miR-7109-5p	1	0	0
MIMAT0028117	hsa-miR-7110-5p	1	0	0
MIMAT0028125	hsa-miR-7114-5p	1	0	0
MIMAT0028213	hsa-miR-7151-3p	1	0	0
MIMAT0028221	hsa-miR-7155-3p	1	0	0
MIMAT0028224	hsa-miR-7157-5p	1	0	0
MIMAT0030018	hsa-miR-7703	1	0	0
MIMAT0030982	hsa-miR-8055	1	0	0
MIMAT0030984	hsa-miR-8057	1	0	0
MIMAT0030985	hsa-miR-8058	1	0	0
MIMAT0030988	hsa-miR-8061	1	0	0
MIMAT0030995	hsa-miR-8068	1	0	0
MIMAT0031000	hsa-miR-8073	1	0	0
MIMAT0031175	hsa-miR-548ba	1	0	0
MIMAT0032110	hsa-miR-3653-5p	1	0	0
MIMAT0032116	hsa-miR-4485-5p	1	0	0
