# Supplementary material for: Sex-biased transcriptomic landscapes in bipolar disorder: integrating neurobiology and clinical heterogeneity through cross-study meta-analysis
Source: Biol Sex Differ. 2026 May 8;17:125. doi: 10.1186/s13293-026-00870-4 (PMC13321544; doi:10.1186/s13293-026-00870-4)
Supplement: Supplementary file 6 — Supplementary Material 6 [file 13293_2026_870_MOESM6_ESM.csv]

Id	Label	Degree	Betweenness	Expression
92399	MRRF	81	25811.28	0
11237	RNF24	62	19263.35	0
55690	PACS1	46	17860.49	0
80025	PANK2	33	7441.68	0
5126	PCSK2	25	7223.26	0
25836	NIPBL	20	9264.02	0
219956	OR9Q1	16	4440	0
6196	RPS6KA2	14	4150	0
51105	PHF20L1	12	3829.42	0
79983	POF1B	12	2985.5	0
MIMAT0019921	hsa-miR-4768-3p	3	2245.43	0
MIMAT0000076	hsa-miR-21-5p	3	2037.11	0
MIMAT0033692	hsa-miR-8485	2	7766.2	0
MIMAT0018351	hsa-miR-3936	2	6229.64	0
MIMAT0017992	hsa-miR-3614-5p	2	4608	0
MIMAT0019896	hsa-miR-4755-3p	2	4335	0
MIMAT0003887	hsa-miR-769-3p	2	3183.97	0
MIMAT0016915	hsa-miR-4284	2	2545.24	0
MIMAT0025482	hsa-miR-6513-5p	2	2545.24	0
MIMAT0016900	hsa-miR-4270	2	2021.13	0
MIMAT0018959	hsa-miR-4441	2	2021.13	0
MIMAT0027408	hsa-miR-6754-5p	2	2021.13	0
MIMAT0022720	hsa-miR-1304-3p	2	1964.65	0
MIMAT0022485	hsa-miR-4666b	2	1954.88	0
MIMAT0005949	hsa-miR-664a-3p	2	1606	0
MIMAT0019907	hsa-miR-4760-3p	2	1606	0
MIMAT0014984	hsa-miR-3122	2	1126.16	0
MIMAT0018187	hsa-miR-3913-5p	2	1126.16	0
MIMAT0018949	hsa-miR-4433a-3p	2	1126.16	0
MIMAT0018981	hsa-miR-4459	2	1126.16	0
MIMAT0022700	hsa-miR-450a-1-3p	2	1126.16	0
MIMAT0027676	hsa-miR-6888-5p	2	1126.16	0
MIMAT0018079	hsa-miR-1273e	2	742.54	0
MIMAT0019953	hsa-miR-2467-3p	2	742.54	0
MIMAT0025478	hsa-miR-6511a-5p	2	742.54	0
MIMAT0004983	hsa-miR-940	2	376.73	0
MIMAT0018165	hsa-miR-3714	2	376.73	0
MIMAT0027514	hsa-miR-6807-5p	2	376.73	0
MIMAT0027516	hsa-miR-6808-5p	2	376.73	0
MIMAT0027686	hsa-miR-6893-5p	2	376.73	0
89795	NAV3	2	303	0
MIMAT0000083	hsa-miR-26b-5p	2	303	0
MIMAT0000275	hsa-miR-218-5p	2	303	0
MIMAT0000765	hsa-miR-335-5p	2	303	0
5706	PSMC6	1	0	0
2492	FSHR	1	0	0
58484	NLRC4	1	0	0
MIMAT0000062	hsa-let-7a-5p	1	0	0
MIMAT0000063	hsa-let-7b-5p	1	0	0
MIMAT0000069	hsa-miR-16-5p	1	0	0
MIMAT0000080	hsa-miR-24-3p	1	0	0
MIMAT0000086	hsa-miR-29a-3p	1	0	0
MIMAT0000088	hsa-miR-30a-3p	1	0	0
MIMAT0000092	hsa-miR-92a-3p	1	0	0
MIMAT0000252	hsa-miR-7-5p	1	0	0
MIMAT0000253	hsa-miR-10a-5p	1	0	0
MIMAT0000261	hsa-miR-183-5p	1	0	0
MIMAT0000267	hsa-miR-210-3p	1	0	0
MIMAT0000269	hsa-miR-212-3p	1	0	0
MIMAT0000418	hsa-miR-23b-3p	1	0	0
MIMAT0000420	hsa-miR-30b-5p	1	0	0
MIMAT0000422	hsa-miR-124-3p	1	0	0
MIMAT0000426	hsa-miR-132-3p	1	0	0
MIMAT0000441	hsa-miR-9-5p	1	0	0
MIMAT0000448	hsa-miR-136-5p	1	0	0
MIMAT0000459	hsa-miR-193a-3p	1	0	0
MIMAT0000510	hsa-miR-320a	1	0	0
MIMAT0000693	hsa-miR-30e-3p	1	0	0
MIMAT0000714	hsa-miR-302b-5p	1	0	0
MIMAT0000721	hsa-miR-369-3p	1	0	0
MIMAT0000728	hsa-miR-375	1	0	0
MIMAT0000730	hsa-miR-377-3p	1	0	0
MIMAT0000750	hsa-miR-340-3p	1	0	0
MIMAT0000753	hsa-miR-342-3p	1	0	0
MIMAT0000761	hsa-miR-324-5p	1	0	0
MIMAT0001625	hsa-miR-431-5p	1	0	0
MIMAT0001629	hsa-miR-329-3p	1	0	0
MIMAT0002817	hsa-miR-495-3p	1	0	0
MIMAT0002819	hsa-miR-193b-3p	1	0	0
MIMAT0002820	hsa-miR-497-5p	1	0	0
MIMAT0002835	hsa-miR-526b-5p	1	0	0
MIMAT0002868	hsa-miR-522-3p	1	0	0
MIMAT0002872	hsa-miR-501-5p	1	0	0
MIMAT0002878	hsa-miR-506-3p	1	0	0
MIMAT0002891	hsa-miR-18a-3p	1	0	0
MIMAT0003243	hsa-miR-578	1	0	0
MIMAT0003267	hsa-miR-599	1	0	0
MIMAT0003270	hsa-miR-602	1	0	0
MIMAT0003272	hsa-miR-604	1	0	0
MIMAT0003275	hsa-miR-607	1	0	0
MIMAT0003278	hsa-miR-610	1	0	0
MIMAT0003283	hsa-miR-615-3p	1	0	0
MIMAT0003285	hsa-miR-548c-3p	1	0	0
MIMAT0003298	hsa-miR-629-3p	1	0	0
MIMAT0003305	hsa-miR-635	1	0	0
MIMAT0003317	hsa-miR-647	1	0	0
MIMAT0003320	hsa-miR-650	1	0	0
MIMAT0003338	hsa-miR-660-5p	1	0	0
MIMAT0003339	hsa-miR-421	1	0	0
MIMAT0003385	hsa-miR-363-5p	1	0	0
MIMAT0003386	hsa-miR-376a-5p	1	0	0
MIMAT0003881	hsa-miR-668-3p	1	0	0
MIMAT0004550	hsa-miR-30c-2-3p	1	0	0
MIMAT0004551	hsa-miR-30d-3p	1	0	0
MIMAT0004568	hsa-miR-221-5p	1	0	0
MIMAT0004589	hsa-miR-30b-3p	1	0	0
MIMAT0004600	hsa-miR-144-5p	1	0	0
MIMAT0004609	hsa-miR-149-3p	1	0	0
MIMAT0004674	hsa-miR-30c-1-3p	1	0	0
MIMAT0004683	hsa-miR-362-3p	1	0	0
MIMAT0004685	hsa-miR-302d-5p	1	0	0
MIMAT0004689	hsa-miR-377-5p	1	0	0
MIMAT0004692	hsa-miR-340-5p	1	0	0
MIMAT0004703	hsa-miR-335-3p	1	0	0
MIMAT0004773	hsa-miR-500a-5p	1	0	0
MIMAT0004774	hsa-miR-501-3p	1	0	0
MIMAT0004775	hsa-miR-502-3p	1	0	0
MIMAT0004784	hsa-miR-455-3p	1	0	0
MIMAT0004804	hsa-miR-615-5p	1	0	0
MIMAT0004910	hsa-miR-450b-3p	1	0	0
MIMAT0004925	hsa-miR-876-3p	1	0	0
MIMAT0004947	hsa-miR-885-5p	1	0	0
MIMAT0004950	hsa-miR-877-3p	1	0	0
MIMAT0004978	hsa-miR-935	1	0	0
MIMAT0004982	hsa-miR-939-5p	1	0	0
MIMAT0005573	hsa-miR-1225-3p	1	0	0
MIMAT0005583	hsa-miR-1228-3p	1	0	0
MIMAT0005584	hsa-miR-1229-3p	1	0	0
MIMAT0005800	hsa-miR-1298-5p	1	0	0
MIMAT0005863	hsa-miR-1200	1	0	0
MIMAT0005883	hsa-miR-1293	1	0	0
MIMAT0005905	hsa-miR-1254	1	0	0
MIMAT0005920	hsa-miR-1266-5p	1	0	0
MIMAT0005932	hsa-miR-302f	1	0	0
MIMAT0005942	hsa-miR-1288-3p	1	0	0
MIMAT0005948	hsa-miR-664a-5p	1	0	0
MIMAT0005951	hsa-miR-1307-3p	1	0	0
MIMAT0005952	hsa-miR-1321	1	0	0
MIMAT0005956	hsa-miR-1324	1	0	0
MIMAT0006767	hsa-miR-1827	1	0	0
MIMAT0009198	hsa-miR-224-3p	1	0	0
MIMAT0009203	hsa-miR-449b-3p	1	0	0
MIMAT0009979	hsa-miR-2054	1	0	0
MIMAT0011157	hsa-miR-2114-3p	1	0	0
MIMAT0013802	hsa-miR-2861	1	0	0
MIMAT0014977	hsa-miR-3115	1	0	0
MIMAT0014978	hsa-miR-3116	1	0	0
MIMAT0015000	hsa-miR-3134	1	0	0
MIMAT0015004	hsa-miR-544b	1	0	0
MIMAT0015016	hsa-miR-3145-3p	1	0	0
MIMAT0015021	hsa-miR-3148	1	0	0
MIMAT0015023	hsa-miR-3150a-3p	1	0	0
MIMAT0015044	hsa-miR-3169	1	0	0
MIMAT0015048	hsa-miR-3173-3p	1	0	0
MIMAT0015052	hsa-miR-3175	1	0	0
MIMAT0015073	hsa-miR-3190-5p	1	0	0
MIMAT0015084	hsa-miR-3199	1	0	0
MIMAT0015089	hsa-miR-3202	1	0	0
MIMAT0016856	hsa-miR-4303	1	0	0
MIMAT0016876	hsa-miR-4324	1	0	0
MIMAT0016878	hsa-miR-4257	1	0	0
MIMAT0016880	hsa-miR-4259	1	0	0
MIMAT0016890	hsa-miR-4261	1	0	0
MIMAT0016901	hsa-miR-4271	1	0	0
MIMAT0016926	hsa-miR-4328	1	0	0
MIMAT0017950	hsa-miR-2355-3p	1	0	0
MIMAT0017989	hsa-miR-3612	1	0	0
MIMAT0017991	hsa-miR-3613-3p	1	0	0
MIMAT0018065	hsa-miR-3646	1	0	0
MIMAT0018083	hsa-miR-3662	1	0	0
MIMAT0018087	hsa-miR-3665	1	0	0
MIMAT0018094	hsa-miR-3671	1	0	0
MIMAT0018118	hsa-miR-3689a-3p	1	0	0
MIMAT0018181	hsa-miR-3689b-3p	1	0	0
MIMAT0018184	hsa-miR-3910	1	0	0
MIMAT0018204	hsa-miR-676-3p	1	0	0
MIMAT0018943	hsa-miR-4428	1	0	0
MIMAT0018951	hsa-miR-4435	1	0	0
MIMAT0018962	hsa-miR-4444	1	0	0
MIMAT0018983	hsa-miR-4461	1	0	0
MIMAT0019007	hsa-miR-3689c	1	0	0
MIMAT0019017	hsa-miR-4483	1	0	0
MIMAT0019052	hsa-miR-4515	1	0	0
MIMAT0019055	hsa-miR-4518	1	0	0
MIMAT0019072	hsa-miR-4533	1	0	0
MIMAT0019073	hsa-miR-4534	1	0	0
MIMAT0019080	hsa-miR-4537	1	0	0
MIMAT0019201	hsa-miR-3127-3p	1	0	0
MIMAT0019202	hsa-miR-3129-3p	1	0	0
MIMAT0019220	hsa-miR-3664-3p	1	0	0
MIMAT0019227	hsa-miR-3922-5p	1	0	0
MIMAT0019695	hsa-miR-4638-5p	1	0	0
MIMAT0019748	hsa-miR-219b-3p	1	0	0
MIMAT0019767	hsa-miR-4682	1	0	0
MIMAT0019768	hsa-miR-4683	1	0	0
MIMAT0019787	hsa-miR-4694-3p	1	0	0
MIMAT0019797	hsa-miR-4700-3p	1	0	0
MIMAT0019802	hsa-miR-4703-3p	1	0	0
MIMAT0019804	hsa-miR-4704-3p	1	0	0
MIMAT0019816	hsa-miR-4711-5p	1	0	0
MIMAT0019820	hsa-miR-4713-5p	1	0	0
MIMAT0019824	hsa-miR-4715-5p	1	0	0
MIMAT0019836	hsa-miR-4722-5p	1	0	0
MIMAT0019844	hsa-miR-4725-3p	1	0	0
MIMAT0019849	hsa-miR-4728-5p	1	0	0
MIMAT0019862	hsa-miR-4736	1	0	0
MIMAT0019866	hsa-miR-4738-5p	1	0	0
MIMAT0019867	hsa-miR-4738-3p	1	0	0
MIMAT0019868	hsa-miR-4739	1	0	0
MIMAT0019899	hsa-miR-4756-5p	1	0	0
MIMAT0019906	hsa-miR-4760-5p	1	0	0
MIMAT0019910	hsa-miR-4762-5p	1	0	0
MIMAT0019911	hsa-miR-4762-3p	1	0	0
MIMAT0019916	hsa-miR-4765	1	0	0
MIMAT0019927	hsa-miR-4772-3p	1	0	0
MIMAT0019931	hsa-miR-4775	1	0	0
MIMAT0019938	hsa-miR-4779	1	0	0
MIMAT0019954	hsa-miR-4786-5p	1	0	0
MIMAT0019960	hsa-miR-4789-3p	1	0	0
MIMAT0019965	hsa-miR-4793-5p	1	0	0
MIMAT0019967	hsa-miR-4794	1	0	0
MIMAT0021029	hsa-miR-548ao-5p	1	0	0
MIMAT0021033	hsa-miR-5006-5p	1	0	0
MIMAT0021046	hsa-miR-5011-3p	1	0	0
MIMAT0021079	hsa-miR-5087	1	0	0
MIMAT0021081	hsa-miR-5089-5p	1	0	0
MIMAT0021116	hsa-miR-5186	1	0	0
MIMAT0022256	hsa-miR-4524b-3p	1	0	0
MIMAT0022281	hsa-miR-5583-5p	1	0	0
MIMAT0022285	hsa-miR-5585-5p	1	0	0
MIMAT0022289	hsa-miR-5587-5p	1	0	0
MIMAT0022290	hsa-miR-5587-3p	1	0	0
MIMAT0022304	hsa-miR-548av-3p	1	0	0
MIMAT0022474	hsa-miR-548ax	1	0	0
MIMAT0022479	hsa-miR-5688	1	0	0
MIMAT0022486	hsa-miR-5693	1	0	0
MIMAT0022694	hsa-miR-211-3p	1	0	0
MIMAT0022711	hsa-miR-660-3p	1	0	0
MIMAT0022719	hsa-miR-1285-5p	1	0	0
MIMAT0022721	hsa-miR-1247-3p	1	0	0
MIMAT0022726	hsa-miR-1306-5p	1	0	0
MIMAT0022945	hsa-miR-1236-5p	1	0	0
MIMAT0023702	hsa-miR-6077	1	0	0
MIMAT0023704	hsa-miR-6079	1	0	0
MIMAT0023706	hsa-miR-6081	1	0	0
MIMAT0023711	hsa-miR-6086	1	0	0
MIMAT0025451	hsa-miR-6499-3p	1	0	0
MIMAT0025455	hsa-miR-6500-3p	1	0	0
MIMAT0025461	hsa-miR-6502-3p	1	0	0
MIMAT0026472	hsa-let-7c-3p	1	0	0
MIMAT0026483	hsa-miR-370-5p	1	0	0
MIMAT0026485	hsa-miR-383-3p	1	0	0
MIMAT0026554	hsa-miR-433-5p	1	0	0
MIMAT0026621	hsa-miR-605-3p	1	0	0
MIMAT0026720	hsa-miR-887-5p	1	0	0
MIMAT0026917	hsa-miR-1910-3p	1	0	0
MIMAT0027032	hsa-miR-500b-3p	1	0	0
MIMAT0027038	hsa-miR-1343-5p	1	0	0
MIMAT0027357	hsa-miR-6728-5p	1	0	0
MIMAT0027384	hsa-miR-6741-3p	1	0	0
MIMAT0027391	hsa-miR-6745	1	0	0
MIMAT0027397	hsa-miR-6748-3p	1	0	0
MIMAT0027398	hsa-miR-6749-5p	1	0	0
MIMAT0027401	hsa-miR-6750-3p	1	0	0
MIMAT0027403	hsa-miR-6751-3p	1	0	0
MIMAT0027406	hsa-miR-6753-5p	1	0	0
MIMAT0027412	hsa-miR-6756-5p	1	0	0
MIMAT0027413	hsa-miR-6756-3p	1	0	0
MIMAT0027425	hsa-miR-6762-3p	1	0	0
MIMAT0027426	hsa-miR-6763-5p	1	0	0
MIMAT0027432	hsa-miR-6766-5p	1	0	0
MIMAT0027448	hsa-miR-6774-5p	1	0	0
MIMAT0027458	hsa-miR-6779-5p	1	0	0
MIMAT0027460	hsa-miR-6780a-5p	1	0	0
MIMAT0027466	hsa-miR-6783-5p	1	0	0
MIMAT0027470	hsa-miR-6785-5p	1	0	0
MIMAT0027476	hsa-miR-6788-5p	1	0	0
MIMAT0027498	hsa-miR-6799-5p	1	0	0
MIMAT0027502	hsa-miR-6801-5p	1	0	0
MIMAT0027547	hsa-miR-6823-3p	1	0	0
MIMAT0027550	hsa-miR-6825-5p	1	0	0
MIMAT0027554	hsa-miR-6827-5p	1	0	0
MIMAT0027555	hsa-miR-6827-3p	1	0	0
MIMAT0027561	hsa-miR-6830-3p	1	0	0
MIMAT0027565	hsa-miR-6832-3p	1	0	0
MIMAT0027572	hsa-miR-6780b-5p	1	0	0
MIMAT0027587	hsa-miR-6842-3p	1	0	0
MIMAT0027588	hsa-miR-6843-3p	1	0	0
MIMAT0027597	hsa-miR-6848-3p	1	0	0
MIMAT0027635	hsa-miR-6867-3p	1	0	0
MIMAT0027638	hsa-miR-6869-5p	1	0	0
MIMAT0027666	hsa-miR-6883-5p	1	0	0
MIMAT0027681	hsa-miR-6890-3p	1	0	0
MIMAT0027682	hsa-miR-6891-5p	1	0	0
MIMAT0028109	hsa-miR-7106-5p	1	0	0
MIMAT0028123	hsa-miR-7113-5p	1	0	0
MIMAT0030415	hsa-miR-1273h-5p	1	0	0
MIMAT0030417	hsa-miR-6516-5p	1	0	0
MIMAT0030979	hsa-miR-8052	1	0	0
MIMAT0030988	hsa-miR-8061	1	0	0
MIMAT0031000	hsa-miR-8073	1	0	0
MIMAT0031009	hsa-miR-8082	1	0	0
MIMAT0031119	hsa-miR-1199-5p	1	0	0
MIMAT0031180	hsa-miR-7977	1	0	0
MIMAT0032110	hsa-miR-3653-5p	1	0	0
