# Supplementary material for: Sex-biased transcriptomic landscapes in bipolar disorder: integrating neurobiology and clinical heterogeneity through cross-study meta-analysis
Source: Biol Sex Differ. 2026 May 8;17:125. doi: 10.1186/s13293-026-00870-4 (PMC13321544; doi:10.1186/s13293-026-00870-4)
Supplement: Supplementary file 7 — Supplementary Material 7 [file 13293_2026_870_MOESM7_ESM.csv]

Id	Label	Degree	Betweenness	Expression
9699	RIMS2	14	358.01	0
2296	FOXC1	11	364.43	0
9360	PPIG	11	236.21	0
79589	RNF128	11	207.96	0
2300	FOXL1	10	390.64	0
2624	GATA2	10	296.91	0
5571	PRKAG1	10	267.51	0
6261	RYR1	10	189.87	0
146183	OTOA	10	185.37	0
5452	POU2F2	9	209.2	0
10611	PDLIM5	9	208.59	0
7528	YY1	9	206.96	0
9611	NCOR1	9	170.64	0
92106	OXNAD1	8	224.8	0
4205	MEF2A	8	167.98	0
11264	PXMP4	8	138.91	0
5378	PMS1	8	114.3	0
85004	RERG	7	189.51	0
9522	SCAMP1	6	166.03	0
23322	RPGRIP1L	6	119.54	0
9728	SECISBP2L	6	110.7	0
4790	NFKB1	5	67.6	0
10621	POLR3F	5	67.58	0
57122	NUP107	4	153.93	0
4919	ROR1	4	92.13	0
25898	RCHY1	4	78.4	0
1385	CREB1	4	76.27	0
1869	E2F1	4	47.15	0
3202	HOXA5	4	29.83	0
3169	FOXA1	4	21.23	0
25988	HINFP	4	20.18	0
2005	ELK4	3	31.51	0
4782	NFIC	3	23.14	0
688	KLF5	3	18.7	0
5468	PPARG	3	11.82	0
5970	RELA	3	11.74	0
3727	JUND	3	11.18	0
7392	USF2	3	9.59	0
2019	EN1	2	19.92	0
6772	STAT1	2	13.51	0
7020	TFAP2A	2	11.54	0
6721	SREBF2	2	11.54	0
1482	NKX2-5	2	8.83	0
579	NKX3-2	2	8.83	0
1051	CEBPB	2	6.43	0
2002	ELK1	2	6.43	0
2295	FOXF2	2	6.43	0
3725	JUN	2	5.15	0
7022	TFAP2C	2	3.5	0
30832	ZNF354C	2	2.88	0
860	RUNX2	2	2.04	0
6774	STAT3	2	1.93	0
2297	FOXD1	1	0	0
6689	SPIB	1	0	0
7025	NR2F1	1	0	0
672	BRCA1	1	0	0
2353	FOS	1	0	0
2625	GATA3	1	0	0
6667	SP1	1	0	0
1876	E2F6	1	0	0
7157	TP53	1	0	0
7391	USF1	1	0	0
6720	SREBF1	1	0	0
7003	TEAD1	1	0	0
639	PRDM1	1	0	0
8626	TP63	1	0	0
4899	NRF1	1	0	0
2908	NR3C1	1	0	0
6660	SOX5	1	0	0
6928	HNF1B	1	0	0
2001	ELF5	1	0	0
