# Supplementary material for: Sex-biased transcriptomic landscapes in bipolar disorder: integrating neurobiology and clinical heterogeneity through cross-study meta-analysis
Source: Biol Sex Differ. 2026 May 8;17:125. doi: 10.1186/s13293-026-00870-4 (PMC13321544; doi:10.1186/s13293-026-00870-4)
Supplement: Supplementary file 8 — Supplementary Material 8 [file 13293_2026_870_MOESM8_ESM.csv]

Id	Label	Degree	Betweenness	Expression
80025	PANK2	16	420.25	0
5126	PCSK2	15	344.72	0
58484	NLRC4	15	292.42	0
2296	FOXC1	11	536.6	0
51105	PHF20L1	11	413.38	0
6196	RPS6KA2	9	207.65	0
219956	OR9Q1	8	173.89	0
92399	MRRF	8	131.25	0
25836	NIPBL	8	128.45	0
79983	POF1B	8	117.78	0
2300	FOXL1	7	279.08	0
11237	RNF24	7	200.92	0
89795	NAV3	7	159.42	0
2624	GATA2	7	158.91	0
148979	GLIS1	5	187.45	0
7528	YY1	5	73.11	0
4782	NFIC	5	52.2	0
4790	NFKB1	4	55.01	0
5452	POU2F2	4	36.8	0
6722	SRF	3	83.76	0
4205	MEF2A	3	56.38	0
3725	JUN	3	34.04	0
5468	PPARG	3	28.49	0
7020	TFAP2A	3	27.72	0
7157	TP53	3	18.05	0
2492	FSHR	3	14.51	0
6774	STAT3	3	14.27	0
2002	ELK1	3	13.24	0
8626	TP63	3	12.14	0
51450	PRRX2	3	11.88	0
3172	HNF4A	3	11.88	0
3202	HOXA5	3	10.39	0
7392	USF2	3	10.27	0
1869	E2F1	3	9.97	0
55690	PACS1	3	9.9	0
5076	PAX2	2	63	0
3660	IRF2	2	31.18	0
3727	JUND	2	13.19	0
3651	PDX1	2	12.13	0
1876	E2F6	2	7.33	0
672	BRCA1	2	6.01	0
5970	RELA	2	5.58	0
25988	HINFP	2	3.68	0
6772	STAT1	2	2.83	0
3169	FOXA1	2	2.83	0
5706	PSMC6	1	0	0
4783	NFIL3	1	0	0
135935	NOBOX	1	0	0
579	NKX3-2	1	0	0
1051	CEBPB	1	0	0
1385	CREB1	1	0	0
4800	NFYA	1	0	0
2625	GATA3	1	0	0
6667	SP1	1	0	0
688	KLF5	1	0	0
6720	SREBF1	1	0	0
7022	TFAP2C	1	0	0
639	PRDM1	1	0	0
2099	ESR1	1	0	0
2295	FOXF2	1	0	0
860	RUNX2	1	0	0
4899	NRF1	1	0	0
2908	NR3C1	1	0	0
1958	EGR1	1	0	0
2019	EN1	1	0	0
