# Supplementary material for: Sex-biased transcriptomic landscapes in bipolar disorder: integrating neurobiology and clinical heterogeneity through cross-study meta-analysis
Source: Biol Sex Differ. 2026 May 8;17:125. doi: 10.1186/s13293-026-00870-4 (PMC13321544; doi:10.1186/s13293-026-00870-4)
Supplement: Supplementary file 9 — Supplementary Material 9 [file 13293_2026_870_MOESM9_ESM.csv]

Id	Label	Degree	Betweenness	Expression
10611	PDLIM5	89	11164.82	0
9611	NCOR1	85	12634.2	0
4919	ROR1	64	6450.2	0
5378	PMS1	56	4258.89	0
9522	SCAMP1	53	4985.11	0
85004	RERG	53	4333.11	0
6261	RYR1	49	7133.77	0
57122	NUP107	46	3746.33	0
5571	PRKAG1	45	4001.02	0
9360	PPIG	44	3252.75	0
11264	PXMP4	41	3113.74	0
9728	SECISBP2L	41	2332.51	0
25898	RCHY1	40	3346.65	0
23322	RPGRIP1L	38	1922.77	0
79589	RNF128	34	2263.91	0
10621	POLR3F	29	1746.42	0
9699	RIMS2	27	2432.16	0
92106	OXNAD1	22	760.33	0
C006780	bisphenol A	15	1916.59	0
D014635	Valproic Acid	15	1427.23	0
C017947	sodium arsenite	15	1409.29	0
D001564	Benzo(a)pyrene	14	1801.95	0
C000228	aristolochic acid I	14	1371.7	0
D016604	Aflatoxin B1	14	1364.99	0
C092451	CGP 52608	13	1698.94	0
D019256	Cadmium Chloride	13	797.65	0
D000393	Air Pollutants	12	977.6	0
D014212	Tretinoin	12	973.48	0
D004317	Doxorubicin	12	844.81	0
146183	OTOA	11	774.31	0
D002945	Cisplatin	10	808.37	0
D014028	Tobacco Smoke Pollution	10	738.65	0
D016572	Cyclosporine	10	659.83	0
C000944	dicrotophos	10	594.47	0
D052638	Particulate Matter	9	615.08	0
C459179	4-(5-benzo(1,3)dioxol-5-yl-4-pyridin-2-yl-1H-imidazol-2-yl)benzamide	9	499.96	0
C516138	dorsomorphin	9	499.96	0
C005445	triphenyl phosphate	9	416.69	0
D001151	Arsenic	8	636.12	0
D019327	Copper Sulfate	8	305.72	0
D002104	Cadmium	7	678.45	0
D015123	7,8-Dihydro-7,8-dihydroxybenzo(a)pyrene 9,10-oxide	7	417.19	0
D015056	1-Methyl-3-isobutylxanthine	7	351.38	0
D003907	Dexamethasone	7	351.38	0
D007213	Indomethacin	7	351.38	0
D000077267	Fulvestrant	7	324.4	0
D000082	Acetaminophen	7	318.12	0
D000077237	Arsenic Trioxide	7	289.59	0
D013749	Tetrachlorodibenzodioxin	7	269.41	0
C012589	trichostatin A	7	259.35	0
C004925	methylmercuric chloride	7	256.25	0
C065087	di-n-butylphosphoric acid	7	213.68	0
D013893	Thiram	7	207.97	0
D008741	Methyl Methanesulfonate	7	194.51	0
D002110	Caffeine	6	613.02	0
C543008	bisphenol S	6	559.88	0
D007559	Ivermectin	6	342.49	0
D004958	Estradiol	6	331.01	0
D012906	Smoke	6	326.98	0
C030123	coumarin	6	311.13	0
C018475	butyraldehyde	6	308.73	0
D000077210	Sunitinib	6	259.4	0
C014638	beta-lapachone	6	191.51	0
D012643	Selenium	6	176.84	0
D005557	Formaldehyde	6	167.38	0
D014520	Urethane	6	157.69	0
D000077185	Resveratrol	6	117.6	0
C496492	abrine	6	112.36	0
D012822	Silicon Dioxide	5	272.91	0
C000607068	FR900359	5	240.14	0
D002117	Calcitriol	5	227.52	0
D018501	Antirheumatic Agents	5	199.33	0
D000171	Acrolein	5	186.23	0
C005451	alpha-pinene	5	186.23	0
C039175	methacrylaldehyde	5	186.23	0
D010126	Ozone	5	186.23	0
D055549	Volatile Organic Compounds	5	186.23	0
D003633	Dichlorodiphenyl Dichloroethylene	5	184.32	0
D014810	Vitamin E	5	159.9	0
D009532	Nickel	5	136.8	0
C018021	cobaltous chloride	5	132.72	0
C015001	arsenite	5	130.46	0
C045651	epigallocatechin gallate	5	113.26	0
C027373	potassium chromate(VI)	5	113.26	0
D010662	Phenylmercuric Acetate	5	113.25	0
D000077204	Temozolomide	5	93.3	0
D010936	Plant Extracts	5	87.1	0
D019319	Okadaic Acid	4	162.06	0
C583074	bisphenol AF	4	150.92	0
D004791	Enzyme Inhibitors	4	150.66	0
D000077209	Decitabine	4	147.05	0
C006253	pirinixic acid	4	136.44	0
D024483	Vitamin K 3	4	126.11	0
C000622638	TAK-243	4	104.84	0
C016805	tris(1,3-dichloro-2-propyl)phosphate	4	83.5	0
C544151	jinfukang	4	76.76	0
D015474	Isotretinoin	4	68.38	0
C000611646	bisphenol F	4	68.24	0
D010100	Oxygen	4	65.17	0
C010902	decabromobiphenyl ether	3	136.8	0
D013196	Dihydrotestosterone	3	117.02	0
D014260	Triclosan	3	110.47	0
C009277	sodium arsenate	3	103.08	0
C492448	ICG 001	3	100.04	0
D014638	Vanadates	3	66.6	0
D008558	Melphalan	3	47.07	0
C026487	benzo(e)pyrene	3	46.26	0
D008701	Methapyrilene	3	46.26	0
D012265	Ribonucleotides	3	42.15	0
D003375	Coumestrol	3	30.18	0
D011794	Quercetin	3	28.89	0
D000077211	Zoledronic Acid	3	27.15	0
D004002	Clodronic Acid	3	23.17	0
C076994	perfluorooctane sulfonic acid	3	22.18	0
C561695	(+)-JQ1 compound	3	13.03	0
D013629	Tamoxifen	2	144.63	0
C511295	2,2',4,4'-tetrabromodiphenyl ether	2	61.11	0
C004554	2,4,6-tribromophenol	2	61.11	0
C517828	hexabrominated diphenyl ether 153	2	61.11	0
D005472	Fluorouracil	2	47.87	0
D000077146	Irinotecan	2	47.87	0
D001335	Vehicle Emissions	2	47.87	0
D008070	Lipopolysaccharides	2	33.41	0
C545476	incobotulinumtoxinA	2	31.57	0
D020849	Raloxifene Hydrochloride	2	30.77	0
D000077337	Vorinostat	2	30.75	0
D001280	Atrazine	2	25.89	0
C029753	aflatoxin B2	2	25.57	0
D000077154	Rosiglitazone	2	24.55	0
C022776	2-bromopalmitate	2	23.6	0
D005492	Folic Acid	2	23.6	0
D007854	Lead	2	23.6	0
C492482	bisphenol B	2	23.43	0
C020806	tetrabromobisphenol A	2	23.43	0
D002185	Cannabidiol	2	22.18	0
C000614007	moringin	2	22.18	0
D012402	Rotenone	2	22.18	0
D003300	Copper	2	19.65	0
C008261	lead acetate	2	17.56	0
C044387	N,N,N',N'-tetrakis(2-pyridylmethyl)ethylenediamine	2	15.28	0
D019287	Zinc Sulfate	2	15.28	0
C410337	K 7174	2	14.63	0
C000593030	GSK-J4	2	13.25	0
C044887	beta-methylcholine	2	13.11	0
D013739	Testosterone	2	13.11	0
D020106	Acrylamide	2	11.36	0
C029497	2,3-bis(3'-hydroxybenzyl)butyrolactone	2	10.39	0
C029892	cupric chloride	2	10.39	0
C030973	cupric oxide	2	10.24	0
D005020	Ethyl Methanesulfonate	2	10.24	0
D004397	Fonofos	2	9.16	0
D010278	Parathion	2	9.16	0
C012568	terbufos	2	9.16	0
D001194	Asbestos	2	9.15	0
C029938	nickel sulfate	2	9.06	0
C004648	testosterone enanthate	2	8.82	0
D013849	Thimerosal	2	7.09	0
D019344	Lactic Acid	2	6.18	0
C004656	chloroacetaldehyde	2	5.17	0
D000077404	Cidofovir	2	5.17	0
D009151	Mustard Gas	2	4.71	0
C511621	2-methyl-2H-pyrazole-3-carboxylic acid (2-methyl-4-o-tolylazophenyl)amide	2	3.29	0
C016780	11-nor-delta(9)-tetrahydrocannabinol-9-carboxylic acid	1	0	0
D015655	1-Methyl-4-phenylpyridinium	1	0	0
C532162	2-(1H-indazol-4-yl)-6-(4-methanesulfonylpiperazin-1-ylmethyl)-4-morpholin-4-ylthieno(3,2-d)pyrimidine	1	0	0
C093973	2-(2-amino-3-methoxyphenyl)-4H-1-benzopyran-4-one	1	0	0
C010498	2,3,6,2',3',6'-hexachlorobiphenyl	1	0	0
C063002	2,3-dimethoxy-1,4-naphthoquinone	1	0	0
C114956	2-palmitoylglycerol	1	0	0
C429623	4-chloro-N-((4-(1,1-dimethylethyl)phenyl)methyl)-3-ethyl-1-methyl-1H-pyrazole-5-carboxamide	1	0	0
C412852	7-hydroxytheonellasterol	1	0	0
D015124	8-Bromo Cyclic Adenosine Monophosphate	1	0	0
D000111	Acetylcysteine	1	0	0
C016601	afimoxifene	1	0	0
D016607	Aflatoxin M1	1	0	0
C412373	AG 1879	1	0	0
D000966	Antimony Potassium Tartrate	1	0	0
D000968	Antimycin A	1	0	0
D017638	Asbestos, Crocidolite	1	0	0
D001241	Aspirin	1	0	0
C087670	azoxystrobin	1	0	0
D001554	Benzene	1	0	0
D001590	Benztropine	1	0	0
C072553	benzyloxycarbonylleucyl-leucyl-leucine aldehyde	1	0	0
D019324	beta-Naphthoflavone	1	0	0
C001824	beta-N-methylamino-L-alanine	1	0	0
C037123	cadmium sulfate	1	0	0
D002118	Calcium	1	0	0
D002186	Cannabinoids	1	0	0
D002220	Carbamazepine	1	0	0
D002392	Catechin	1	0	0
D002614	Chelating Agents	1	0	0
D002635	Chenodeoxycholic Acid	1	0	0
C006984	chlorocresol	1	0	0
C074702	chromium hexavalent ion	1	0	0
C039671	ciglitazone	1	0	0
D003024	Clozapine	1	0	0
C058120	cordycepin	1	0	0
C423222	cotylenin A	1	0	0
D003474	Curcumin	1	0	0
C089595	cylindrospermopsin	1	0	0
D017373	Cyproterone Acetate	1	0	0
D003561	Cytarabine	1	0	0
D003609	Dactinomycin	1	0	0
D003620	Dantrolene	1	0	0
D000069439	Dasatinib	1	0	0
D003634	DDT	1	0	0
D003671	DEET	1	0	0
C007262	deoxynivalenol	1	0	0
D003976	Diazinon	1	0	0
C036042	dicyclohexyl phthalate	1	0	0
D004040	Dietary Carbohydrates	1	0	0
D004051	Diethylhexyl Phthalate	1	0	0
D004054	Diethylstilbestrol	1	0	0
C051904	dinophysistoxin 1	1	0	0
D004221	Disulfiram	1	0	0
D013759	Dronabinol	1	0	0
D004726	Endosulfan	1	0	0
C118739	entinostat	1	0	0
C012313	ethyl-p-hydroxybenzoate	1	0	0
C574336	excavatolide B	1	0	0
D011345	Fenofibrate	1	0	0
C415144	fenpyroximate	1	0	0
C082360	fipronil	1	0	0
D000077340	Fluvastatin	1	0	0
D005707	Gallic Acid	1	0	0
C007836	geraniol	1	0	0
D005947	Glucose	1	0	0
C511402	Grape Seed Proanthocyanidins	1	0	0
D006220	Haloperidol	1	0	0
D006221	Halothane	1	0	0
D006830	Hydralazine	1	0	0
D006861	Hydrogen Peroxide	1	0	0
C031927	hydroquinone	1	0	0
D007069	Ifosfamide	1	0	0
C075954	indolo(3,2-b)carbazole	1	0	0
D007654	Ketoconazole	1	0	0
C011890	kojic acid	1	0	0
D007840	Latex	1	0	0
C029891	lead chloride	1	0	0
D000077339	Leflunomide	1	0	0
D018021	Lithium Chloride	1	0	0
D008095	Lithocholic Acid	1	0	0
C502354	lithocholic acid acetate	1	0	0
D008345	Manganese	1	0	0
C025340	manganese chloride	1	0	0
D008628	Mercury	1	0	0
D008727	Methotrexate	1	0	0
D008748	Methylcholanthrene	1	0	0
C005223	methyleugenol	1	0	0
C008493	methylselenic acid	1	0	0
D015741	Metribolone	1	0	0
D015735	Mifepristone	1	0	0
D008942	Mitoxantrone	1	0	0
C016599	mono-(2-ethylhexyl)phthalate	1	0	0
C406082	monomethylarsonous acid	1	0	0
C080955	N-(2-cyclohexyloxy-4-nitrophenyl)methanesulfonamide	1	0	0
C001478	N(6)-(delta(2)-isopentenyl)adenine	1	0	0
C119536	nickel acetate	1	0	0
C008661	nobiletin	1	0	0
C482205	nutlin 3	1	0	0
C571178	NVP-BKM120	1	0	0
C064976	O(6)-benzylguanine	1	0	0
C025589	ochratoxin A	1	0	0
D010042	Ouabain	1	0	0
C037573	oxymatrine	1	0	0
D015125	Oxyquinoline	1	0	0
D019308	Palmitic Acid	1	0	0
D000077767	Panobinostat	1	0	0
D010269	Paraquat	1	0	0
C084656	paricalcitol	1	0	0
C568608	PCI 5002	1	0	0
C046012	pentanal	1	0	0
C101816	perfluoro-n-nonanoic acid	1	0	0
C023036	perfluorooctanoic acid	1	0	0
D010575	Pesticides	1	0	0
D010634	Phenobarbital	1	0	0
D010758	Phosphorus	1	0	0
C556557	picoxystrobin	1	0	0
C049032	pinosylvin	1	0	0
C037850	PK 11195	1	0	0
D010938	Plant Oils	1	0	0
C013649	plastochromanol 8	1	0	0
C531249	Poly(amidoamine)	1	0	0
C000708871	pradimicin-IRD	1	0	0
C005556	propionaldehyde	1	0	0
C550005	prothioconazole	1	0	0
C513428	pyrachlostrobin	1	0	0
C010120	pyrogallol 1,3-dimethyl ether	1	0	0
C012526	quercitrin	1	0	0
C502851	quinocetone	1	0	0
C547185	riccardin D	1	0	0
D012293	Rifampin	1	0	0
D012433	Ryanodine	1	0	0
C039961	S-(1,2-dichlorovinyl)cysteine	1	0	0
D012524	Sarin	1	0	0
D012965	Sodium Chloride	1	0	0
C000706028	sotorasib	1	0	0
C016766	sulforaphane	1	0	0
C423915	T0901317	1	0	0
C061133	tamibarotene	1	0	0
C045037	testosterone-3-carboxymethyloxime-bovine serum albumin conjugate	1	0	0
C011126	tetraiodothyroacetic acid	1	0	0
D013974	Thyroxine	1	0	0
C082032	tocotrienol, alpha	1	0	0
C082089	tocotrienol, beta	1	0	0
C082097	tocotrienol, delta	1	0	0
C483909	torcetrapib	1	0	0
C560077	trametinib	1	0	0
D014284	Triiodothyronine	1	0	0
D000077288	Troglitazone	1	0	0
D014415	Tunicamycin	1	0	0
C113580	U 0126	1	0	0
D014501	Uranium	1	0	0
D017974	Uranium Compounds	1	0	0
C005460	uranyl acetate	1	0	0
C034028	vanadyl sulfate	1	0	0
C029826	versicolorin A	1	0	0
D014750	Vincristine	1	0	0
D015032	Zinc	1	0	0
C017803	zinc protoporphyrin	1	0	0
