# Supplementary material for: Sex-biased transcriptomic landscapes in bipolar disorder: integrating neurobiology and clinical heterogeneity through cross-study meta-analysis
Source: Biol Sex Differ. 2026 May 8;17:125. doi: 10.1186/s13293-026-00870-4 (PMC13321544; doi:10.1186/s13293-026-00870-4)
Supplement: Supplementary file 10 — Supplementary Material 10 [file 13293_2026_870_MOESM10_ESM.csv]

Id	Label	Degree	Betweenness	Expression
89795	NAV3	75	7957.36	0
6196	RPS6KA2	74	8713.35	0
5706	PSMC6	52	5426.84	0
11237	RNF24	51	4511.31	0
51105	PHF20L1	49	4077.1	0
80025	PANK2	39	2985.43	0
25836	NIPBL	38	3644.94	0
58484	NLRC4	37	3281.32	0
92399	MRRF	31	2153.2	0
79983	POF1B	30	2441.36	0
55690	PACS1	30	1754.25	0
148979	GLIS1	26	1805.24	0
2492	FSHR	25	3073.48	0
5126	PCSK2	23	2422.61	0
C017947	sodium arsenite	13	1999.11	0
C006780	bisphenol A	11	1486.15	0
C092451	CGP 52608	11	1240.1	0
D014635	Valproic Acid	11	1162.61	0
D016604	Aflatoxin B1	10	1019.11	0
D000393	Air Pollutants	10	961.69	0
D014028	Tobacco Smoke Pollution	9	747.57	0
D019256	Cadmium Chloride	9	745.85	0
D002945	Cisplatin	8	837.13	0
D001564	Benzo(a)pyrene	8	700.34	0
D052638	Particulate Matter	8	566.85	0
C496492	abrine	7	589.4	0
C544151	jinfukang	7	579.62	0
D010126	Ozone	7	417.94	0
C543008	bisphenol S	6	518.84	0
D013893	Thiram	6	469.5	0
D004317	Doxorubicin	6	460.45	0
D001151	Arsenic	6	416.02	0
C459179	4-(5-benzo(1,3)dioxol-5-yl-4-pyridin-2-yl-1H-imidazol-2-yl)benzamide	6	366.11	0
C516138	dorsomorphin	6	366.11	0
D010936	Plant Extracts	6	347.76	0
C000228	aristolochic acid I	6	326	0
D014212	Tretinoin	6	313.41	0
D004958	Estradiol	6	309.06	0
D013849	Thimerosal	5	282.59	0
D005557	Formaldehyde	5	229.4	0
C026487	benzo(e)pyrene	5	216.69	0
D008701	Methapyrilene	5	216.69	0
D018501	Antirheumatic Agents	5	208.91	0
D000077185	Resveratrol	5	205.8	0
219956	OR9Q1	5	21.22	0
D019327	Copper Sulfate	4	248.24	0
D003300	Copper	4	220.91	0
C065087	di-n-butylphosphoric acid	4	173.61	0
D000077210	Sunitinib	4	156.16	0
D008070	Lipopolysaccharides	4	155.95	0
D001280	Atrazine	4	135.06	0
D012906	Smoke	4	134.18	0
D008345	Manganese	4	132.01	0
C025340	manganese chloride	4	132.01	0
C012589	trichostatin A	4	128.63	0
D000077337	Vorinostat	4	124.35	0
C029753	aflatoxin B2	4	120.77	0
D000082	Acetaminophen	4	120.37	0
C000607068	FR900359	4	116.68	0
C004925	methylmercuric chloride	4	108.04	0
C005445	triphenyl phosphate	4	101.19	0
D002110	Caffeine	4	99.26	0
C015001	arsenite	4	88.99	0
D001335	Vehicle Emissions	4	62.59	0
D014810	Vitamin E	3	110.75	0
C018021	cobaltous chloride	3	99.52	0
C046012	pentanal	3	89.7	0
D003633	Dichlorodiphenyl Dichloroethylene	3	87.78	0
D019319	Okadaic Acid	3	86.17	0
D009532	Nickel	3	81.06	0
C558013	NSC 689534	3	79.27	0
C018475	butyraldehyde	3	77.89	0
D000171	Acrolein	3	76.53	0
C005451	alpha-pinene	3	76.53	0
C039175	methacrylaldehyde	3	76.53	0
D055549	Volatile Organic Compounds	3	76.53	0
D016572	Cyclosporine	3	76.33	0
D013749	Tetrachlorodibenzodioxin	3	74.8	0
D002104	Cadmium	3	74.64	0
D014638	Vanadates	3	71.91	0
D015123	7,8-Dihydro-7,8-dihydroxybenzo(a)pyrene 9,10-oxide	3	71.36	0
D011794	Quercetin	3	63.11	0
D000077237	Arsenic Trioxide	3	60.8	0
C039961	S-(1,2-dichlorovinyl)cysteine	3	60.23	0
D003907	Dexamethasone	3	56.23	0
D012822	Silicon Dioxide	3	53.88	0
D005020	Ethyl Methanesulfonate	3	43.81	0
D008741	Methyl Methanesulfonate	3	43.81	0
C000944	dicrotophos	3	41.06	0
D000077204	Temozolomide	3	41.06	0
C027576	4-hydroxy-2-nonenal	2	56.09	0
C016583	4-(N-methyl-N-nitrosamino)-1-(3-pyridyl)-1-butanone	2	50.9	0
D012643	Selenium	2	46.51	0
C114956	2-palmitoylglycerol	2	43.61	0
D017239	Paclitaxel	2	43.46	0
C010902	decabromobiphenyl ether	2	40.55	0
D012402	Rotenone	2	40.55	0
C020806	tetrabromobisphenol A	2	40.55	0
D004051	Diethylhexyl Phthalate	2	36.44	0
D000431	Ethanol	2	33.33	0
D000077267	Fulvestrant	2	33.33	0
C561695	(+)-JQ1 compound	2	33.33	0
C005556	propionaldehyde	2	33.33	0
D019324	beta-Naphthoflavone	2	32.04	0
C000611646	bisphenol F	2	32.04	0
C014638	beta-lapachone	2	30.61	0
D014520	Urethane	2	30.54	0
D006861	Hydrogen Peroxide	2	29.5	0
C118739	entinostat	2	25.59	0
C029938	nickel sulfate	2	22.22	0
D000077767	Panobinostat	2	22.22	0
C076994	perfluorooctane sulfonic acid	2	20.95	0
D007854	Lead	2	20.24	0
D005492	Folic Acid	2	19.57	0
D014415	Tunicamycin	2	16.73	0
D017638	Asbestos, Crocidolite	2	16.62	0
D019344	Lactic Acid	2	16.62	0
D002117	Calcitriol	2	16.31	0
D013739	Testosterone	2	16.31	0
D020106	Acrylamide	2	16.01	0
D015056	1-Methyl-3-isobutylxanthine	2	14.45	0
C044887	beta-methylcholine	2	14.45	0
D007213	Indomethacin	2	14.45	0
D000485	Allergens	2	12.64	0
C492482	bisphenol B	2	12.33	0
D006830	Hydralazine	2	12.33	0
C000622638	TAK-243	2	11.63	0
C492448	ICG 001	2	10.24	0
D007559	Ivermectin	2	10.24	0
C016780	11-nor-delta(9)-tetrahydrocannabinol-9-carboxylic acid	1	0	0
C477694	2,2',4,4',5-brominated diphenyl ether	1	0	0
C029497	2,3-bis(3'-hydroxybenzyl)butyrolactone	1	0	0
C004554	2,4,6-tribromophenol	1	0	0
C011506	2-methyl-4-isothiazolin-3-one	1	0	0
C584509	4-(4-((5-(4,5-dimethyl-2-nitrophenyl)-2-furanyl)methylene)-4,5-dihydro-3-methyl-5-oxo-1H-pyrazol-1-yl)benzoic acid	1	0	0
C082164	4-methoxycinnamate methyl ester	1	0	0
D015124	8-Bromo Cyclic Adenosine Monophosphate	1	0	0
C016601	afimoxifene	1	0	0
C000593263	afuresertib	1	0	0
D000395	Air Pollutants, Occupational	1	0	0
D000447	Aldehydes	1	0	0
D000077556	Alitretinoin	1	0	0
C011512	alpha-naphthoflavone	1	0	0
D000638	Amiodarone	1	0	0
C102351	apicidin	1	0	0
D001241	Aspirin	1	0	0
C487081	belinostat	1	0	0
C072553	benzyloxycarbonylleucyl-leucyl-leucine aldehyde	1	0	0
D002083	Butylated Hydroxyanisole	1	0	0
D002084	Butylated Hydroxytoluene	1	0	0
C027561	butylbenzyl phthalate	1	0	0
D020148	Butyric Acid	1	0	0
C058667	cadmium selenide	1	0	0
C040048	caffeic acid	1	0	0
C055494	caffeic acid phenethyl ester	1	0	0
D002186	Cannabinoids	1	0	0
D002220	Carbamazepine	1	0	0
D006063	Chorionic Gonadotropin	1	0	0
D003010	Clorgyline	1	0	0
C480342	clothianidin	1	0	0
D003042	Cocaine	1	0	0
C113861	corosolic acid	1	0	0
C030123	coumarin	1	0	0
D003375	Coumestrol	1	0	0
D016578	Crack Cocaine	1	0	0
C029892	cupric chloride	1	0	0
C057862	cyanoginosin LR	1	0	0
D000242	Cyclic AMP	1	0	0
D003520	Cyclophosphamide	1	0	0
D003634	DDT	1	0	0
D000077209	Decitabine	1	0	0
D003703	Demecolcine	1	0	0
D003847	Deoxyglucose	1	0	0
D013196	Dihydrotestosterone	1	0	0
D004237	Diuron	1	0	0
D013759	Dronabinol	1	0	0
D004365	Drugs, Chinese Herbal	1	0	0
C512195	elesclomol	1	0	0
D004791	Enzyme Inhibitors	1	0	0
D017313	Fenretinide	1	0	0
D004397	Fonofos	1	0	0
C484018	FSH-BI protein, human	1	0	0
D037741	Fullerenes	1	0	0
D005662	Furaldehyde	1	0	0
D005707	Gallic Acid	1	0	0
C001277	geldanamycin	1	0	0
D019833	Genistein	1	0	0
C007870	glycidyl methacrylate	1	0	0
D006064	Gonadotropins, Equine	1	0	0
C000593030	GSK-J4	1	0	0
C517828	hexabrominated diphenyl ether 153	1	0	0
C031927	hydroquinone	1	0	0
D006918	Hydroxyurea	1	0	0
C575881	imeglimin	1	0	0
D007501	Iron	1	0	0
C410337	K 7174	1	0	0
C011890	kojic acid	1	0	0
C008261	lead acetate	1	0	0
C541528	licochalcone B	1	0	0
D058185	Magnetite Nanoparticles	1	0	0
D008294	Malathion	1	0	0
D008610	Menthol	1	0	0
D008628	Mercury	1	0	0
D008687	Metformin	1	0	0
D008727	Methotrexate	1	0	0
D008767	Methylmercury Compounds	1	0	0
D015735	Mifepristone	1	0	0
C506614	mirdametinib	1	0	0
C016599	mono-(2-ethylhexyl)phthalate	1	0	0
C406082	monomethylarsonous acid	1	0	0
D009150	Mustard Compounds	1	0	0
D037742	Nanotubes, Carbon	1	0	0
D009534	Niclosamide	1	0	0
D009588	Nitrogen Mustard Compounds	1	0	0
D009242	N-Nitrosopyrrolidine	1	0	0
C044387	N,N,N',N'-tetrakis(2-pyridylmethyl)ethylenediamine	1	0	0
C008661	nobiletin	1	0	0
C571178	NVP-BKM120	1	0	0
C464660	obeticholic acid	1	0	0
C016340	o,p'-DDT	1	0	0
D053610	Opiate Alkaloids	1	0	0
C510603	Org 41841	1	0	0
C100692	oxamflatin	1	0	0
D019308	Palmitic Acid	1	0	0
C016030	pantogab	1	0	0
D010278	Parathion	1	0	0
D020245	p-Chloromercuribenzoic Acid	1	0	0
C568608	PCI 5002	1	0	0
C517827	pentabrominated diphenyl ether 100	1	0	0
D010662	Phenylmercuric Acetate	1	0	0
D000077205	Pioglitazone	1	0	0
C006253	pirinixic acid	1	0	0
D010894	Piroxicam	1	0	0
C027373	potassium chromate(VI)	1	0	0
D011374	Progesterone	1	0	0
C010120	pyrogallol 1,3-dimethyl ether	1	0	0
D020849	Raloxifene Hydrochloride	1	0	0
D012265	Ribonucleotides	1	0	0
C410733	scriptaid	1	0	0
D012834	Silver	1	0	0
C009277	sodium arsenate	1	0	0
D012965	Sodium Chloride	1	0	0
C000706028	sotorasib	1	0	0
D004113	Succimer	1	0	0
D013629	Tamoxifen	1	0	0
D013654	Taurine	1	0	0
C012568	terbufos	1	0	0
D020122	tert-Butylhydroperoxide	1	0	0
D019284	Thapsigargin	1	0	0
C585473	theaflavin-3,3'-digallate	1	0	0
C009495	titanium dioxide	1	0	0
C024746	tobacco tar	1	0	0
C560077	trametinib	1	0	0
D014260	Triclosan	1	0	0
D014284	Triiodothyronine	1	0	0
C016805	tris(1,3-dichloro-2-propyl)phosphate	1	0	0
C113580	U 0126	1	0	0
C580998	UNC1215	1	0	0
C003747	urushiol	1	0	0
D014750	Vincristine	1	0	0
D015032	Zinc	1	0	0
D019287	Zinc Sulfate	1	0	0
C031238	zinc sulfide	1	0	0
