# Supplementary material for: Sex-biased transcriptomic landscapes in bipolar disorder: integrating neurobiology and clinical heterogeneity through cross-study meta-analysis
Source: Biol Sex Differ. 2026 May 8;17:125. doi: 10.1186/s13293-026-00870-4 (PMC13321544; doi:10.1186/s13293-026-00870-4)
Supplement: Supplementary file 11 — Supplementary Material 11 [file 13293_2026_870_MOESM11_ESM.csv]

gene estimate se pval ci.lb ci.ub tau2 I2 padj
TTC14 -1.83166112240774 0.490227379535065 0.000186710661654167 -2.79248913053192 -0.870833114283564 3.82225754455788e-07 4.34415868057812e-05 0.0183019125143748
ANXA4 -1.30830144903031 0.315830645053625 3.43668478394556e-05 -1.92731813854947 -0.68928475951115 0 0 0.00572358162949536
COL9A2 -1.06905948450217 0.307179969452232 0.000500968040391628 -1.67112116140066 -0.466997807603682 0 0 0.035956509476477
ALDH18A1 -1.06083400556039 0.263426368717021 5.64784296962156e-05 -1.57714020082392 -0.544527810296858 0 0 0.00823291041165954
FAM89B -1.00084402623812 0.281967655492807 0.000385964333316203 -1.55349047580922 -0.448197576667017 0 0 0.0300946916986643
CCL13 -0.971068786779228 0.200896328109485 1.34031226177324e-06 -1.36481835450016 -0.577319219058296 0 0 0.000638658792734947
C1orf61 -0.965994728189644 0.168797850774046 1.0478848406574e-08 -1.29683243637454 -0.635157020004748 0 0 3.48691288554571e-05
CBR4 -0.916899758840578 0.190637143067077 1.51187565131237e-06 -1.29054169336766 -0.543257824313497 0 0 0.000700938241151689
ERGIC1 -0.85589013022621 0.209307857490344 4.32966583376992e-05 -1.26612599258853 -0.445654267863894 0.0641707716088099 48.767355186221 0.00675191706477175
AAR2 -0.83314376382364 0.146923123030939 1.42289787797715e-08 -1.12110779346043 -0.545179734186852 0 0 3.48691288554571e-05
DRAP1 -0.794139718380304 0.216918697141179 0.000251231094445918 -1.21929255235037 -0.368986884410242 0 0 0.0224459280944025
CNOT6 -0.749968107789636 0.13596521714177 3.47034856453366e-08 -1.01645503653767 -0.483481179041598 6.83835456677141e-06 0.00951182894804714 6.46574524867335e-05
COX6A2 -0.738778373689999 0.181373997037682 4.63651918704079e-05 -1.09426487561593 -0.383291871764068 0 0 0.00710132590486587
DSCAM -0.738449125776714 0.127479042053248 6.92596282520432e-09 -0.988303456984746 -0.488594794568681 0 0 2.97019915758887e-05
ARL3 -0.738435089808213 0.194876236615481 0.000151101822472103 -1.12038549501726 -0.356484684599164 0 0 0.0155209620520147
BDH2 -0.726104000249072 0.132381292235942 4.13599963588971e-08 -0.985566565258391 -0.466641435239753 0 0 6.46574524867335e-05
ACTL9 -0.689615501226533 0.110766556824008 4.78965010874778e-10 -0.906713963293099 -0.472517039159968 0 0 2.73872193218198e-06
FBXL6 -0.687258179365185 0.170771473220229 5.71129963266577e-05 -1.02196411646368 -0.352552242266689 2.57622992868987e-06 0.000465415363057905 0.00823291041165954
FAM98C -0.68641038638847 0.16285783973804 2.50018928152569e-05 -1.00560588687502 -0.367214885901915 0 0 0.00481890415003276
EPHX2 -0.674419244810917 0.130499047724598 2.36610698473851e-07 -0.930192678367903 -0.418645811253931 0 0 0.000213622101137918
BOD1L1 -0.670943647197011 0.174503203221996 0.000120612091478288 -1.012963640699 -0.328923653695024 9.69935422672656e-07 0.000853373833050796 0.0131782153962965
CLC -0.670939653790867 0.172658021972071 0.000101932398451145 -1.00934315849805 -0.332536149083683 0 0 0.0120173906161127
CST8 -0.667145087995105 0.148639645593268 7.17807100936346e-06 -0.958473440032709 -0.375816735957502 0 0 0.00216022158060738
CDK12 -0.662222122515579 0.196125864168616 0.000734100966218543 -1.04662175272286 -0.277822492308296 0.0075586303937579 4.70800067866786 0.0456259709221481
DKK1 -0.656631820034636 0.130353709459142 4.7212405877471e-07 -0.912120395825753 -0.401143244243519 0 0 0.000311492927085438
CNOT6L -0.654500688874212 0.154724624321283 2.33587077759732e-05 -0.957755380065417 -0.351245997683007 0 0 0.00460569279527638
A1CF -0.651636637881604 0.179060708211302 0.000273492811662465 -1.00258917702199 -0.300684098741216 0 0 0.0235753552324518
ARHGDIA -0.651110928137224 0.189243011244301 0.00058040977291141 -1.02202041450196 -0.280201441772485 0 0 0.0396879189971021
CLEC17A -0.644316630268071 0.159674510084711 5.45586481484253e-05 -0.957272919283182 -0.33136034125296 0 0 0.00806809526153524
CIAO1 -0.638040565415134 0.163595088312543 9.61448044091911e-05 -0.958681046555368 -0.317400084274901 0 0 0.0119512172089512
ASXL3 -0.627790581036648 0.123220186540106 3.48984389133652e-07 -0.869297708823563 -0.386283453249734 0 0 0.000272112645963576
FAM161A -0.625515260223789 0.121499720965016 2.62878070035358e-07 -0.863650337446886 -0.387380183000693 0 0 0.000225470520669326
CTSW -0.608683666308951 0.0904770998397044 1.72616240766062e-11 -0.786015523420406 -0.431351809197495 0 0 2.53422251365158e-07
CA12 -0.606146297639279 0.174158511498871 0.000500611879449084 -0.947490707778171 -0.264801887500387 0 0 0.035956509476477
AQP11 -0.604760649690249 0.147172059228586 3.9701782379402e-05 -0.893212585308873 -0.316308714071626 3.70000308153885e-06 0.00373832084677011 0.00654850360515636
ANXA9 -0.604613778682447 0.179803746896371 0.000772032905492782 -0.95702264688469 -0.252204910480203 0 0 0.0470987789735284
BZW2 -0.592410829640265 0.111480745447052 1.07233270782863e-07 -0.810909075686164 -0.373912583594366 0 0 0.000110622012491739
DSP -0.591521109416924 0.165681256268348 0.000356660377837125 -0.916250404616238 -0.266791814217611 0 0 0.0282097781286395
ABLIM3 -0.586248496826478 0.166990000850113 0.000446961681399294 -0.913542884271013 -0.258954109381943 0 0 0.0331912583667684
CCDC25 -0.585144743109467 0.157124547129404 0.000196026984058396 -0.893103196570265 -0.277186289648668 0 0 0.0188912746322344
BCAT2 -0.576607455099051 0.138374261276772 3.08615833527843e-05 -0.847816023588859 -0.305398886609244 0.0161370881007778 25.1454502334265 0.00534747071549153
CBLN4 -0.5749163324815 0.104843430948066 4.16826336126333e-08 -0.780405681155322 -0.369426983807679 0 0 6.46574524867335e-05
APPL2 -0.555465599212413 0.155456301905657 0.000352739329703271 -0.860154352117286 -0.25077684630754 0 0 0.0282097781286395
EP300 -0.540915007022661 0.137951610915642 8.81643816605984e-05 -0.811295196026602 -0.27053481801872 0.00968544751826968 14.7965481468075 0.01128635673885
DSEL -0.54035678446461 0.137034964734044 8.04002981763754e-05 -0.808940379966051 -0.271773188963168 0 0 0.0104528663706768
ELMO1 -0.536866918345856 0.132114403484808 4.83109022928747e-05 -0.795806391015073 -0.277927445676639 4.71692598863085e-07 0.000620803101292146 0.00733385148612365
FASTKD2 -0.535246865251166 0.144821747997047 0.000219108215858123 -0.819092275503514 -0.251401454998818 0 0 0.0204116833779607
CGREF1 -0.526895363816739 0.141994986303299 0.000206718166588488 -0.805200422956464 -0.248590304677015 0 0 0.0195914001638614
DDC -0.52152927027497 0.155715407630575 0.000810316945541606 -0.826725861068869 -0.21633267948107 0 0 0.0484872990448866
ABCC6 -0.520094498373792 0.144196353470391 0.000309937693388764 -0.802714157877766 -0.237474838869817 0 0 0.0260460167509121
CALN1 -0.518342027607865 0.144091716141326 0.000321529863743231 -0.800756601715433 -0.235927453500297 0 0 0.0261399207708596
FAM9B -0.512972555060723 0.133288803946998 0.000118804754188085 -0.77421381033926 -0.251731299782187 0.0112188644199411 20.5165922598049 0.0131782153962965
CYP4V2 -0.512623573253235 0.15079246806977 0.000675016854828954 -0.80817137980989 -0.217075766696581 0 0 0.0436952419914561
AC016026.1 -0.512245073799501 0.10274020438198 6.16967464208184e-07 -0.713612174152465 -0.310877973446536 0 0 0.000364946892449213
CABYR -0.510723602018261 0.110395620105256 3.72250380256469e-06 -0.727095041475528 -0.294352162560995 0 0 0.00130318020875907
CYP27B1 -0.507401596615867 0.128581564706926 7.9419276547447e-05 -0.759416832517249 -0.255386360714486 0 0 0.0104528663706768
C16orf78 -0.507061137266906 0.116352895586047 1.31281026617832e-05 -0.735108622112507 -0.279013652421305 1.94338302249372e-06 0.00116705787538086 0.00327108280238743
CLEC2D -0.506402127375717 0.121812799379705 3.22149272338678e-05 -0.745150827015942 -0.267653427735492 0 0 0.00541779276244871
ARMCX3 -0.499450675965074 0.0909750295472296 4.0198968325172e-08 -0.677758457370111 -0.321142894560036 3.44365605371537e-06 0.0111316991982448 6.46574524867335e-05
ALG9 -0.497309815635226 0.11724526110417 2.21912429445055e-05 -0.727106304757395 -0.267513326513058 1.49473485518982e-06 0.00228287480896034 0.00447845389964762
CTF1 -0.496595934612626 0.114647942964944 1.4810651455899e-05 -0.721301773725518 -0.271890095499733 0 0 0.00341354834680925
ACVR1B -0.477730223283185 0.116939438124378 4.40238976134128e-05 -0.706927310379316 -0.248533136187054 0 0 0.00680347693387822
CYP1A1 -0.477578140281721 0.128321550393703 0.000197862670919789 -0.72908375749372 -0.226072523069721 0 0 0.0189616550668048
CCSAP -0.475958504900032 0.109516717120177 1.38649188914563e-05 -0.69060732616064 -0.261309683639424 0 0 0.00330331692588947
C21orf2 -0.471576569878489 0.130826435671183 0.000312637739766318 -0.727991672019755 -0.215161467737224 0 0 0.0260460167509121
COIL -0.467835228705643 0.120312557027676 0.000100866185984081 -0.703643507367809 -0.232026950043478 0 0 0.0120173906161127
AKIP1 -0.466353089878253 0.10603833484855 1.09269623522667e-05 -0.674184407162009 -0.258521772594497 0 0 0.00288596184627978
ENY2 -0.465569047680845 0.107806329541938 1.5704429130074e-05 -0.676865570888499 -0.25427252447319 0 0 0.00345376637560627
CACNA1S -0.464364692092082 0.120731490753395 0.000119934541904338 -0.700994065768566 -0.227735318415598 0 0 0.0131782153962965
DGLUCY -0.463449600260052 0.109198313114072 2.19463155227286e-05 -0.677474361136161 -0.249424839383942 0 0 0.00447845389964762
ANO1 -0.460962562975116 0.100647674984184 4.65059618953481e-06 -0.658228381071809 -0.263696744878422 0 0 0.00153855266214465
EEF1GP1 -0.454471243511576 0.125345419831073 0.000288123219552281 -0.700143752007531 -0.20879873501562 0.0179949771548497 36.7465587470308 0.0244676520207912
ACY3 -0.452767231118557 0.10773259280753 2.63755844016778e-05 -0.663919232982434 -0.24161522925468 0 0 0.00486501908415464
DSPP -0.447406540671189 0.125572440006403 0.000366730405454796 -0.693524000534555 -0.201289080807823 0 0 0.02885730906042
ALDOA -0.441802958417354 0.131288106035588 0.000765046159270585 -0.699122917845582 -0.184482998989126 0.000757260421364841 1.14723175271303 0.0470987789735284
CTNND2 -0.440089360296888 0.123063201249752 0.000348725282892018 -0.681288802568607 -0.198889918025169 0 0 0.0280846643320642
EAPP -0.437849709579012 0.0946421950497044 3.72132201044921e-06 -0.623345003294248 -0.252354415863777 0 0 0.00130318020875907
A2ML1 -0.43730187219492 0.128157087724048 0.000644329611840826 -0.688485148497594 -0.186118595892247 0 0 0.0428404269826261
ABCB8 -0.435909794140786 0.099953178065737 1.29386594325292e-05 -0.631814423289949 -0.240005164991622 0 0 0.00327108280238743
CTU2 -0.433244886491345 0.10553430261136 4.03874700899134e-05 -0.640088318743163 -0.226401454239528 0 0 0.00656001684988907
ZNF263 -0.426442004905285 0.124726311823534 0.000628466434842258 -0.670901084003923 -0.181982925806646 0 0 0.0422983129590559
CMA1 -0.423933880399181 0.0745047564403836 1.27021236696976e-08 -0.569960519699261 -0.2779072410991 0 0 3.48691288554571e-05
CCDC58 -0.420509830706546 0.118560347898708 0.000389940634313696 -0.652883842582552 -0.18813581883054 0 0 0.0302671567466839
BEST1 -0.419790651438515 0.119075513064401 0.000422819151063441 -0.653174368485369 -0.18640693439166 0.0134439547593726 28.2516646093354 0.0322357320770768
CACNA1A -0.418939432248314 0.118628423785638 0.00041316832891886 -0.651446870410919 -0.186431994085709 0 0 0.03178246418957
FLT4 -0.415163371316968 0.0985881579627866 2.54144144099072e-05 -0.608392610226175 -0.22193413240776 0 0 0.00482866179768973
GAPDHP29 -0.415044954740627 0.0788328564055836 1.40286518529374e-07 -0.569554514093988 -0.260535395387265 0 0 0.000133693052158494
BIN3 -0.413670762853313 0.110308017575857 0.000176734247718586 -0.629870504508003 -0.197471021198622 0.000470503081352412 1.15917310971712 0.0175242733258071
CNMD -0.412131165706421 0.0814568145184454 4.20346111094664e-07 -0.571783588457933 -0.252478742954908 0 0 0.000290368807101885
CDH18 -0.408937132500158 0.0749823121421085 4.9309839274228e-08 -0.555899763776232 -0.261974501224085 0 0 6.50662294546236e-05
CALHM1 -0.404134328855596 0.086864790842158 3.28010026684308e-06 -0.574386190430831 -0.233882467280362 0 0 0.00119716680803034
FAM227A -0.403995259941784 0.120703349832977 0.000816884075082909 -0.640569478427758 -0.16742104145581 0 0 0.0484872990448866
C22orf15 -0.402083853718625 0.101175744695565 7.06419874767573e-05 -0.600384669430953 -0.203783038006297 8.9971415563716e-07 0.00272569089290921 0.009667671258711
COX6C -0.401979219504494 0.0960908760993898 2.87278149706166e-05 -0.590313875902199 -0.21364456310679 0 0 0.00513330143756205
FLNC -0.3996877292589 0.111954483751845 0.000356856817880073 -0.619114485320292 -0.180260973197508 0 0 0.0282097781286395
DCBLD1 -0.399509325198549 0.117296265151578 0.00065925789833639 -0.629405780416701 -0.169612869980396 2.44130766867556e-06 0.00365602256697233 0.043495807646394
ABI1 -0.395938769552471 0.0825869926732325 1.63323208416286e-06 -0.55780630078348 -0.234071238321462 0.00241690194540018 6.90988945491578 0.000720574666792652
CNFN -0.393856530522801 0.0933489451633247 2.4518631173284e-05 -0.576817101037722 -0.21089596000788 0 0 0.00477946135393766
DNAH11 -0.393036392942112 0.100916194190129 9.83280108716718e-05 -0.590828499011615 -0.19524428687261 0 0 0.0120173906161127
ARRDC4 -0.392336540808436 0.116103586382521 0.000726986915425715 -0.619895388594112 -0.16477769302276 0 0 0.0453481219898644
CYP7B1 -0.386180614704758 0.106459293714948 0.000286183700709208 -0.594836996205628 -0.177524233203889 5.01088947850795e-06 0.0116621266919773 0.0244238567261978
ERICH3 -0.385620664244691 0.0862196843087465 7.72972885752179e-06 -0.554608140248247 -0.216633188241135 2.58333266708689e-06 0.00894869831752794 0.00224738591223608
FAM105A -0.38548838180752 0.0792410401588062 1.14597681651559e-06 -0.540797966616272 -0.230178796998767 0.00222364570098432 11.5109536692487 0.000575841527425649
EOMES -0.385291886970835 0.113087474174888 0.000656750361777028 -0.606939263456219 -0.163644510485452 7.79040161224071e-06 0.0154433540949062 0.043495807646394
ALPK3 -0.383229545443437 0.0996599970748092 0.000120370754580143 -0.57855955040943 -0.187899540477444 0 0 0.0131782153962965
AP006437.1 -0.381792170892666 0.10917648097981 0.000470489249594529 -0.595774141571915 -0.167810200213416 0 0 0.0346385089594187
FAM110C -0.380969735489218 0.10371734007695 0.000239575244256233 -0.584251986612333 -0.177687484366103 0 0 0.0216298617893233
FCRL3 -0.377102879110305 0.0973985617210717 0.000108056761324636 -0.568000552229607 -0.186205205991003 0 0 0.0125225234841095
CXCL11 -0.368223434583537 0.0998684769269925 0.000226838752311258 -0.563962052551312 -0.172484816615763 0.0128326891520582 42.8107394886239 0.0208085131398253
C11orf86 -0.368042998461577 0.0748704485935942 8.84517031594291e-07 -0.514786381211379 -0.221299615711775 0 0 0.000474945613497587
CBLN2 -0.366882461737129 0.0930441470943987 8.04347884417244e-05 -0.549245639014397 -0.18451928445986 2.19327639274406e-06 0.00614267071904626 0.0104528663706768
CSRP3 -0.365725568045864 0.0804166966340875 5.41887555391691e-06 -0.523339397204359 -0.208111738887369 2.18185833905673e-06 0.00770541421040168 0.00168693008868392
CAND2 -0.361464265897117 0.0795391616648985 5.5070587015448e-06 -0.517358158120827 -0.205570373673407 0 0 0.00168693008868392
C19orf25 -0.360350771976656 0.102388672552586 0.000432459123582251 -0.56102888260459 -0.159672661348722 0.00083075872163926 2.43142987408226 0.0325368587979383
ALPP -0.35878185456085 0.0988832904193938 0.000285253280888339 -0.552589542455676 -0.164974166666024 0 0 0.0244238567261978
AC091132.1 -0.350320023255295 0.0814909564741968 1.71661666245859e-05 -0.510039363010442 -0.190600683500148 1.42204735552366e-07 0.000577470306444989 0.00370592723878205
BLOC1S4 -0.348831624892526 0.0872745591504464 6.41651641698604e-05 -0.519886617594011 -0.17777663219104 0 0 0.00894869289568931
CADM3 -0.34794758455314 0.0741515601029819 2.70039826382552e-06 -0.493281971752442 -0.202613197353839 9.50807653537943e-07 0.00491902957355084 0.00105278708676507
AC123904.1 -0.3430717439273 0.0817742656121424 2.72449387829684e-05 -0.503346359389311 -0.182797128465289 0 0 0.00497191148811745
GALNT18 -0.341093861766986 0.0743462287959613 4.47703967287075e-06 -0.486809792593445 -0.195377930940527 0 0 0.0015359827709685
ALDH6A1 -0.338613756401546 0.0939425671176675 0.000312782992345103 -0.522737804567411 -0.154489708235681 0 0 0.0260460167509121
ATXN7L1 -0.336923161947173 0.0768438123579682 1.162422913429e-05 -0.487534266603545 -0.186312057290802 0.000200675438062135 1.10953351502818 0.00302124282681227
CDH3 -0.335083376393212 0.0735971538488508 5.2901532900543e-06 -0.479331147301613 -0.190835605484811 0 0 0.00168050536180725
CEP41 -0.3346827026071 0.0860656918077775 0.000100787199010359 -0.503368358854868 -0.165997046359332 0 0 0.0120173906161127
DLK2 -0.334276056567188 0.0950658317822776 0.000437674323600409 -0.520601663020795 -0.147950450113581 0 0 0.0326428928132236
FBXO21 -0.331576914649565 0.0819389251809489 5.19591853305656e-05 -0.492174256936147 -0.170979572362983 0 0 0.00775050317530889
CDKN3 -0.328885655053491 0.0846926346992037 0.000103054571363196 -0.494880168819737 -0.162891141287244 0 0 0.0120258375317297
ATP6AP2 -0.326726050410734 0.0876485072595224 0.000193246484667154 -0.498513967938095 -0.154938132883373 0.00278781809934819 11.5346941998861 0.0187285321919794
ACAD9 -0.321969085119673 0.0912753625854718 0.000419586343441095 -0.500865508463033 -0.143072661776314 0 0 0.0321320720329846
FBXL2 -0.321281777393478 0.0940019133385861 0.00063124449793158 -0.505522142014962 -0.137041412771994 0 0 0.0422983129590559
ECH1 -0.319960621422489 0.0808772790022221 7.61753286166889e-05 -0.478477175434442 -0.161444067410536 0 0 0.0101295471867495
CCNJ -0.317810809784057 0.0636053810712924 5.83491500791162e-07 -0.442475065906736 -0.193146553661378 3.98765098489626e-07 0.00267438389462926 0.000357471900163271
CXCL17 -0.31229302339874 0.0799005299042594 9.2862278400556e-05 -0.468895184356754 -0.155690862440726 0.00464721670463543 23.8701098007557 0.0117129376741407
ETAA1 -0.311356160488447 0.073968505691492 2.56154963034724e-05 -0.456331767634018 -0.166380553342877 0.00194046112229588 11.6186719283574 0.00482866179768973
C15orf56 -0.309661215674344 0.0690688362727493 7.3473035358526e-06 -0.445033647223026 -0.174288784125662 0 0 0.00217302835955199
CALY -0.309524656612492 0.0884596339770552 0.000466919522459845 -0.482902353293115 -0.136146959931868 1.30446647277842e-06 0.00488535056572058 0.034523868483949
CYP4B1 -0.303818640933147 0.0864035547063662 0.00043764777691189 -0.473166496293861 -0.134470785572433 0 0 0.0326428928132236
FOXL1 -0.301977780389423 0.0821848230863851 0.000238433232516509 -0.463057073714534 -0.140898487064312 0 0 0.0216298617893233
EXTL3 -0.29482763975283 0.0664396489381408 9.09989229010034e-06 -0.425046958817071 -0.164608320688589 0 0 0.00251773471523196
CCZ1B -0.293145480892995 0.0866735439784856 0.000719131462816207 -0.463022505503275 -0.123268456282714 6.08185522011827e-07 0.00189152384558481 0.0451867440042096
GABRA6 -0.285073610194962 0.0708128048770995 5.67975460994e-05 -0.42386415739834 -0.146283062991585 0 0 0.00823291041165954
CES2 -0.280206720006384 0.067098096492962 2.9658135730347e-05 -0.411716572563783 -0.148696867448985 0 0 0.00519138428896298
AMN -0.277207349820814 0.0697750526582836 7.10112264543306e-05 -0.413963940050436 -0.140450759591193 0 0 0.009667671258711
EMC2 -0.27416672506113 0.0810307080260775 0.000715703803682373 -0.432983994434022 -0.115349455688237 0.0015832992644284 6.39509084069271 0.0451867440042096
GABRG2 -0.270420287448946 0.0637293888286931 2.20297170334309e-05 -0.395327594309933 -0.145512980587958 0 0 0.00447845389964762
AMN1 -0.256737788468836 0.0763566639188663 0.000772822489537469 -0.406394099729444 -0.107081477208229 0 0 0.0470987789735284
COPS7A -0.25169264480095 0.066547751537902 0.00015548838547286 -0.382123841067358 -0.121261448534542 0 0 0.0158764747881038
AC093323.1 -0.248332477322079 0.0606665754062621 4.25095947813709e-05 -0.367236780183737 -0.129428174460422 0 0 0.00668999622825354
ACMSD -0.23555060488413 0.0605930265873092 0.000101314939790233 -0.354310754709534 -0.116790455058726 0 0 0.0120173906161127
ADCK2 -0.226003657788863 0.0604741836259005 0.000186086550125307 -0.344530879690089 -0.107476435887636 0 0 0.0183019125143748
AFF2 -0.225489259992754 0.0579515409261301 9.98332518874753e-05 -0.339072193056568 -0.11190632692894 0 0 0.0120173906161127
ELMOD2 -0.222268073429209 0.0608155929055259 0.000257395005158801 -0.34146444522249 -0.103071701635929 0 0 0.0224734187763503
CEMIP -0.216327898075849 0.0626928132835443 0.000559339374186534 -0.33920355420109 -0.0934522419506079 0.00027715068689973 1.32492785892472 0.0392335117389351
CECR2 -0.21485892596767 0.0579665769737669 0.000210060147991376 -0.328471329143322 -0.101246522792019 1.17899774598431e-06 0.0108638530449879 0.0197987460365059
FBLL1 -0.211623781567022 0.0549095087845306 0.000116181675467601 -0.319244441193488 -0.104003121940557 0 0 0.0131117135590212
DLC1 -0.210155534344488 0.0627731082205653 0.000814383447336851 -0.333188565654431 -0.0871225030345449 0 0 0.0484872990448866
CHRNB4 -0.208602808606621 0.057256694667009 0.000269174077561895 -0.320823868027765 -0.096381749185477 0 0 0.0233202632651351
GBP6 -0.191149506575931 0.0522522051498119 0.00025398353043268 -0.293561946782361 -0.0887370663695012 6.77309059498399e-07 0.008205241813014 0.0224734187763503
GBP5 -0.188645980351174 0.0535603460144131 0.000428109873724849 -0.293622329538927 -0.0836696311634207 0 0 0.0323515276382206
CNOT1 -0.161145150910152 0.0473622147921205 0.000667970464641473 -0.253973386130758 -0.0683169156895457 1.35008945241959e-06 0.0190102123436769 0.0436952419914561
ACTRT2 0.142419109304468 0.0419619728258652 0.000688786524311804 0.0601751538455236 0.224663064763412 0 0 0.0442525993934258
ATP2A2 0.162024789811078 0.0474303050803356 0.000635341390657501 0.0690631000778732 0.254986479544283 0 0 0.0424071837172715
FRMD5 0.162228751642953 0.0476724297142457 0.00066652975604509 0.0687925063475145 0.255664996938392 0 0 0.0436952419914561
ARID2 0.173192905318068 0.0467894266583715 0.00021429538877519 0.081487314210382 0.264898496425755 0 0 0.0200875579183039
CMPK1 0.176079603833449 0.0466111822409194 0.000158330544332965 0.0847233653644141 0.267435842302484 1.05352385237708e-07 0.00157270077663364 0.016071018683359
DHDH 0.186057869683221 0.0547268270593069 0.000674459606806896 0.0787952596588272 0.293320479707614 0 0 0.0436952419914561
FAM47DP 0.189634874074003 0.0495844789372784 0.000131048103448621 0.0924510811647522 0.286818666983253 0 0 0.0138765380651706
ARHGEF4 0.191307771743119 0.0404359060061661 2.23266842151508e-06 0.112054852288787 0.270560691197452 0 0 0.000911885573873087
DEFB119 0.193148252498933 0.0536709807795701 0.000319754724210386 0.0879550631560341 0.298341441841832 0 0 0.026119393043357
FERMT3 0.195048839566879 0.0566332671591296 0.000573030947903969 0.08404967560815 0.306048003525608 0 0 0.0396879189971021
C1orf105 0.196422834815177 0.0504744210366751 9.96131652780052e-05 0.0974947874427834 0.295350882187571 0 0 0.0120173906161127
FAF1 0.200180488054598 0.0588524279887802 0.000670423206595659 0.0848318487938514 0.315529127315344 0 0 0.0436952419914561
CIR1 0.209634594103711 0.0573130610844933 0.000254478091216503 0.0973030585343596 0.321966129673062 0 0 0.0224734187763503
CABLES2 0.210098302033972 0.0622871080120526 0.000743371039482872 0.0880178136291922 0.332178790438751 0 0 0.0460353314486974
CHODL 0.211239207178326 0.049932364178365 2.33165374341319e-05 0.113373571725793 0.30910484263086 0 0 0.00460569279527638
CIB2 0.21143288484631 0.0550719694485183 0.00012343056051436 0.103493808169523 0.319371961523096 0 0 0.0133165272645493
DAZAP1 0.21702782761999 0.0587400623407892 0.000220132996672655 0.101899420982405 0.332156234257574 0 0 0.0204116833779607
CD276 0.217830721305697 0.0530778875605183 4.0609820815385e-05 0.113799973311615 0.321861469299779 2.97888400660556e-06 0.0268171651747137 0.00656001684988907
ASB16 0.220692243861556 0.046568710649042 2.14704418839983e-06 0.129419248182966 0.311965239540145 0.0012761050008905 19.4590612705355 0.000898302341653917
CLPTM1 0.220722281736836 0.0518941248118242 2.10624927604355e-05 0.119011666096435 0.322432897377238 0 0 0.00440617074161597
AATK 0.225561602487417 0.0631685274401237 0.000355904949136192 0.101753563748345 0.34936964122649 0 0 0.0282097781286395
ACAA1 0.231770854408072 0.0532658603132686 1.35389342992601e-05 0.127371686588525 0.33617002222762 0 0 0.00327108280238743
BPIFB2 0.231853927267816 0.0673674397575537 0.00057821657290573 0.0998161716123391 0.363891682923293 0.00128464913298159 6.56245942820519 0.0396879189971021
FAM183BP 0.233956772320813 0.0604516904151549 0.000108770898865123 0.115473636302544 0.352439908339081 0 0 0.0125225234841095
DOLPP1 0.234499854767865 0.0690846712952125 0.000687833473982275 0.0990963871454603 0.369903322390269 0 0 0.0442525993934258
ARSG 0.23480608173976 0.0598623245332272 8.76585167943391e-05 0.117478081623786 0.352134081855734 0 0 0.01128635673885
CLN6 0.237434278239094 0.0608546681052909 9.55349329910672e-05 0.118161320461586 0.356707236016603 0 0 0.0119512172089512
CDK5RAP2 0.238139253744524 0.0632057100651365 0.000164767926964014 0.114258338399575 0.362020169089472 0 0 0.0166260530537688
BFAR 0.239122864781644 0.069440000778012 0.000574046339268525 0.103022964170308 0.375222765392981 0 0 0.0396879189971021
CAND1 0.241626028766917 0.0581083571488135 3.20768561451307e-05 0.127735741554452 0.355516315979382 5.21848648272391e-07 0.00477786077058048 0.00541779276244871
BRCA2 0.242402534983898 0.0656451753771882 0.000221957579563918 0.113740355485793 0.371064714482002 0 0 0.0204702167733304
DSG4 0.243686109946374 0.0718605186804982 0.000696130319234146 0.10284208142223 0.384530138470518 6.350980040889e-07 0.00303321088952999 0.0443918940377046
ARFGAP2 0.245586974721121 0.0733627446631957 0.000815231895109932 0.10179863737425 0.389375312067993 0.00307496126974489 18.5197055866653 0.0484872990448866
ATRN 0.24800283965419 0.0645586483506714 0.000122278623355462 0.121470213996288 0.374535465312092 0 0 0.0132757437027823
DEFB108B 0.248339709483011 0.0717357106335203 0.000536436063657198 0.107740300235925 0.388939118730098 0 0 0.0383417676498982
FBN2 0.254024558167853 0.0591115335766065 1.72830931037987e-05 0.138168081286774 0.369881035048932 0 0 0.00370592723878205
CEACAM3 0.256238954575476 0.0758080012999447 0.000724583155394647 0.107658002287619 0.404819906863333 0 0 0.0453481219898644
ARHGEF6 0.256804959670711 0.0647302478863019 7.26884193854593e-05 0.129936005103209 0.383673914238213 0 0 0.00981808776486748
CA3 0.257738135423137 0.0562825134415081 4.66391153267586e-06 0.14742643611839 0.368049834727885 0 0 0.00153855266214465
FGD1 0.258503274624058 0.0596264895162877 1.45510927365448e-05 0.141637502647579 0.375369046600537 0 0 0.00341354834680925
BBS10 0.261410800764913 0.0660666348637455 7.59684631740068e-05 0.131922575852213 0.390899025677612 0 0 0.0101295471867495
CMIP 0.262296002232905 0.060263549224633 1.34605038888742e-05 0.144181616172068 0.380410388293743 2.49878132862613e-06 0.0168917484175907 0.00327108280238743
CRYBG3 0.27173709894544 0.0808535727194978 0.000777017281654922 0.113267008393834 0.430207189497046 5.04602683713118e-06 0.0194128173387519 0.0470987789735284
DGCR6L 0.273298173564689 0.0805500626137323 0.000691572994527026 0.115422951889327 0.43117339524005 0 0 0.0442658326422261
DNAJC8 0.273537578852931 0.0562855126441209 1.17491275853432e-06 0.16322000121908 0.383855156486782 0 0 0.000575841527425649
C2orf50 0.275646723322024 0.0806272205470119 0.000629025787665083 0.117620274876313 0.433673171767735 0 0 0.0422983129590559
ACSL4 0.282911377532543 0.0734748040272891 0.000117898912838833 0.138903407867918 0.426919347197168 3.6753667477419e-07 0.00118122887707766 0.0131782153962965
C19orf54 0.282948385923228 0.0820112940516638 0.000560348045705905 0.122209203256443 0.443687568590013 0.000913221101362497 4.33288075243277 0.0392335117389351
FMNL1 0.285089983623752 0.0579992819262889 8.85989252181578e-07 0.17141347991904 0.398766487328463 0 0 0.000474945613497587
CIB1 0.288015817343434 0.0724128226634645 6.96686346201529e-05 0.146089292904158 0.42994234178271 0 0 0.00963786901833955
CCDC9B 0.288334194945712 0.0759526983981164 0.000146911001077208 0.139469641556771 0.437198748334653 0 0 0.0153665323931611
CD200 0.292534500061592 0.0869756377234563 0.000769866702250482 0.122065382591214 0.46300361753197 0.00242946268510667 6.25980644841011 0.0470987789735284
ERI3 0.292778061510125 0.0721008168632922 4.89308212366751e-05 0.151463057202154 0.434093065818096 0 0 0.00736280094292916
ARHGEF5 0.295386898515103 0.0544424407025788 5.7736470138369e-08 0.188681675507591 0.402092121522615 3.48095516103101e-07 0.00330717421955996 7.07436720538273e-05
DEFB105B 0.296156618303223 0.0617818210222164 1.63824250932222e-06 0.175066474200379 0.417246762406067 1.6924958361339e-06 0.0137265576369166 0.000720574666792652
COPS2 0.297664276578969 0.0801493060997939 0.000204111932353951 0.140574523237496 0.454754029920441 0 0 0.0194518671533315
DIP2A 0.301860030920816 0.0686389121272872 1.09354972605915e-05 0.167330235213323 0.436389826628308 0.00026315737363012 1.77414550873315 0.00288596184627978
CIC 0.301977997757914 0.079263921070543 0.000139091238576077 0.146623567186224 0.457332428329604 0.00502900201782491 24.3949902107929 0.0146378595492885
CMTM2 0.304025741701325 0.0801547679965622 0.000148847831740055 0.146925283238899 0.46112620016375 0 0 0.0154545783621844
ANKRD18CP 0.305070564717971 0.0643700045680579 2.14428167238001e-06 0.178907674079899 0.431233455356044 0 0 0.000898302341653917
CIDEA 0.306126858149471 0.0732329781450088 2.91281455389637e-05 0.162592858504645 0.449660857794297 0 0 0.00515117740799364
ENSA 0.306182915531062 0.0814467449274162 0.000170388025849699 0.146550228815306 0.465815602246818 1.94081113323357e-06 0.00765230690327552 0.017092609329975
FN3KRP 0.309720179886966 0.0887190186801661 0.00048117391234609 0.135834098530105 0.483606261243828 0 0 0.0351236480527014
BCAS3 0.309743335344241 0.0858715381777456 0.000309692392766735 0.141438213218804 0.478048457469679 1.60785337138755e-06 0.0056912327184084 0.0260460167509121
FAM182B 0.310365128012092 0.0811100724536067 0.000129994835698015 0.151392307219588 0.469337948804595 0 0 0.0138505056618867
CMC4 0.321362035743421 0.0931264980526555 0.000558902772504352 0.138837453553877 0.503886617932966 0 0 0.0392335117389351
C2orf70 0.321806164336646 0.065858737497284 1.02743725903733e-06 0.192725410774692 0.450886917898601 0 0 0.000534080567925042
ADAR 0.322219808584549 0.0874771236538978 0.000230075749216196 0.150767796751753 0.493671820417346 0 0 0.0209931883088012
ATP8B3 0.325202060330949 0.0943897031397492 0.0005703987282127 0.140201641665613 0.510202478996284 0 0 0.0396879189971021
CCDC39 0.325220812774895 0.0642954563920776 4.23179443718498e-07 0.199204033876858 0.451237591672933 0 0 0.000290368807101885
ANKRD2 0.326528305236297 0.0913033801744383 0.000348491317072158 0.147576968427629 0.505479642044964 0 0 0.0280846643320642
ADGRE5 0.332204724437545 0.0922640076466525 0.000317497740237369 0.151370592380778 0.513038856494312 0 0 0.0260591207465638
FGD2 0.336607186883676 0.0683107107427545 8.32500065715357e-07 0.202720654069544 0.470493719697809 5.56979366183168e-06 0.0274669084979756 0.000474945613497587
EIF2B2 0.341923381262396 0.0833506257949596 4.09188412579066e-05 0.1785591566154 0.505287605909392 3.06503412020593e-06 0.00997746850475902 0.00656001684988907
ELOVL7 0.342850536513413 0.0918379576068025 0.00018905357529495 0.162851447190364 0.522849625836463 0.00859806184837017 33.7590329081288 0.018426278583009
ANKLE2 0.347457286067408 0.0736202740778698 2.36323995571562e-06 0.203164200342816 0.491750371792001 0 0 0.000942767865124319
FAM35DP 0.357501745304993 0.106797552527877 0.000815524225731478 0.148182388713328 0.566821101896657 2.83718322133053e-06 0.0056801275013666 0.0484872990448866
BCAP29 0.35924805231999 0.0701824984055667 3.07535079061983e-07 0.221692883100039 0.49680322153994 2.0929554887005e-06 0.010552169974387 0.000251212226010917
CDH12 0.363533085882667 0.0929530795023583 9.1941014030835e-05 0.181348397805956 0.545717773959377 0.00423196080462506 14.5398474338217 0.0116826381828514
DLST 0.363590535837817 0.0717026050376174 3.96118861846157e-07 0.223056012366387 0.504125059309248 0 0 0.000290368807101885
CD200R1 0.370650244387626 0.0677716182443785 4.5230816709852e-08 0.237820313454647 0.503480175320606 6.2112657093122e-06 0.0378242793861315 6.46574524867335e-05
BCL11B 0.374621731326552 0.109065044166947 0.000592888636836249 0.160858172787065 0.588385289866038 0 0 0.040199255637506
ADAMTS12 0.37677616369926 0.0702422077412244 8.14184109422718e-08 0.23910396633188 0.514448361066641 0.000193233166399026 1.24151101100864 9.31100947535821e-05
BACE1 0.380247051100868 0.0814835220208439 3.06296915484472e-06 0.220542282606538 0.539951819595199 0 0 0.00116760384182681
CMTM3 0.381675467383492 0.0989124087806892 0.00011398159896952 0.187810708549238 0.575540226217746 0 0 0.012948611580948
ALKAL2 0.384857582776874 0.108179207031347 0.000374268703867537 0.172830233119331 0.596884932434416 6.16102479928754e-07 0.00136361700788371 0.0293160061467751
C2orf68 0.388344158972307 0.100553008321299 0.000112423920988891 0.191263884125405 0.585424433819209 0.0117003319393205 38.4096809184379 0.0128567996042896
CMC1 0.391640960713607 0.100805510365982 0.000102281627022995 0.194065790953104 0.589216130474111 0 0 0.0120173906161127
DPP7 0.400689740675799 0.0897858348989552 8.09228278501494e-06 0.224712737951988 0.576666743399611 2.2466681493212e-06 0.00702311319092421 0.00227565604744502
BHLHE23 0.404604572607734 0.11072629914788 0.000258089279406611 0.187585014136482 0.621624131078987 1.15806883707008e-06 0.00031430199692449 0.0224734187763503
FOXRED2 0.405902984995597 0.117486627308635 0.000550524135148999 0.175633426805592 0.636172543185603 0 0 0.0390485256113527
FRMD7 0.408110825390769 0.0943198654266576 1.51235673520755e-05 0.223247286127856 0.592974364653683 1.17575415057066e-06 0.00310602097059088 0.00341354834680925
C10orf111 0.412034259175251 0.108664330501226 0.000149554623302006 0.199056084988691 0.62501243336181 0 0 0.0154545783621844
FAM3B 0.412809449508989 0.117161633745578 0.000426018346593529 0.183176866997784 0.642442032020194 0 0 0.032335923528608
FLT3 0.414148517895116 0.0969752709787877 1.94894373950259e-05 0.22408047938568 0.604216556404552 0 0 0.0041274297416577
CMTM5 0.414172592459935 0.11500829129465 0.000316701631545619 0.188760483598929 0.639584701320941 0 0 0.0260591207465638
SRGAP3 0.416157473616235 0.115521910461621 0.000315278597306766 0.189738689686197 0.642576257546272 0 0 0.0260591207465638
DCLK3 0.41799359281315 0.0965801468384373 1.50506833158744e-05 0.228699983388223 0.607287202238077 0.0101756820764161 35.2355565934458 0.00341354834680925
AKTIP 0.424890510505329 0.12559385556958 0.000716851280103189 0.178731076909427 0.671049944101232 0 0 0.0451867440042096
CMKLR1 0.426908685034726 0.113753325115793 0.000174777105728752 0.203956264686095 0.649861105383356 0.0131554754431635 33.7207836644659 0.0174309678585524
ADAM33 0.42928244048034 0.124774613012841 0.000580719812770936 0.184728692790248 0.673836188170431 0.0233120023593135 50.8608472952059 0.0396879189971021
AGAP5 0.433918287954237 0.0971909125099308 8.02194782596864e-06 0.24342759981019 0.624408976098285 0 0 0.00227565604744502
ADGRD2 0.434103646263447 0.0997566498706522 1.35131534722165e-05 0.238584205298597 0.629623087228298 0 0 0.00327108280238743
C19orf53 0.435658692613837 0.124917579372822 0.000487432909966799 0.190824736007182 0.680492649220492 0 0 0.0352802706226602
AKAP14 0.438810973934367 0.107154306367081 4.21928859258179e-05 0.228792392666518 0.648829555202216 0 0 0.00668999622825354
APBB2 0.442281763800526 0.110242304953117 6.02304858916169e-05 0.226210816519734 0.658352711081317 0 0 0.00860994795820664
FGF13 0.449503614296263 0.0983704674696329 4.88894781626873e-06 0.256701040913413 0.642306187679112 0 0 0.0015823586950995
FIG4 0.451977533117968 0.104582131372508 1.54798492602492e-05 0.247000322201415 0.656954744034521 4.26763634729185e-06 0.0109596809779184 0.00344858875597812
E2F2 0.452316480655067 0.0971653408323113 3.23789492727976e-06 0.261875912078177 0.642757049231956 0 0 0.00119716680803034
ADAM9 0.479743723064427 0.0721547987769128 2.95467239553641e-11 0.338322916149943 0.621164529978911 0 0 2.53422251365158e-07
CABP5 0.48335053262976 0.144089344269901 0.000795029144964075 0.20094060730476 0.765760457954759 1.27667352921424e-06 0.00150728551522753 0.0480208801151892
BRCA1 0.490568076951874 0.138420223539695 0.00039403176735727 0.219269424082089 0.761866729821658 0.0016886936387204 1.77056874897338 0.0304469411587685
C19orf70 0.504365836700456 0.100306019023256 4.94922351372641e-07 0.307769651982284 0.700962021418628 0 0 0.000314440667238751
FANCE 0.524361781142314 0.136740135251867 0.000125701243894962 0.256356040807519 0.792367521477109 7.85337787501828e-06 0.0120813354295411 0.0134767446110886
ARL13A 0.544978867929738 0.136276244592658 6.35906364057009e-05 0.277882336579758 0.812075399279719 0 0 0.00894126046642125
FLT1 0.553619341965139 0.151063408633389 0.000247518098214399 0.257540501661839 0.849698182268438 0 0 0.0222299762134545
CDK11A 0.57189123434929 0.170119316539761 0.000774623752677396 0.238463500856789 0.905318967841792 2.54897823960992e-07 0.000224357229332445 0.0470987789735284
SLC9C2 0.644686359290275 0.186610633757464 0.000550876949862851 0.27893623799345 1.0104364805871 1.60670074377925e-06 0.00142208245428723 0.0390485256113527
CC2D2B 0.652141410551902 0.163040479989649 6.33761620409191e-05 0.332587941750066 0.971694879353737 0 0 0.00894126046642125
CRIM1 0.671210177134667 0.192128429214224 0.000476644616238528 0.294645375468536 1.0477749788008 0 0 0.0349417168673321
ADAMTS13 0.71185290132166 0.169816893482171 2.76646135519721e-05 0.37901790613013 1.04468789651319 0 0 0.00499535558811083
CATSPER1 0.743340996337513 0.178723145140549 3.19397881651002e-05 0.393050068658313 1.09363192401671 0 0 0.00541779276244871
CCL20 0.765724599428577 0.172691146188257 9.24706577010323e-06 0.427256172450652 1.1041930264065 6.96267205863633e-07 0.000348888527652727 0.00251784390825954
ADNP 0.890505764002646 0.167703726334891 1.09628903600301e-07 0.561812500313099 1.21919902769219 0 0 0.000110622012491739
CPNE8 0.979067894306085 0.232925547399736 2.6299198438947e-05 0.522542210323326 1.43559357828884 0 0 0.00486501908415464
KCTD3 1.55648514488148 0.44606384495688 0.000484146901346591 0.68221607396054 2.43075421580243 0 0 0.0351909150241501
CPNE9 2.61894013298486 0.772871978088692 0.000702549991956482 1.10413889127079 4.13374137469892 0 0 0.0446353428223018
LILRP2 3.23122459766996 0.88386724394907 0.000256400719514427 1.49887663241511 4.96357256292482 0 0 0.0224734187763503
LUC7L2 5.97628420429079 1.7393438906331 0.000590498027377326 2.56723282192014 9.38533558666145 0 0 0.0401960442921852
