# Supplementary material for: Sex-biased transcriptomic landscapes in bipolar disorder: integrating neurobiology and clinical heterogeneity through cross-study meta-analysis
Source: Biol Sex Differ. 2026 May 8;17:125. doi: 10.1186/s13293-026-00870-4 (PMC13321544; doi:10.1186/s13293-026-00870-4)
Supplement: Supplementary file 15 — Supplementary Material 15 [file 13293_2026_870_MOESM15_ESM.csv]

Id Label Degree Betweenness Expression
92591 ASB16 180 183249.14 0
1870 E2F2 90 82343.82 0
23181 DIP2A 88 83500.36 0
55832 CAND1 83 82532.34 0
80020 FOXRED2 76 62666.48 0
2182 ACSL4 69 56551.34 0
51232 CRIM1 66 58108.23 0
22826 DNAJC8 64 52902.48 0
8892 EIF2B2 64 38490.34 0
388115 C15orf52 63 55268.32 0
103 ADAR 57 46872.67 0
9896 FIG4 57 42332.78 0
488 ATP2A2 55 47855.28 0
51631 LUC7L2 53 43112.84 0
64919 BCL11B 52 43940.73 0
51727 CMPK1 52 32921.27 0
79738 BBS10 46 50864.99 0
1240 CMKLR1 45 34743.68 0
2029 ENSA 44 26715.66 0
26528 DAZAP1 44 26310.46 0
504180 DEFB105B 43 31816.48 0
80381 CD276 40 27492.04 0
79672 FN3KRP 36 25848.99 0
196528 ARID2 35 27993.25 0
28974 C19orf53 35 26482.29 0
8754 ADAM9 31 21872.86 0
672 BRCA1 30 23349.65 0
148229 ATP8B3 27 14700.72 0
323 APBB2 25 21188.75 0
4345 CD200 23 11057.16 0
85359 DGCR6L 22 18755.52 0
339829 CCDC39 22 16905.39 0
79993 ELOVL7 22 12502.25 0
85443 DCLK3 22 11617.28 0
9459 ARHGEF6 21 13422.41 0
84978 FRMD5 21 11006.04 0
23621 BACE1 20 14369.12 0
MIMAT0000765 hsa-miR-335-5p 19 24479.7 0
2321 FLT1 19 12085.42 0
7984 ARHGEF5 19 10082.18 0
MIMAT0000083 hsa-miR-26b-5p 18 36909.81 0
51283 BFAR 17 10791.97 0
2201 FBN2 17 10759.64 0
976 ADGRE5 17 9159.74 0
54828 BCAS3 17 7098.59 0
388969 C2orf68 16 9861.5 0
728882 FAM182B 14 10403.23 0
100272147 CMC4 14 6476.75 0
MIMAT0000069 hsa-miR-16-5p 13 10557.84 0
131450 CD200R1 13 9418.66 0
675 BRCA2 13 4075.27 0
23152 CIC 13 2883.24 0
1010 CDH12 12 12657.23 0
MIMAT0000070 hsa-miR-17-5p 11 16094.16 0
2245 FGD1 11 11394.54 0
MIMAT0000092 hsa-miR-92a-3p 11 10525.22 0
MIMAT0001413 hsa-miR-20b-5p 10 15306.16 0
1209 CLPTM1 10 8606.08 0
MIMAT0000456 hsa-miR-186-5p 9 43821.32 0
MIMAT0002174 hsa-miR-484 9 16711.9 0
MIMAT0000422 hsa-miR-124-3p 9 14693.33 0
MIMAT0000093 hsa-miR-93-5p 9 13316.36 0
MIMAT0000075 hsa-miR-20a-5p 9 12986.36 0
MIMAT0000063 hsa-let-7b-5p 9 12633.25 0
MIMAT0000416 hsa-miR-1-3p 9 11421.99 0
MIMAT0033692 hsa-miR-8485 9 10455.88 0
11093 ADAMTS13 9 10108 0
54982 CLN6 9 6024.13 0
64400 AKTIP 9 3126.97 0
MIMAT0000680 hsa-miR-106b-5p 8 7351.81 0
MIMAT0002853 hsa-miR-519d-3p 8 7351.81 0
MIMAT0003218 hsa-miR-92b-3p 8 5520.48 0
347088 ADGRD2 8 5375.54 0
1743 DLST 8 3161.37 0
MIMAT0000726 hsa-miR-373-3p 7 9916.81 0
MIMAT0027457 hsa-miR-6778-3p 7 8061.51 0
MIMAT0000222 hsa-miR-192-5p 7 7342.31 0
MIMAT0000272 hsa-miR-215-5p 7 7342.31 0
MIMAT0000646 hsa-miR-155-5p 7 7076.15 0
MIMAT0000275 hsa-miR-218-5p 7 4706.68 0
10518 CIB2 7 3953.46 0
MIMAT0003283 hsa-miR-615-3p 7 2897.9 0
8455 ATRN 7 758 0
MIMAT0027599 hsa-miR-6849-3p 6 7595.31 0
MIMAT0000451 hsa-miR-150-5p 6 6986.74 0
MIMAT0000103 hsa-miR-106a-5p 6 4625.06 0
MIMAT0019920 hsa-miR-4768-5p 6 3937.6 0
MIMAT0027567 hsa-miR-6833-3p 6 3937.6 0
MIMAT0002819 hsa-miR-193b-3p 6 3230.01 0
MIMAT0004950 hsa-miR-877-3p 6 3058.84 0
MIMAT0000255 hsa-miR-34a-5p 6 2726.8 0
80332 ADAM33 6 1324.61 0
11124 FAF1 6 769.49 0
MIMAT0027399 hsa-miR-6749-3p 5 25078.16 0
MIMAT0000681 hsa-miR-29c-3p 5 8340.46 0
MIMAT0000261 hsa-miR-183-5p 5 6621.9 0
MIMAT0020600 hsa-miR-5095 5 6444.89 0
MIMAT0028213 hsa-miR-7151-3p 5 6444.89 0
MIMAT0016909 hsa-miR-4279 5 5488.25 0
MIMAT0000076 hsa-miR-21-5p 5 4428.16 0
MIMAT0000244 hsa-miR-30c-5p 5 4169.2 0
MIMAT0000441 hsa-miR-9-5p 5 3972.82 0
50649 ARHGEF4 5 3872.68 0
MIMAT0019960 hsa-miR-4789-3p 5 3525.11 0
MIMAT0000691 hsa-miR-130b-3p 5 3419.17 0
MIMAT0027535 hsa-miR-6817-3p 5 3276.38 0
MIMAT0032110 hsa-miR-3653-5p 5 3208.76 0
MIMAT0002836 hsa-miR-526b-3p 5 3199.83 0
MIMAT0000717 hsa-miR-302c-3p 5 3150.16 0
MIMAT0000087 hsa-miR-30a-5p 5 2976.81 0
MIMAT0027647 hsa-miR-6873-3p 5 2404.95 0
MIMAT0000254 hsa-miR-10b-5p 5 2377.2 0
284325 C19orf54 5 1562.3 0
144402 CPNE8 5 1193.58 0
23394 ADNP 5 833.22 0
30 ACAA1 5 290.12 0
MIMAT0000728 hsa-miR-375 4 12333.74 0
MIMAT0027546 hsa-miR-6823-5p 4 7890.04 0
MIMAT0004780 hsa-miR-532-3p 4 5080.83 0
MIMAT0027657 hsa-miR-6878-3p 4 4929.39 0
MIMAT0000074 hsa-miR-19b-3p 4 4926.58 0
MIMAT0000062 hsa-let-7a-5p 4 4776.35 0
MIMAT0003339 hsa-miR-421 4 4486.32 0
MIMAT0000443 hsa-miR-125a-5p 4 4072.83 0
MIMAT0000417 hsa-miR-15b-5p 4 4027.14 0
MIMAT0000089 hsa-miR-31-5p 4 3965.05 0
MIMAT0022939 hsa-miR-939-3p 4 3775.6 0
MIMAT0005459 hsa-miR-1224-3p 4 3673.1 0
MIMAT0000252 hsa-miR-7-5p 4 3569.18 0
MIMAT0003276 hsa-miR-608 4 3346.15 0
MIMAT0019715 hsa-miR-4651 4 3346.15 0
MIMAT0004784 hsa-miR-455-3p 4 3125.2 0
MIMAT0004609 hsa-miR-149-3p 4 2991.3 0
MIMAT0019849 hsa-miR-4728-5p 4 2991.3 0
MIMAT0027470 hsa-miR-6785-5p 4 2991.3 0
MIMAT0027666 hsa-miR-6883-5p 4 2991.3 0
MIMAT0025487 hsa-miR-6515-3p 4 2788.98 0
MIMAT0004612 hsa-miR-186-3p 4 2642.33 0
MIMAT0019020 hsa-miR-4486 4 2580.49 0
MIMAT0000245 hsa-miR-30d-5p 4 2486.44 0
MIMAT0002824 hsa-miR-498 4 2477.19 0
MIMAT0025465 hsa-miR-6504-3p 4 2451.08 0
MIMAT0019727 hsa-miR-4659a-3p 4 2357.71 0
MIMAT0019734 hsa-miR-4659b-3p 4 2357.71 0
MIMAT0027651 hsa-miR-6875-3p 4 2357.71 0
MIMAT0000082 hsa-miR-26a-5p 4 2288.55 0
MIMAT0001341 hsa-miR-424-5p 4 2231.32 0
MIMAT0004687 hsa-miR-371a-5p 4 2076.1 0
MIMAT0005797 hsa-miR-1301-3p 4 1883.79 0
MIMAT0005951 hsa-miR-1307-3p 4 1579.66 0
MIMAT0019695 hsa-miR-4638-5p 4 1579.66 0
MIMAT0003280 hsa-miR-612 4 1382.14 0
MIMAT0005876 hsa-miR-1285-3p 4 1382.14 0
MIMAT0019216 hsa-miR-3187-5p 4 1382.14 0
MIMAT0021120 hsa-miR-5189-5p 4 1382.14 0
MIMAT0027622 hsa-miR-6860 4 1382.14 0
MIMAT0000068 hsa-miR-15a-5p 4 1170.03 0
MIMAT0028118 hsa-miR-7110-3p 4 1069.15 0
MIMAT0000253 hsa-miR-10a-5p 4 1039.1 0
MIMAT0021081 hsa-miR-5089-5p 4 1002.53 0
MIMAT0025468 hsa-miR-6506-5p 4 1002.53 0
MIMAT0026622 hsa-miR-619-5p 4 1002.53 0
MIMAT0000684 hsa-miR-302a-3p 4 950.18 0
MIMAT0000715 hsa-miR-302b-3p 4 950.18 0
MIMAT0000718 hsa-miR-302d-3p 4 950.18 0
MIMAT0000724 hsa-miR-372-3p 4 950.18 0
MIMAT0002823 hsa-miR-512-3p 4 950.18 0
MIMAT0002825 hsa-miR-520e 4 950.18 0
MIMAT0002834 hsa-miR-520a-3p 4 950.18 0
MIMAT0002843 hsa-miR-520b 4 950.18 0
MIMAT0002846 hsa-miR-520c-3p 4 950.18 0
MIMAT0002856 hsa-miR-520d-3p 4 950.18 0
MIMAT0005931 hsa-miR-302e 4 950.18 0
123920 CMTM3 4 790.27 0
MIMAT0000449 hsa-miR-146a-5p 4 787.36 0
MIMAT0000080 hsa-miR-24-3p 4 705.37 0
MIMAT0000090 hsa-miR-32-5p 4 611.64 0
MIMAT0010497 hsa-miR-759 3 6386.76 0
MIMAT0019836 hsa-miR-4722-5p 3 4607.45 0
MIMAT0030425 hsa-miR-7850-5p 3 4224.46 0
MIMAT0019003 hsa-miR-4476 3 3789.89 0
MIMAT0027652 hsa-miR-6876-5p 3 3789.89 0
MIMAT0000455 hsa-miR-185-5p 3 3736.53 0
MIMAT0000073 hsa-miR-19a-3p 3 3535.93 0
MIMAT0000264 hsa-miR-203a-3p 3 3422.37 0
MIMAT0027498 hsa-miR-6799-5p 3 3402.04 0
MIMAT0022742 hsa-miR-1273g-3p 3 3347.3 0
MIMAT0022280 hsa-miR-5582-3p 3 3152.41 0
MIMAT0004679 hsa-miR-296-3p 3 2997.85 0
MIMAT0016886 hsa-miR-4252 3 2893.18 0
MIMAT0002808 hsa-miR-511-5p 3 2744.21 0
MIMAT0027561 hsa-miR-6830-3p 3 2744.21 0
MIMAT0018086 hsa-miR-3664-5p 3 2716.23 0
MIMAT0026623 hsa-miR-627-3p 3 2682.62 0
MIMAT0002879 hsa-miR-507 3 2662.98 0
MIMAT0003221 hsa-miR-557 3 2662.98 0
MIMAT0014988 hsa-miR-3125 3 2420.71 0
MIMAT0018190 hsa-miR-3916 3 2420.71 0
MIMAT0027618 hsa-miR-6859-5p 3 2420.71 0
MIMAT0000096 hsa-miR-98-5p 3 2350.87 0
MIMAT0005904 hsa-miR-1253 3 2317.32 0
MIMAT0023702 hsa-miR-6077 3 2273.63 0
MIMAT0000434 hsa-miR-142-3p 3 2245.55 0
MIMAT0025470 hsa-miR-6507-5p 3 2225.44 0
MIMAT0019943 hsa-miR-4781-3p 3 2175.92 0
MIMAT0021022 hsa-miR-5001-3p 3 2174.32 0
MIMAT0004569 hsa-miR-222-5p 3 2170.35 0
MIMAT0004767 hsa-miR-193b-5p 3 2168.47 0
MIMAT0019744 hsa-miR-4667-3p 3 2161.17 0
NA 3 2116.78 0
MIMAT0004801 hsa-miR-590-3p 3 2077.57 0
MIMAT0027404 hsa-miR-6752-5p 3 2063.97 0
MIMAT0027586 hsa-miR-6842-5p 3 2063.97 0
MIMAT0028117 hsa-miR-7110-5p 3 2063.97 0
MIMAT0003240 hsa-miR-575 3 1909.89 0
MIMAT0000227 hsa-miR-197-3p 3 1867.46 0
MIMAT0021045 hsa-miR-5011-5p 3 1863.29 0
MIMAT0026482 hsa-miR-190a-3p 3 1863.29 0
MIMAT0027646 hsa-miR-6873-5p 3 1861.13 0
MIMAT0000461 hsa-miR-195-5p 3 1858.2 0
MIMAT0019030 hsa-miR-4495 3 1800.68 0
MIMAT0003215 hsa-miR-552-3p 3 1782.3 0
MIMAT0018349 hsa-miR-3934-5p 3 1782.3 0
MIMAT0000424 hsa-miR-128-3p 3 1700.74 0
MIMAT0000269 hsa-miR-212-3p 3 1690.17 0
MIMAT0027669 hsa-miR-6884-3p 3 1682.6 0
MIMAT0022717 hsa-miR-873-3p 3 1587.68 0
MIMAT0027483 hsa-miR-6791-3p 3 1585.26 0
MIMAT0027559 hsa-miR-6829-3p 3 1585.26 0
MIMAT0027366 hsa-miR-6732-3p 3 1584.78 0
MIMAT0000088 hsa-miR-30a-3p 3 1549.56 0
MIMAT0017991 hsa-miR-3613-3p 3 1445.44 0
MIMAT0000232 hsa-miR-199a-3p 3 1421.97 0
MIMAT0018083 hsa-miR-3662 3 1332.96 0
MIMAT0019901 hsa-miR-4757-5p 3 1298.7 0
MIMAT0027390 hsa-miR-6744-3p 3 1298.7 0
MIMAT0015041 hsa-miR-1260b 3 1282.47 0
MIMAT0000423 hsa-miR-125b-5p 3 1279.61 0
MIMAT0000426 hsa-miR-132-3p 3 1229.46 0
MIMAT0003323 hsa-miR-548d-3p 3 1211.02 0
MIMAT0018446 hsa-miR-548z 3 1211.02 0
MIMAT0018938 hsa-miR-548ac 3 1211.02 0
MIMAT0022723 hsa-miR-548h-3p 3 1211.02 0
MIMAT0035704 hsa-miR-548bb-3p 3 1211.02 0
MIMAT0016917 hsa-miR-4287 3 1202.5 0
MIMAT0019772 hsa-miR-4685-3p 3 1202.5 0
MIMAT0019692 hsa-miR-4635 3 1185.27 0
MIMAT0009451 hsa-miR-1976 3 1184.9 0
MIMAT0019837 hsa-miR-4722-3p 3 1184.9 0
MIMAT0027356 hsa-miR-6727-3p 3 1184.9 0
MIMAT0027395 hsa-miR-6747-3p 3 1184.9 0
MIMAT0018201 hsa-miR-3926 3 1182.61 0
MIMAT0027481 hsa-miR-6790-3p 3 1177.24 0
MIMAT0027543 hsa-miR-6821-3p 3 1177.24 0
MIMAT0022284 hsa-miR-5584-3p 3 1159.49 0
MIMAT0000086 hsa-miR-29a-3p 3 1155.74 0
MIMAT0000100 hsa-miR-29b-3p 3 1155.74 0
MIMAT0027412 hsa-miR-6756-5p 3 1155.44 0
MIMAT0027432 hsa-miR-6766-5p 3 1155.44 0
MIMAT0019745 hsa-miR-4668-5p 3 1153.13 0
MIMAT0022289 hsa-miR-5587-5p 3 1145.3 0
MIMAT0000425 hsa-miR-130a-3p 3 1106 0
MIMAT0000688 hsa-miR-301a-3p 3 1106 0
MIMAT0003885 hsa-miR-454-3p 3 1106 0
MIMAT0004958 hsa-miR-301b-3p 3 1106 0
MIMAT0016844 hsa-miR-4295 3 1106 0
MIMAT0018088 hsa-miR-3666 3 1106 0
MIMAT0027384 hsa-miR-6741-3p 3 1089.3 0
MIMAT0000420 hsa-miR-30b-5p 3 1082.66 0
MIMAT0000692 hsa-miR-30e-5p 3 1082.66 0
MIMAT0002862 hsa-miR-527 3 1040.07 0
MIMAT0005457 hsa-miR-518a-5p 3 1040.07 0
MIMAT0004953 hsa-miR-873-5p 3 993.59 0
MIMAT0015081 hsa-miR-548x-3p 3 974.93 0
MIMAT0018954 hsa-miR-548ae-3p 3 974.93 0
MIMAT0018990 hsa-miR-548aj-3p 3 974.93 0
MIMAT0019076 hsa-miR-548am-3p 3 974.93 0
MIMAT0020957 hsa-miR-548ah-3p 3 974.93 0
MIMAT0022264 hsa-miR-548aq-3p 3 974.93 0
MIMAT0026737 hsa-miR-548j-3p 3 974.93 0
MIMAT0003324 hsa-miR-661 3 973.38 0
MIMAT0003312 hsa-miR-642a-5p 3 970.96 0
MIMAT0005886 hsa-miR-1297 3 916.13 0
MIMAT0018992 hsa-miR-4465 3 916.13 0
MIMAT0003330 hsa-miR-654-5p 3 908.98 0
MIMAT0004508 hsa-miR-92a-2-5p 3 908.98 0
MIMAT0004920 hsa-miR-541-3p 3 908.98 0
MIMAT0027438 hsa-miR-6769a-5p 3 908.98 0
MIMAT0027620 hsa-miR-6769b-5p 3 908.98 0
MIMAT0019782 hsa-miR-4691-3p 3 869.78 0
MIMAT0004987 hsa-miR-944 3 845.08 0
MIMAT0001629 hsa-miR-329-3p 3 782.2 0
MIMAT0004683 hsa-miR-362-3p 3 782.2 0
MIMAT0018357 hsa-miR-3941 3 782.2 0
MIMAT0018072 hsa-miR-3652 3 770.85 0
MIMAT0018945 hsa-miR-4430 3 770.85 0
MIMAT0018937 hsa-miR-378g 3 729.99 0
MIMAT0000762 hsa-miR-324-3p 3 719.03 0
MIMAT0000725 hsa-miR-373-5p 3 718.32 0
MIMAT0003284 hsa-miR-616-5p 3 718.32 0
MIMAT0019892 hsa-miR-371b-5p 3 718.32 0
MIMAT0026484 hsa-miR-372-5p 3 718.32 0
MIMAT0028109 hsa-miR-7106-5p 3 716.28 0
MIMAT0003222 hsa-miR-558 3 612.79 0
MIMAT0002832 hsa-miR-519c-3p 3 590.85 0
MIMAT0002837 hsa-miR-519b-3p 3 590.85 0
MIMAT0002869 hsa-miR-519a-3p 3 590.85 0
55973 BCAP29 3 540.18 0
MIMAT0005897 hsa-miR-1245a 3 504.87 0
MIMAT0000081 hsa-miR-25-3p 3 480.26 0
MIMAT0000078 hsa-miR-23a-3p 3 470.19 0
MIMAT0002858 hsa-miR-520g-3p 3 452.22 0
MIMAT0002867 hsa-miR-520h 3 452.22 0
MIMAT0019853 hsa-miR-4731-5p 3 452.22 0
MIMAT0022297 hsa-miR-5589-5p 3 452.22 0
MIMAT0005591 hsa-miR-1236-3p 3 401.18 0
MIMAT0000421 hsa-miR-122-5p 3 382.7 0
MIMAT0000759 hsa-miR-148b-3p 3 346.59 0
MIMAT0000256 hsa-miR-181a-5p 3 264.7 0
MIMAT0000761 hsa-miR-324-5p 3 238.54 0
51133 KCTD3 3 217.52 0
9318 COPS2 3 213.59 0
MIMAT0004985 hsa-miR-942-5p 3 191.91 0
55755 CDK5RAP2 3 155.64 0
728642 CDK11A 3 103.67 0
MIMAT0019233 hsa-miR-4446-5p 2 4673.19 0
MIMAT0027479 hsa-miR-6789-3p 2 3874.63 0
MIMAT0027380 hsa-miR-6739-3p 2 3627.85 0
MIMAT0027675 hsa-miR-6887-3p 2 3443.72 0
MIMAT0018084 hsa-miR-3663-5p 2 3135.31 0
MIMAT0019811 hsa-miR-4709-5p 2 2209.76 0
MIMAT0003245 hsa-miR-580-3p 2 2127.96 0
MIMAT0028215 hsa-miR-7152-3p 2 1775.57 0
MIMAT0002851 hsa-miR-517-5p 2 1737.01 0
MIMAT0019953 hsa-miR-2467-3p 2 1729.54 0
MIMAT0025478 hsa-miR-6511a-5p 2 1729.54 0
MIMAT0026917 hsa-miR-1910-3p 2 1729.54 0
MIMAT0025486 hsa-miR-6515-5p 2 1636.94 0
MIMAT0003320 hsa-miR-650 2 1533.8 0
MIMAT0017989 hsa-miR-3612 2 1533.8 0
MIMAT0026638 hsa-miR-1468-3p 2 1491.7 0
MIMAT0005789 hsa-miR-513c-5p 2 1469.32 0
MIMAT0015087 hsa-miR-514b-5p 2 1469.32 0
MIMAT0031180 hsa-miR-7977 2 1469.32 0
MIMAT0019843 hsa-miR-4725-5p 2 1429.41 0
MIMAT0019008 hsa-miR-3689d 2 1416.06 0
MIMAT0027602 hsa-miR-6851-5p 2 1416.06 0
MIMAT0019735 hsa-miR-4663 2 1387.88 0
MIMAT0004703 hsa-miR-335-3p 2 1347.69 0
MIMAT0028123 hsa-miR-7113-5p 2 1335.93 0
MIMAT0005934 hsa-miR-548p 2 1267.5 0
MIMAT0000419 hsa-miR-27b-3p 2 1267 0
MIMAT0004498 hsa-miR-25-5p 2 1266.47 0
MIMAT0028125 hsa-miR-7114-5p 2 1266.47 0
MIMAT0016898 hsa-miR-4263 2 1241.06 0
MIMAT0018085 hsa-miR-3663-3p 2 1236.23 0
MIMAT0022713 hsa-miR-1185-2-3p 2 1210.89 0
MIMAT0022838 hsa-miR-1185-1-3p 2 1210.89 0
MIMAT0003248 hsa-miR-583 2 1202.11 0
MIMAT0019959 hsa-miR-4789-5p 2 1202.11 0
MIMAT0018065 hsa-miR-3646 2 1177.51 0
MIMAT0018189 hsa-miR-3915 2 1167.25 0
MIMAT0016878 hsa-miR-4257 2 1153.9 0
MIMAT0019873 hsa-miR-4742-3p 2 1148.57 0
MIMAT0021124 hsa-miR-5193 2 1073.34 0
MIMAT0015078 hsa-miR-3194-5p 2 1069.14 0
MIMAT0000753 hsa-miR-342-3p 2 1009.81 0
MIMAT0005932 hsa-miR-302f 2 1009.81 0
MIMAT0027594 hsa-miR-6847-5p 2 996.04 0
MIMAT0019758 hsa-miR-4676-5p 2 994.42 0
MIMAT0018105 hsa-miR-3679-3p 2 962.68 0
MIMAT0019000 hsa-miR-4473 2 961.74 0
MIMAT0019753 hsa-miR-4671-3p 2 961.74 0
MIMAT0019201 hsa-miR-3127-3p 2 961.6 0
MIMAT0027413 hsa-miR-6756-3p 2 961.6 0
MIMAT0019748 hsa-miR-219b-3p 2 958.83 0
MIMAT0016895 hsa-miR-2355-5p 2 909.24 0
MIMAT0005948 hsa-miR-664a-5p 2 906.85 0
MIMAT0019967 hsa-miR-4794 2 906.85 0
MIMAT0004509 hsa-miR-93-3p 2 895.86 0
MIMAT0007348 hsa-miR-1470 2 887.26 0
MIMAT0018975 hsa-miR-4453 2 875.75 0
MIMAT0019081 hsa-miR-4538 2 875.75 0
MIMAT0022711 hsa-miR-660-3p 2 875.75 0
MIMAT0000727 hsa-miR-374a-5p 2 875.52 0
MIMAT0015026 hsa-miR-3153 2 869.81 0
MIMAT0022839 hsa-miR-3190-3p 2 869.81 0
MIMAT0027367 hsa-miR-6733-5p 2 869.81 0
MIMAT0027379 hsa-miR-6739-5p 2 869.81 0
MIMAT0003882 hsa-miR-767-5p 2 868.48 0
MIMAT0000064 hsa-let-7c-5p 2 839.09 0
MIMAT0000067 hsa-let-7f-5p 2 839.09 0
MIMAT0005891 hsa-miR-1303 2 826.74 0
MIMAT0018931 hsa-miR-4419a 2 821.76 0
MIMAT0019047 hsa-miR-4510 2 821.76 0
MIMAT0024610 hsa-miR-6127 2 821.76 0
MIMAT0024613 hsa-miR-6129 2 821.76 0
MIMAT0024614 hsa-miR-6130 2 821.76 0
MIMAT0024617 hsa-miR-6133 2 821.76 0
MIMAT0004909 hsa-miR-450b-5p 2 820.94 0
MIMAT0018107 hsa-miR-3680-3p 2 820.94 0
MIMAT0018996 hsa-miR-4469 2 804.49 0
MIMAT0027617 hsa-miR-6858-3p 2 804.49 0
MIMAT0027635 hsa-miR-6867-3p 2 804.49 0
MIMAT0028124 hsa-miR-7113-3p 2 804.49 0
MIMAT0016904 hsa-miR-4276 2 788.76 0
MIMAT0021121 hsa-miR-5190 2 788.76 0
MIMAT0027514 hsa-miR-6807-5p 2 786.87 0
MIMAT0000066 hsa-let-7e-5p 2 786.56 0
MIMAT0022256 hsa-miR-4524b-3p 2 779.51 0
MIMAT0004603 hsa-miR-125b-2-3p 2 765.14 0
MIMAT0005788 hsa-miR-513b-5p 2 765.14 0
MIMAT0018979 hsa-miR-4457 2 765.14 0
MIMAT0025451 hsa-miR-6499-3p 2 744.91 0
MIMAT0004481 hsa-let-7a-3p 2 738.78 0
MIMAT0030990 hsa-miR-8063 2 738.78 0
MIMAT0027663 hsa-miR-6881-3p 2 731.02 0
MIMAT0019822 hsa-miR-4714-5p 2 683.06 0
MIMAT0022702 hsa-miR-514a-5p 2 683.06 0
MIMAT0000084 hsa-miR-27a-3p 2 649 0
MIMAT0027679 hsa-miR-6889-3p 2 648.45 0
MIMAT0011775 hsa-miR-2276-3p 2 644.95 0
MIMAT0019793 hsa-miR-4698 2 636.71 0
MIMAT0022724 hsa-miR-1277-5p 2 635.79 0
MIMAT0027358 hsa-miR-6728-3p 2 617.18 0
MIMAT0022288 hsa-miR-5586-3p 2 609.66 0
MIMAT0011161 hsa-miR-2116-3p 2 608.76 0
MIMAT0014981 hsa-miR-3119 2 608.76 0
MIMAT0019699 hsa-miR-4640-5p 2 608.76 0
MIMAT0019820 hsa-miR-4713-5p 2 608.76 0
MIMAT0019845 hsa-miR-4726-5p 2 608.76 0
MIMAT0025473 hsa-miR-6508-3p 2 608.76 0
MIMAT0026615 hsa-miR-552-5p 2 608.76 0
MIMAT0005577 hsa-miR-1226-3p 2 608.66 0
MIMAT0004499 hsa-miR-26a-1-3p 2 603.36 0
MIMAT0004489 hsa-miR-16-1-3p 2 599.88 0
MIMAT0005952 hsa-miR-1321 2 579.18 0
MIMAT0019868 hsa-miR-4739 2 579.18 0
MIMAT0019899 hsa-miR-4756-5p 2 579.18 0
MIMAT0018095 hsa-miR-3672 2 564.74 0
MIMAT0027629 hsa-miR-6864-3p 2 564.74 0
MIMAT0021131 hsa-miR-5197-3p 2 557.23 0
MIMAT0004802 hsa-miR-593-3p 2 546.86 0
MIMAT0027537 hsa-miR-6818-3p 2 546.86 0
MIMAT0027691 hsa-miR-6895-3p 2 546.86 0
MIMAT0019937 hsa-miR-4778-3p 2 543.95 0
MIMAT0022471 hsa-miR-548aw 2 540.67 0
MIMAT0004945 hsa-miR-744-5p 2 517.67 0
MIMAT0022298 hsa-miR-5589-3p 2 506.32 0
MIMAT0022695 hsa-miR-212-5p 2 498.74 0
MIMAT0004794 hsa-miR-551b-5p 2 492.16 0
MIMAT0019776 hsa-miR-1343-3p 2 491.32 0
MIMAT0027386 hsa-miR-6742-3p 2 491.32 0
MIMAT0027467 hsa-miR-6783-3p 2 491.32 0
MIMAT0027604 hsa-miR-6852-5p 2 491.32 0
MIMAT0016863 hsa-miR-4311 2 483.01 0
MIMAT0004901 hsa-miR-298 2 481.94 0
MIMAT0026624 hsa-miR-651-3p 2 480.59 0
MIMAT0027440 hsa-miR-6770-5p 2 477.32 0
MIMAT0024597 hsa-miR-6124 2 472.01 0
MIMAT0004694 hsa-miR-342-5p 2 462.92 0
MIMAT0019737 hsa-miR-4664-5p 2 462.92 0
MIMAT0027375 hsa-miR-6737-5p 2 462.92 0
MIMAT0027394 hsa-miR-6747-5p 2 462.92 0
MIMAT0027524 hsa-miR-6812-5p 2 462.92 0
MIMAT0027538 hsa-miR-6819-5p 2 462.92 0
MIMAT0000091 hsa-miR-33a-5p 2 441.45 0
MIMAT0015021 hsa-miR-3148 2 438.93 0
MIMAT0027402 hsa-miR-6751-5p 2 435.64 0
MIMAT0027506 hsa-miR-6803-5p 2 435.64 0
MIMAT0027570 hsa-miR-6835-5p 2 435.64 0
MIMAT0028115 hsa-miR-7109-5p 2 435.64 0
MIMAT0019927 hsa-miR-4772-3p 2 421.19 0
MIMAT0000693 hsa-miR-30e-3p 2 420.76 0
MIMAT0004551 hsa-miR-30d-3p 2 420.76 0
MIMAT0000098 hsa-miR-100-5p 2 414.47 0
MIMAT0027519 hsa-miR-6809-3p 2 412.62 0
MIMAT0026744 hsa-miR-1252-3p 2 393.59 0
MIMAT0000730 hsa-miR-377-3p 2 390.86 0
MIMAT0003165 hsa-miR-545-3p 2 390.86 0
MIMAT0027539 hsa-miR-6819-3p 2 387.73 0
MIMAT0000085 hsa-miR-28-5p 2 378.27 0
MIMAT0004563 hsa-miR-199b-3p 2 358.42 0
MIMAT0004979 hsa-miR-936 2 358.42 0
MIMAT0014992 hsa-miR-3129-5p 2 358.42 0
MIMAT0005883 hsa-miR-1293 2 353.82 0
MIMAT0019017 hsa-miR-4483 2 353.82 0
MIMAT0029310 hsa-miR-7515 2 351.34 0
MIMAT0003232 hsa-miR-568 2 333.5 0
MIMAT0004570 hsa-miR-223-5p 2 333.5 0
MIMAT0026606 hsa-miR-511-3p 2 333.5 0
MIMAT0027575 hsa-miR-6836-3p 2 327.09 0
MIMAT0000756 hsa-miR-326 2 325.18 0
MIMAT0004693 hsa-miR-330-5p 2 325.18 0
MIMAT0014987 hsa-miR-548s 2 323.73 0
MIMAT0015073 hsa-miR-3190-5p 2 323.73 0
MIMAT0000318 hsa-miR-200b-3p 2 323.33 0
MIMAT0000617 hsa-miR-200c-3p 2 323.33 0
MIMAT0005905 hsa-miR-1254 2 318.85 0
MIMAT0014978 hsa-miR-3116 2 318.85 0
MIMAT0000279 hsa-miR-222-3p 2 302.18 0
MIMAT0027088 hsa-miR-5189-3p 2 299.89 0
MIMAT0003271 hsa-miR-603 2 282 0
MIMAT0000764 hsa-miR-339-5p 2 272.34 0
MIMAT0015031 hsa-miR-3157-5p 2 267.04 0
MIMAT0018956 hsa-miR-4438 2 260.46 0
MIMAT0003299 hsa-miR-630 2 247.12 0
MIMAT0000242 hsa-miR-129-5p 2 246.73 0
MIMAT0015009 hsa-miR-548t-5p 2 246.73 0
MIMAT0025456 hsa-miR-548az-5p 2 246.73 0
MIMAT0019890 hsa-miR-4753-5p 2 243.62 0
MIMAT0005877 hsa-miR-1286 2 243.43 0
MIMAT0009203 hsa-miR-449b-3p 2 243.43 0
MIMAT0002820 hsa-miR-497-5p 2 235.99 0
MIMAT0027578 hsa-miR-6838-5p 2 235.99 0
MIMAT0004589 hsa-miR-30b-3p 2 231.81 0
MIMAT0018118 hsa-miR-3689a-3p 2 231.81 0
MIMAT0018181 hsa-miR-3689b-3p 2 231.81 0
MIMAT0019007 hsa-miR-3689c 2 231.81 0
MIMAT0027458 hsa-miR-6779-5p 2 231.81 0
MIMAT0027460 hsa-miR-6780a-5p 2 231.81 0
MIMAT0030415 hsa-miR-1273h-5p 2 231.81 0
MIMAT0002173 hsa-miR-483-3p 2 227.78 0
MIMAT0016915 hsa-miR-4284 2 226.9 0
MIMAT0022720 hsa-miR-1304-3p 2 226.9 0
MIMAT0025483 hsa-miR-6513-3p 2 226.9 0
MIMAT0027681 hsa-miR-6890-3p 2 226.9 0
MIMAT0000732 hsa-miR-378a-3p 2 220.81 0
MIMAT0004911 hsa-miR-874-3p 2 218.09 0
MIMAT0015046 hsa-miR-3171 2 218.09 0
MIMAT0019210 hsa-miR-3157-3p 2 218.09 0
MIMAT0000445 hsa-miR-126-3p 2 206.31 0
84364 ARFGAP2 2 191.15 0
761 CA3 2 187.38 0
MIMAT0016860 hsa-miR-4307 2 185.62 0
MIMAT0005800 hsa-miR-1298-5p 2 181.35 0
MIMAT0000731 hsa-miR-378a-5p 2 181.2 0
MIMAT0031006 hsa-miR-8079 2 181.2 0
MIMAT0005956 hsa-miR-1324 2 173.84 0
MIMAT0022731 hsa-miR-3184-3p 2 168.28 0
MIMAT0000266 hsa-miR-205-5p 2 166.8 0
MIMAT0005921 hsa-miR-1267 2 161.55 0
9625 AATK 2 149.03 0
MIMAT0003243 hsa-miR-578 2 147.09 0
MIMAT0002835 hsa-miR-526b-5p 2 147 0
81792 ADAMTS12 2 146.74 0
56344 CABP5 2 142.4 0
MIMAT0003888 hsa-miR-766-3p 2 136.9 0
MIMAT0004778 hsa-miR-508-5p 2 136.9 0
MIMAT0019966 hsa-miR-4793-3p 2 136.9 0
MIMAT0025481 hsa-miR-6512-3p 2 136.9 0
MIMAT0027345 hsa-miR-6720-5p 2 136.9 0
MIMAT0030018 hsa-miR-7703 2 136.9 0
MIMAT0004955 hsa-miR-374b-5p 2 134.54 0
MIMAT0017981 hsa-miR-3605-5p 2 133.13 0
MIMAT0019043 hsa-miR-2392 2 133.13 0
MIMAT0027688 hsa-miR-6894-5p 2 133.13 0
MIMAT0019832 hsa-miR-4719 2 130.46 0
MIMAT0004946 hsa-miR-744-3p 2 125.76 0
MIMAT0018985 hsa-miR-3135b 2 125.76 0
MIMAT0019232 hsa-miR-4423-5p 2 125.76 0
MIMAT0025458 hsa-miR-6501-5p 2 125.76 0
MIMAT0026612 hsa-miR-504-3p 2 125.76 0
MIMAT0004699 hsa-miR-148b-5p 2 107.18 0
MIMAT0015043 hsa-miR-3168 2 107.18 0
MIMAT0027649 hsa-miR-6874-3p 2 107.18 0
MIMAT0000450 hsa-miR-149-5p 2 104.24 0
MIMAT0019764 hsa-miR-4680-5p 2 100.74 0
MIMAT0019814 hsa-miR-203b-3p 2 100.74 0
MIMAT0027502 hsa-miR-6801-5p 2 100.74 0
MIMAT0028227 hsa-miR-7158-3p 2 100.74 0
MIMAT0002891 hsa-miR-18a-3p 2 98.88 0
2322 FLT3 2 82.38 0
MIMAT0026921 hsa-miR-2276-5p 2 77.47 0
MIMAT0027685 hsa-miR-6892-3p 2 77.47 0
29952 DPP7 2 68.62 0
1149 CIDEA 2 61.89 0
MIMAT0000707 hsa-miR-363-3p 2 61.78 0
MIMAT0000719 hsa-miR-367-3p 2 61.78 0
10519 CIB1 2 49.39 0
130813 C2orf50 2 47.77 0
23141 ANKLE2 2 36.46 0
MIMAT0000752 hsa-miR-328-3p 2 28.56 0
152100 CMC1 1 0 0
285016 ALKAL2 1 0 0
22901 ARSG 1 0 0
57171 DOLPP1 1 0 0
90167 FRMD7 1 0 0
26287 ANKRD2 1 0 0
140578 CHODL 1 0 0
146225 CMTM2 1 0 0
140625 ACTRT2 1 0 0
387707 CC2D2B 1 0 0
1084 CEACAM3 1 0 0
54097 FAM3B 1 0 0
221472 FGD2 1 0 0
2178 FANCE 1 0 0
2258 FGF13 1 0 0
79033 ERI3 1 0 0
83706 FERMT3 1 0 0
MIMAT0000065 hsa-let-7d-5p 1 0 0
MIMAT0000071 hsa-miR-17-3p 1 0 0
MIMAT0000072 hsa-miR-18a-5p 1 0 0
MIMAT0000077 hsa-miR-22-3p 1 0 0
MIMAT0000097 hsa-miR-99a-5p 1 0 0
MIMAT0000099 hsa-miR-101-3p 1 0 0
MIMAT0000101 hsa-miR-103a-3p 1 0 0
MIMAT0000104 hsa-miR-107 1 0 0
MIMAT0000250 hsa-miR-139-5p 1 0 0
MIMAT0000251 hsa-miR-147a 1 0 0
MIMAT0000262 hsa-miR-187-3p 1 0 0
MIMAT0000265 hsa-miR-204-5p 1 0 0
MIMAT0000267 hsa-miR-210-3p 1 0 0
MIMAT0000268 hsa-miR-211-5p 1 0 0
MIMAT0000278 hsa-miR-221-3p 1 0 0
MIMAT0000414 hsa-let-7g-5p 1 0 0
MIMAT0000415 hsa-let-7i-5p 1 0 0
MIMAT0000418 hsa-miR-23b-3p 1 0 0
MIMAT0000427 hsa-miR-133a-3p 1 0 0
MIMAT0000429 hsa-miR-137 1 0 0
MIMAT0000431 hsa-miR-140-5p 1 0 0
MIMAT0000433 hsa-miR-142-5p 1 0 0
MIMAT0000435 hsa-miR-143-3p 1 0 0
MIMAT0000436 hsa-miR-144-3p 1 0 0
MIMAT0000440 hsa-miR-191-5p 1 0 0
MIMAT0000444 hsa-miR-126-5p 1 0 0
MIMAT0000453 hsa-miR-154-3p 1 0 0
MIMAT0000460 hsa-miR-194-5p 1 0 0
MIMAT0000510 hsa-miR-320a 1 0 0
MIMAT0000690 hsa-miR-296-5p 1 0 0
MIMAT0000705 hsa-miR-362-5p 1 0 0
MIMAT0000710 hsa-miR-365a-3p 1 0 0
MIMAT0000721 hsa-miR-369-3p 1 0 0
MIMAT0000723 hsa-miR-371a-3p 1 0 0
MIMAT0000735 hsa-miR-380-3p 1 0 0
MIMAT0000736 hsa-miR-381-3p 1 0 0
MIMAT0000751 hsa-miR-330-3p 1 0 0
MIMAT0000754 hsa-miR-337-3p 1 0 0
MIMAT0000760 hsa-miR-331-3p 1 0 0
MIMAT0000763 hsa-miR-338-3p 1 0 0
MIMAT0000770 hsa-miR-133b 1 0 0
MIMAT0000771 hsa-miR-325 1 0 0
MIMAT0001339 hsa-miR-422a 1 0 0
MIMAT0001340 hsa-miR-423-3p 1 0 0
MIMAT0001412 hsa-miR-18b-5p 1 0 0
MIMAT0001532 hsa-miR-448 1 0 0
MIMAT0001536 hsa-miR-429 1 0 0
MIMAT0001635 hsa-miR-452-5p 1 0 0
MIMAT0002171 hsa-miR-410-3p 1 0 0
MIMAT0002178 hsa-miR-487a-3p 1 0 0
MIMAT0002807 hsa-miR-491-5p 1 0 0
MIMAT0002809 hsa-miR-146b-5p 1 0 0
MIMAT0002814 hsa-miR-432-5p 1 0 0
MIMAT0002816 hsa-miR-494-3p 1 0 0
MIMAT0002827 hsa-miR-515-3p 1 0 0
MIMAT0002829 hsa-miR-519e-3p 1 0 0
MIMAT0002830 hsa-miR-520f-3p 1 0 0
MIMAT0002833 hsa-miR-520a-5p 1 0 0
MIMAT0002838 hsa-miR-525-5p 1 0 0
MIMAT0002868 hsa-miR-522-3p 1 0 0
MIMAT0002872 hsa-miR-501-5p 1 0 0
MIMAT0002873 hsa-miR-502-5p 1 0 0
MIMAT0002874 hsa-miR-503-5p 1 0 0
MIMAT0002876 hsa-miR-505-3p 1 0 0
MIMAT0003150 hsa-miR-455-5p 1 0 0
MIMAT0003164 hsa-miR-544a 1 0 0
MIMAT0003219 hsa-miR-555 1 0 0
MIMAT0003220 hsa-miR-556-5p 1 0 0
MIMAT0003223 hsa-miR-559 1 0 0
MIMAT0003226 hsa-miR-562 1 0 0
MIMAT0003228 hsa-miR-564 1 0 0
MIMAT0003237 hsa-miR-572 1 0 0
MIMAT0003238 hsa-miR-573 1 0 0
MIMAT0003241 hsa-miR-576-5p 1 0 0
MIMAT0003247 hsa-miR-582-5p 1 0 0
MIMAT0003251 hsa-miR-548a-3p 1 0 0
MIMAT0003252 hsa-miR-586 1 0 0
MIMAT0003253 hsa-miR-587 1 0 0
MIMAT0003256 hsa-miR-589-3p 1 0 0
MIMAT0003258 hsa-miR-590-5p 1 0 0
MIMAT0003264 hsa-miR-596 1 0 0
MIMAT0003285 hsa-miR-548c-3p 1 0 0
MIMAT0003288 hsa-miR-619-3p 1 0 0
MIMAT0003291 hsa-miR-622 1 0 0
MIMAT0003294 hsa-miR-625-5p 1 0 0
MIMAT0003298 hsa-miR-629-3p 1 0 0
MIMAT0003301 hsa-miR-33b-5p 1 0 0
MIMAT0003303 hsa-miR-633 1 0 0
MIMAT0003304 hsa-miR-634 1 0 0
MIMAT0003310 hsa-miR-640 1 0 0
MIMAT0003315 hsa-miR-645 1 0 0
MIMAT0003328 hsa-miR-653-5p 1 0 0
MIMAT0003332 hsa-miR-656-3p 1 0 0
MIMAT0003336 hsa-miR-658 1 0 0
MIMAT0003393 hsa-miR-425-5p 1 0 0
MIMAT0003879 hsa-miR-758-3p 1 0 0
MIMAT0003880 hsa-miR-671-5p 1 0 0
MIMAT0003887 hsa-miR-769-3p 1 0 0
MIMAT0004185 hsa-miR-802 1 0 0
MIMAT0004482 hsa-let-7b-3p 1 0 0
MIMAT0004486 hsa-let-7f-1-3p 1 0 0
MIMAT0004487 hsa-let-7f-2-3p 1 0 0
MIMAT0004490 hsa-miR-19a-5p 1 0 0
MIMAT0004491 hsa-miR-19b-1-5p 1 0 0
MIMAT0004492 hsa-miR-19b-2-5p 1 0 0
MIMAT0004495 hsa-miR-22-5p 1 0 0
MIMAT0004496 hsa-miR-23a-5p 1 0 0
MIMAT0004502 hsa-miR-28-3p 1 0 0
MIMAT0004504 hsa-miR-31-3p 1 0 0
MIMAT0004505 hsa-miR-32-3p 1 0 0
MIMAT0004507 hsa-miR-92a-1-5p 1 0 0
MIMAT0004510 hsa-miR-96-3p 1 0 0
MIMAT0004513 hsa-miR-101-5p 1 0 0
MIMAT0004515 hsa-miR-29b-2-5p 1 0 0
MIMAT0004517 hsa-miR-106a-3p 1 0 0
MIMAT0004556 hsa-miR-10b-3p 1 0 0
MIMAT0004559 hsa-miR-181c-3p 1 0 0
MIMAT0004564 hsa-miR-214-5p 1 0 0
MIMAT0004587 hsa-miR-23b-5p 1 0 0
MIMAT0004588 hsa-miR-27b-5p 1 0 0
MIMAT0004593 hsa-miR-130a-5p 1 0 0
MIMAT0004594 hsa-miR-132-5p 1 0 0
MIMAT0004599 hsa-miR-143-5p 1 0 0
MIMAT0004602 hsa-miR-125a-3p 1 0 0
MIMAT0004604 hsa-miR-127-5p 1 0 0
MIMAT0004606 hsa-miR-136-3p 1 0 0
MIMAT0004607 hsa-miR-138-1-3p 1 0 0
MIMAT0004614 hsa-miR-193a-5p 1 0 0
MIMAT0004676 hsa-miR-34b-3p 1 0 0
MIMAT0004678 hsa-miR-99b-3p 1 0 0
MIMAT0004680 hsa-miR-130b-5p 1 0 0
MIMAT0004681 hsa-miR-26a-2-3p 1 0 0
MIMAT0004682 hsa-miR-361-3p 1 0 0
MIMAT0004686 hsa-miR-367-5p 1 0 0
MIMAT0004688 hsa-miR-374a-3p 1 0 0
MIMAT0004689 hsa-miR-377-5p 1 0 0
MIMAT0004690 hsa-miR-379-3p 1 0 0
MIMAT0004692 hsa-miR-340-5p 1 0 0
MIMAT0004696 hsa-miR-323a-5p 1 0 0
MIMAT0004748 hsa-miR-423-5p 1 0 0
MIMAT0004749 hsa-miR-424-3p 1 0 0
MIMAT0004751 hsa-miR-18b-3p 1 0 0
MIMAT0004762 hsa-miR-486-3p 1 0 0
MIMAT0004785 hsa-miR-545-5p 1 0 0
MIMAT0004792 hsa-miR-92b-5p 1 0 0
MIMAT0004795 hsa-miR-574-5p 1 0 0
MIMAT0004798 hsa-miR-548b-5p 1 0 0
MIMAT0004799 hsa-miR-589-5p 1 0 0
MIMAT0004803 hsa-miR-548a-5p 1 0 0
MIMAT0004806 hsa-miR-548c-5p 1 0 0
MIMAT0004810 hsa-miR-629-5p 1 0 0
MIMAT0004811 hsa-miR-33b-3p 1 0 0
MIMAT0004812 hsa-miR-548d-5p 1 0 0
MIMAT0004813 hsa-miR-411-3p 1 0 0
MIMAT0004902 hsa-miR-891a-5p 1 0 0
MIMAT0004903 hsa-miR-300 1 0 0
MIMAT0004913 hsa-miR-891b 1 0 0
MIMAT0004916 hsa-miR-888-5p 1 0 0
MIMAT0004919 hsa-miR-541-5p 1 0 0
MIMAT0004921 hsa-miR-889-3p 1 0 0
MIMAT0004922 hsa-miR-875-5p 1 0 0
MIMAT0004925 hsa-miR-876-3p 1 0 0
MIMAT0004926 hsa-miR-708-5p 1 0 0
MIMAT0004948 hsa-miR-885-3p 1 0 0
MIMAT0004949 hsa-miR-877-5p 1 0 0
MIMAT0004951 hsa-miR-887-3p 1 0 0
MIMAT0004952 hsa-miR-665 1 0 0
MIMAT0004954 hsa-miR-543 1 0 0
MIMAT0004972 hsa-miR-922 1 0 0
MIMAT0004977 hsa-miR-934 1 0 0
MIMAT0004978 hsa-miR-935 1 0 0
MIMAT0004981 hsa-miR-938 1 0 0
MIMAT0005458 hsa-miR-1224-5p 1 0 0
MIMAT0005573 hsa-miR-1225-3p 1 0 0
MIMAT0005583 hsa-miR-1228-3p 1 0 0
MIMAT0005588 hsa-miR-1233-3p 1 0 0
MIMAT0005589 hsa-miR-1234-3p 1 0 0
MIMAT0005592 hsa-miR-1237-3p 1 0 0
MIMAT0005791 hsa-miR-1264 1 0 0
MIMAT0005794 hsa-miR-1296-5p 1 0 0
MIMAT0005795 hsa-miR-1323 1 0 0
MIMAT0005799 hsa-miR-1283 1 0 0
MIMAT0005824 hsa-miR-1179 1 0 0
MIMAT0005829 hsa-miR-1184 1 0 0
MIMAT0005868 hsa-miR-1204 1 0 0
MIMAT0005871 hsa-miR-1207-5p 1 0 0
MIMAT0005873 hsa-miR-1208 1 0 0
MIMAT0005874 hsa-miR-548e-3p 1 0 0
MIMAT0005875 hsa-miR-548j-5p 1 0 0
MIMAT0005882 hsa-miR-548k 1 0 0
MIMAT0005889 hsa-miR-548l 1 0 0
MIMAT0005892 hsa-miR-1304-5p 1 0 0
MIMAT0005895 hsa-miR-548f-3p 1 0 0
MIMAT0005900 hsa-miR-1248 1 0 0
MIMAT0005911 hsa-miR-1260a 1 0 0
MIMAT0005917 hsa-miR-548m 1 0 0
MIMAT0005919 hsa-miR-548o-3p 1 0 0
MIMAT0005923 hsa-miR-1269a 1 0 0
MIMAT0005925 hsa-miR-1272 1 0 0
MIMAT0005926 hsa-miR-1273a 1 0 0
MIMAT0005928 hsa-miR-548h-5p 1 0 0
MIMAT0005929 hsa-miR-1275 1 0 0
MIMAT0005930 hsa-miR-1276 1 0 0
MIMAT0005935 hsa-miR-548i 1 0 0
MIMAT0005936 hsa-miR-1278 1 0 0
MIMAT0005939 hsa-miR-1281 1 0 0
MIMAT0005941 hsa-miR-1284 1 0 0
MIMAT0006767 hsa-miR-1827 1 0 0
MIMAT0007400 hsa-miR-1538 1 0 0
MIMAT0007883 hsa-miR-1909-3p 1 0 0
MIMAT0007886 hsa-miR-1911-3p 1 0 0
MIMAT0007888 hsa-miR-1913 1 0 0
MIMAT0007889 hsa-miR-1914-5p 1 0 0
MIMAT0007892 hsa-miR-1915-3p 1 0 0
MIMAT0010357 hsa-miR-670-5p 1 0 0
MIMAT0011160 hsa-miR-2116-5p 1 0 0
MIMAT0012735 hsa-miR-718 1 0 0
MIMAT0013518 hsa-miR-2682-3p 1 0 0
MIMAT0013802 hsa-miR-2861 1 0 0
MIMAT0013863 hsa-miR-2909 1 0 0
MIMAT0014985 hsa-miR-3123 1 0 0
MIMAT0014990 hsa-miR-3127-5p 1 0 0
MIMAT0014991 hsa-miR-3128 1 0 0
MIMAT0014998 hsa-miR-3133 1 0 0
MIMAT0015000 hsa-miR-3134 1 0 0
MIMAT0015006 hsa-miR-3138 1 0 0
MIMAT0015007 hsa-miR-3139 1 0 0
MIMAT0015010 hsa-miR-3141 1 0 0
MIMAT0015015 hsa-miR-3144-3p 1 0 0
MIMAT0015017 hsa-miR-1273c 1 0 0
MIMAT0015019 hsa-miR-3147 1 0 0
MIMAT0015020 hsa-miR-548v 1 0 0
MIMAT0015022 hsa-miR-3149 1 0 0
MIMAT0015029 hsa-miR-3155a 1 0 0
MIMAT0015034 hsa-miR-3160-3p 1 0 0
MIMAT0015035 hsa-miR-3161 1 0 0
MIMAT0015037 hsa-miR-3163 1 0 0
MIMAT0015039 hsa-miR-3165 1 0 0
MIMAT0015044 hsa-miR-3169 1 0 0
MIMAT0015045 hsa-miR-3170 1 0 0
MIMAT0015049 hsa-miR-1193 1 0 0
MIMAT0015057 hsa-miR-3180-5p 1 0 0
MIMAT0015058 hsa-miR-3180-3p 1 0 0
MIMAT0015060 hsa-miR-548w 1 0 0
MIMAT0015063 hsa-miR-3183 1 0 0
MIMAT0015065 hsa-miR-3185 1 0 0
MIMAT0015070 hsa-miR-3188 1 0 0
MIMAT0015080 hsa-miR-3196 1 0 0
MIMAT0015082 hsa-miR-3197 1 0 0
MIMAT0015089 hsa-miR-3202 1 0 0
MIMAT0015090 hsa-miR-1273d 1 0 0
MIMAT0015377 hsa-miR-3126-3p 1 0 0
MIMAT0016850 hsa-miR-4301 1 0 0
MIMAT0016855 hsa-miR-4302 1 0 0
MIMAT0016857 hsa-miR-4305 1 0 0
MIMAT0016858 hsa-miR-4306 1 0 0
MIMAT0016861 hsa-miR-4308 1 0 0
MIMAT0016862 hsa-miR-4310 1 0 0
MIMAT0016864 hsa-miR-4312 1 0 0
MIMAT0016869 hsa-miR-4318 1 0 0
MIMAT0016870 hsa-miR-4319 1 0 0
MIMAT0016875 hsa-miR-4323 1 0 0
MIMAT0016879 hsa-miR-4258 1 0 0
MIMAT0016882 hsa-miR-4253 1 0 0
MIMAT0016892 hsa-miR-4266 1 0 0
MIMAT0016893 hsa-miR-4267 1 0 0
MIMAT0016896 hsa-miR-4268 1 0 0
MIMAT0016899 hsa-miR-4264 1 0 0
MIMAT0016902 hsa-miR-4272 1 0 0
MIMAT0016903 hsa-miR-4273 1 0 0
MIMAT0016908 hsa-miR-4277 1 0 0
MIMAT0016910 hsa-miR-4278 1 0 0
MIMAT0016916 hsa-miR-4286 1 0 0
MIMAT0016919 hsa-miR-4292 1 0 0
MIMAT0016921 hsa-miR-4290 1 0 0
MIMAT0016923 hsa-miR-4329 1 0 0
MIMAT0016925 hsa-miR-500b-5p 1 0 0
MIMAT0017950 hsa-miR-2355-3p 1 0 0
MIMAT0017986 hsa-miR-3609 1 0 0
MIMAT0017995 hsa-miR-3616-5p 1 0 0
MIMAT0017998 hsa-miR-3618 1 0 0
MIMAT0018000 hsa-miR-23c 1 0 0
MIMAT0018003 hsa-miR-3622a-5p 1 0 0
MIMAT0018068 hsa-miR-3648 1 0 0
MIMAT0018069 hsa-miR-3649 1 0 0
MIMAT0018073 hsa-miR-3653-3p 1 0 0
MIMAT0018077 hsa-miR-3657 1 0 0
MIMAT0018078 hsa-miR-3658 1 0 0
MIMAT0018079 hsa-miR-1273e 1 0 0
MIMAT0018090 hsa-miR-3667-3p 1 0 0
MIMAT0018093 hsa-miR-3670 1 0 0
MIMAT0018111 hsa-miR-3683 1 0 0
MIMAT0018114 hsa-miR-3686 1 0 0
MIMAT0018119 hsa-miR-3690 1 0 0
MIMAT0018121 hsa-miR-3692-5p 1 0 0
MIMAT0018165 hsa-miR-3714 1 0 0
MIMAT0018178 hsa-miR-3180 1 0 0
MIMAT0018183 hsa-miR-3909 1 0 0
MIMAT0018184 hsa-miR-3910 1 0 0
MIMAT0018194 hsa-miR-3150b-3p 1 0 0
MIMAT0018199 hsa-miR-3924 1 0 0
MIMAT0018200 hsa-miR-3925-5p 1 0 0
MIMAT0018203 hsa-miR-676-5p 1 0 0
MIMAT0018204 hsa-miR-676-3p 1 0 0
MIMAT0018205 hsa-miR-3928-3p 1 0 0
MIMAT0018206 hsa-miR-3929 1 0 0
MIMAT0018351 hsa-miR-3936 1 0 0
MIMAT0018353 hsa-miR-3938 1 0 0
MIMAT0018354 hsa-miR-548y 1 0 0
MIMAT0018361 hsa-miR-3945 1 0 0
MIMAT0018445 hsa-miR-550b-3p 1 0 0
MIMAT0018928 hsa-miR-548ab 1 0 0
MIMAT0018934 hsa-miR-4421 1 0 0
MIMAT0018936 hsa-miR-4423-3p 1 0 0
MIMAT0018940 hsa-miR-4425 1 0 0
MIMAT0018943 hsa-miR-4428 1 0 0
MIMAT0018951 hsa-miR-4435 1 0 0
MIMAT0018961 hsa-miR-4443 1 0 0
MIMAT0018966 hsa-miR-4447 1 0 0
MIMAT0018972 hsa-miR-548ah-5p 1 0 0
MIMAT0018977 hsa-miR-4455 1 0 0
MIMAT0018980 hsa-miR-4458 1 0 0
MIMAT0018983 hsa-miR-4461 1 0 0
MIMAT0018987 hsa-miR-4463 1 0 0
MIMAT0018995 hsa-miR-4468 1 0 0
MIMAT0018999 hsa-miR-4472 1 0 0
MIMAT0019001 hsa-miR-4474-3p 1 0 0
MIMAT0019004 hsa-miR-4477a 1 0 0
MIMAT0019005 hsa-miR-4477b 1 0 0
MIMAT0019006 hsa-miR-4478 1 0 0
MIMAT0019012 hsa-miR-3155b 1 0 0
MIMAT0019013 hsa-miR-548ak 1 0 0
MIMAT0019015 hsa-miR-4481 1 0 0
MIMAT0019019 hsa-miR-4485-3p 1 0 0
MIMAT0019021 hsa-miR-4487 1 0 0
MIMAT0019025 hsa-miR-4490 1 0 0
MIMAT0019031 hsa-miR-4496 1 0 0
MIMAT0019034 hsa-miR-4419b 1 0 0
MIMAT0019035 hsa-miR-4499 1 0 0
MIMAT0019036 hsa-miR-4500 1 0 0
MIMAT0019037 hsa-miR-4501 1 0 0
MIMAT0019040 hsa-miR-4504 1 0 0
MIMAT0019041 hsa-miR-4505 1 0 0
MIMAT0019058 hsa-miR-4521 1 0 0
MIMAT0019059 hsa-miR-1269b 1 0 0
MIMAT0019068 hsa-miR-4529-3p 1 0 0
MIMAT0019079 hsa-miR-548an 1 0 0
MIMAT0019080 hsa-miR-4537 1 0 0
MIMAT0019199 hsa-miR-3121-5p 1 0 0
MIMAT0019200 hsa-miR-3124-3p 1 0 0
MIMAT0019204 hsa-miR-3140-5p 1 0 0
MIMAT0019208 hsa-miR-3074-5p 1 0 0
MIMAT0019209 hsa-miR-3156-3p 1 0 0
MIMAT0019213 hsa-miR-3162-3p 1 0 0
MIMAT0019215 hsa-miR-3177-5p 1 0 0
MIMAT0019227 hsa-miR-3922-5p 1 0 0
MIMAT0019230 hsa-miR-3942-3p 1 0 0
MIMAT0019235 hsa-miR-4520-5p 1 0 0
MIMAT0019359 hsa-miR-3974 1 0 0
MIMAT0019360 hsa-miR-3975 1 0 0
MIMAT0019362 hsa-miR-3977 1 0 0
MIMAT0019694 hsa-miR-4637 1 0 0
MIMAT0019696 hsa-miR-4638-3p 1 0 0
MIMAT0019698 hsa-miR-4639-3p 1 0 0
MIMAT0019700 hsa-miR-4640-3p 1 0 0
MIMAT0019704 hsa-miR-4644 1 0 0
MIMAT0019707 hsa-miR-4646-5p 1 0 0
MIMAT0019708 hsa-miR-4646-3p 1 0 0
MIMAT0019711 hsa-miR-4649-5p 1 0 0
MIMAT0019713 hsa-miR-4650-5p 1 0 0
MIMAT0019720 hsa-miR-4654 1 0 0
MIMAT0019730 hsa-miR-4661-3p 1 0 0
MIMAT0019731 hsa-miR-4662a-5p 1 0 0
MIMAT0019739 hsa-miR-4665-5p 1 0 0
MIMAT0019741 hsa-miR-4666a-5p 1 0 0
MIMAT0019749 hsa-miR-4669 1 0 0
MIMAT0019751 hsa-miR-4670-3p 1 0 0
MIMAT0019759 hsa-miR-4676-3p 1 0 0
MIMAT0019760 hsa-miR-4677-5p 1 0 0
MIMAT0019769 hsa-miR-4684-5p 1 0 0
MIMAT0019771 hsa-miR-4685-5p 1 0 0
MIMAT0019773 hsa-miR-4686 1 0 0
MIMAT0019777 hsa-miR-4688 1 0 0
MIMAT0019778 hsa-miR-4689 1 0 0
MIMAT0019779 hsa-miR-4690-5p 1 0 0
MIMAT0019781 hsa-miR-4691-5p 1 0 0
MIMAT0019785 hsa-miR-4693-3p 1 0 0
MIMAT0019789 hsa-miR-4695-3p 1 0 0
MIMAT0019797 hsa-miR-4700-3p 1 0 0
MIMAT0019802 hsa-miR-4703-3p 1 0 0
MIMAT0019809 hsa-miR-4708-5p 1 0 0
MIMAT0019826 hsa-miR-4716-5p 1 0 0
MIMAT0019827 hsa-miR-4716-3p 1 0 0
MIMAT0019833 hsa-miR-4720-5p 1 0 0
MIMAT0019839 hsa-miR-4723-3p 1 0 0
MIMAT0019840 hsa-miR-451b 1 0 0
MIMAT0019846 hsa-miR-4726-3p 1 0 0
MIMAT0019851 hsa-miR-4729 1 0 0
MIMAT0019856 hsa-miR-4732-3p 1 0 0
MIMAT0019857 hsa-miR-4733-5p 1 0 0
MIMAT0019858 hsa-miR-4733-3p 1 0 0
MIMAT0019859 hsa-miR-4734 1 0 0
MIMAT0019860 hsa-miR-4735-5p 1 0 0
MIMAT0019861 hsa-miR-4735-3p 1 0 0
MIMAT0019862 hsa-miR-4736 1 0 0
MIMAT0019878 hsa-miR-4745-5p 1 0 0
MIMAT0019879 hsa-miR-4745-3p 1 0 0
MIMAT0019891 hsa-miR-4753-3p 1 0 0
MIMAT0019893 hsa-miR-371b-3p 1 0 0
MIMAT0019895 hsa-miR-4755-5p 1 0 0
MIMAT0019897 hsa-miR-499b-5p 1 0 0
MIMAT0019900 hsa-miR-4756-3p 1 0 0
MIMAT0019903 hsa-miR-4758-5p 1 0 0
MIMAT0019908 hsa-miR-4761-5p 1 0 0
MIMAT0019913 hsa-miR-4763-3p 1 0 0
MIMAT0019921 hsa-miR-4768-3p 1 0 0
MIMAT0019922 hsa-miR-4769-5p 1 0 0
MIMAT0019924 hsa-miR-4770 1 0 0
MIMAT0019929 hsa-miR-4774-5p 1 0 0
MIMAT0019931 hsa-miR-4775 1 0 0
MIMAT0019934 hsa-miR-4777-5p 1 0 0
MIMAT0019936 hsa-miR-4778-5p 1 0 0
MIMAT0019942 hsa-miR-4781-5p 1 0 0
MIMAT0019946 hsa-miR-4783-5p 1 0 0
MIMAT0019948 hsa-miR-4784 1 0 0
MIMAT0019954 hsa-miR-4786-5p 1 0 0
MIMAT0019955 hsa-miR-4786-3p 1 0 0
MIMAT0019968 hsa-miR-4795-5p 1 0 0
MIMAT0019971 hsa-miR-4796-3p 1 0 0
MIMAT0019972 hsa-miR-4797-5p 1 0 0
MIMAT0019976 hsa-miR-4799-5p 1 0 0
MIMAT0019977 hsa-miR-4799-3p 1 0 0
MIMAT0019981 hsa-miR-4802-5p 1 0 0
MIMAT0019983 hsa-miR-4803 1 0 0
MIMAT0020300 hsa-miR-4520-2-3p 1 0 0
MIMAT0020601 hsa-miR-1273f 1 0 0
MIMAT0020603 hsa-miR-5096 1 0 0
MIMAT0020956 hsa-miR-4433a-5p 1 0 0
MIMAT0020958 hsa-miR-4482-3p 1 0 0
MIMAT0021019 hsa-miR-5000-5p 1 0 0
MIMAT0021028 hsa-miR-5004-3p 1 0 0
MIMAT0021034 hsa-miR-5006-3p 1 0 0
MIMAT0021037 hsa-miR-548ap-5p 1 0 0
MIMAT0021040 hsa-miR-5008-3p 1 0 0
MIMAT0021041 hsa-miR-5009-5p 1 0 0
MIMAT0021044 hsa-miR-5010-3p 1 0 0
MIMAT0021084 hsa-miR-5092 1 0 0
MIMAT0021117 hsa-miR-5187-5p 1 0 0
MIMAT0022257 hsa-miR-5571-5p 1 0 0
MIMAT0022260 hsa-miR-5572 1 0 0
MIMAT0022263 hsa-miR-548aq-5p 1 0 0
MIMAT0022265 hsa-miR-548ar-5p 1 0 0
MIMAT0022266 hsa-miR-548ar-3p 1 0 0
MIMAT0022267 hsa-miR-548as-5p 1 0 0
MIMAT0022270 hsa-miR-5579-3p 1 0 0
MIMAT0022273 hsa-miR-5580-5p 1 0 0
MIMAT0022277 hsa-miR-548at-5p 1 0 0
MIMAT0022279 hsa-miR-5582-5p 1 0 0
MIMAT0022283 hsa-miR-5584-5p 1 0 0
MIMAT0022291 hsa-miR-548au-5p 1 0 0
MIMAT0022295 hsa-miR-5588-5p 1 0 0
MIMAT0022300 hsa-miR-5590-3p 1 0 0
MIMAT0022303 hsa-miR-548av-5p 1 0 0
MIMAT0022470 hsa-miR-5682 1 0 0
MIMAT0022473 hsa-miR-5684 1 0 0
MIMAT0022476 hsa-miR-5692c 1 0 0
MIMAT0022483 hsa-miR-5691 1 0 0
MIMAT0022486 hsa-miR-5693 1 0 0
MIMAT0022490 hsa-miR-5697 1 0 0
MIMAT0022491 hsa-miR-5698 1 0 0
MIMAT0022492 hsa-miR-5699-3p 1 0 0
MIMAT0022497 hsa-miR-5692b 1 0 0
MIMAT0022693 hsa-miR-204-3p 1 0 0
MIMAT0022705 hsa-miR-539-3p 1 0 0
MIMAT0022706 hsa-miR-561-5p 1 0 0
MIMAT0022709 hsa-miR-652-5p 1 0 0
MIMAT0022714 hsa-miR-766-5p 1 0 0
MIMAT0022721 hsa-miR-1247-3p 1 0 0
MIMAT0022722 hsa-miR-548g-5p 1 0 0
MIMAT0022732 hsa-miR-3191-5p 1 0 0
MIMAT0022733 hsa-miR-548x-5p 1 0 0
MIMAT0022738 hsa-miR-548o-5p 1 0 0
MIMAT0022739 hsa-miR-548aj-5p 1 0 0
MIMAT0022740 hsa-miR-548am-5p 1 0 0
MIMAT0022834 hsa-miR-365b-3p 1 0 0
MIMAT0022842 hsa-miR-98-3p 1 0 0
MIMAT0022940 hsa-miR-1178-5p 1 0 0
MIMAT0022943 hsa-miR-1233-5p 1 0 0
MIMAT0022947 hsa-miR-1238-5p 1 0 0
MIMAT0022979 hsa-miR-4750-3p 1 0 0
MIMAT0023252 hsa-miR-5787 1 0 0
MIMAT0023696 hsa-miR-6071 1 0 0
MIMAT0023704 hsa-miR-6079 1 0 0
MIMAT0023710 hsa-miR-6085 1 0 0
MIMAT0023711 hsa-miR-6086 1 0 0
MIMAT0023712 hsa-miR-6087 1 0 0
MIMAT0023713 hsa-miR-6088 1 0 0
MIMAT0024618 hsa-miR-6134 1 0 0
MIMAT0024782 hsa-miR-6165 1 0 0
MIMAT0025452 hsa-miR-548ay-5p 1 0 0
MIMAT0025457 hsa-miR-548az-3p 1 0 0
MIMAT0025460 hsa-miR-6502-5p 1 0 0
MIMAT0025466 hsa-miR-6505-5p 1 0 0
MIMAT0025474 hsa-miR-6509-5p 1 0 0
MIMAT0025476 hsa-miR-6510-5p 1 0 0
MIMAT0025479 hsa-miR-6511a-3p 1 0 0
MIMAT0025484 hsa-miR-6514-5p 1 0 0
MIMAT0025848 hsa-miR-6511b-3p 1 0 0
MIMAT0025854 hsa-miR-6722-3p 1 0 0
MIMAT0025856 hsa-miR-6724-5p 1 0 0
MIMAT0025858 hsa-miR-892c-3p 1 0 0
MIMAT0026479 hsa-miR-152-5p 1 0 0
MIMAT0026480 hsa-miR-153-5p 1 0 0
MIMAT0026481 hsa-miR-134-3p 1 0 0
MIMAT0026483 hsa-miR-370-5p 1 0 0
MIMAT0026485 hsa-miR-383-3p 1 0 0
MIMAT0026486 hsa-miR-328-5p 1 0 0
MIMAT0026559 hsa-miR-487a-5p 1 0 0
MIMAT0026609 hsa-miR-520f-5p 1 0 0
MIMAT0026614 hsa-miR-487b-5p 1 0 0
MIMAT0026617 hsa-miR-580-5p 1 0 0
MIMAT0026621 hsa-miR-605-3p 1 0 0
MIMAT0026639 hsa-miR-1301-5p 1 0 0
MIMAT0026641 hsa-miR-1298-3p 1 0 0
MIMAT0026717 hsa-miR-891a-3p 1 0 0
MIMAT0026719 hsa-miR-889-5p 1 0 0
MIMAT0026721 hsa-miR-216b-3p 1 0 0
MIMAT0026734 hsa-miR-942-3p 1 0 0
MIMAT0026735 hsa-miR-1180-5p 1 0 0
MIMAT0026736 hsa-miR-548e-5p 1 0 0
MIMAT0026739 hsa-miR-548f-5p 1 0 0
MIMAT0026740 hsa-miR-1250-3p 1 0 0
MIMAT0026749 hsa-miR-513b-3p 1 0 0
MIMAT0027037 hsa-miR-3928-5p 1 0 0
MIMAT0027041 hsa-miR-5088-3p 1 0 0
MIMAT0027357 hsa-miR-6728-5p 1 0 0
MIMAT0027359 hsa-miR-6729-5p 1 0 0
MIMAT0027361 hsa-miR-6730-5p 1 0 0
MIMAT0027363 hsa-miR-6731-5p 1 0 0
MIMAT0027364 hsa-miR-6731-3p 1 0 0
MIMAT0027365 hsa-miR-6732-5p 1 0 0
MIMAT0027370 hsa-miR-6734-3p 1 0 0
MIMAT0027372 hsa-miR-6735-3p 1 0 0
MIMAT0027374 hsa-miR-6736-3p 1 0 0
MIMAT0027376 hsa-miR-6737-3p 1 0 0
MIMAT0027378 hsa-miR-6738-3p 1 0 0
MIMAT0027381 hsa-miR-6740-5p 1 0 0
MIMAT0027385 hsa-miR-6742-5p 1 0 0
MIMAT0027387 hsa-miR-6743-5p 1 0 0
MIMAT0027392 hsa-miR-6746-5p 1 0 0
MIMAT0027416 hsa-miR-6758-5p 1 0 0
MIMAT0027417 hsa-miR-6758-3p 1 0 0
MIMAT0027419 hsa-miR-6759-3p 1 0 0
MIMAT0027420 hsa-miR-6760-5p 1 0 0
MIMAT0027425 hsa-miR-6762-3p 1 0 0
MIMAT0027428 hsa-miR-6764-5p 1 0 0
MIMAT0027442 hsa-miR-6771-5p 1 0 0
MIMAT0027445 hsa-miR-6772-3p 1 0 0
MIMAT0027446 hsa-miR-6773-5p 1 0 0
MIMAT0027455 hsa-miR-6777-3p 1 0 0
MIMAT0027456 hsa-miR-6778-5p 1 0 0
MIMAT0027461 hsa-miR-6780a-3p 1 0 0
MIMAT0027462 hsa-miR-6781-5p 1 0 0
MIMAT0027463 hsa-miR-6781-3p 1 0 0
MIMAT0027466 hsa-miR-6783-5p 1 0 0
MIMAT0027475 hsa-miR-6787-3p 1 0 0
MIMAT0027478 hsa-miR-6789-5p 1 0 0
MIMAT0027482 hsa-miR-6791-5p 1 0 0
MIMAT0027485 hsa-miR-6792-3p 1 0 0
MIMAT0027487 hsa-miR-6793-3p 1 0 0
MIMAT0027488 hsa-miR-6794-5p 1 0 0
MIMAT0027489 hsa-miR-6794-3p 1 0 0
MIMAT0027490 hsa-miR-6795-5p 1 0 0
MIMAT0027491 hsa-miR-6795-3p 1 0 0
MIMAT0027494 hsa-miR-6797-5p 1 0 0
MIMAT0027510 hsa-miR-6805-5p 1 0 0
MIMAT0027511 hsa-miR-6805-3p 1 0 0
MIMAT0027513 hsa-miR-6806-3p 1 0 0
MIMAT0027526 hsa-miR-6813-5p 1 0 0
MIMAT0027527 hsa-miR-6813-3p 1 0 0
MIMAT0027528 hsa-miR-6814-5p 1 0 0
MIMAT0027531 hsa-miR-6815-3p 1 0 0
MIMAT0027532 hsa-miR-6816-5p 1 0 0
MIMAT0027536 hsa-miR-6818-5p 1 0 0
MIMAT0027545 hsa-miR-6822-3p 1 0 0
MIMAT0027550 hsa-miR-6825-5p 1 0 0
MIMAT0027553 hsa-miR-6826-3p 1 0 0
MIMAT0027564 hsa-miR-6832-5p 1 0 0
MIMAT0027565 hsa-miR-6832-3p 1 0 0
MIMAT0027566 hsa-miR-6833-5p 1 0 0
MIMAT0027576 hsa-miR-6837-5p 1 0 0
MIMAT0027587 hsa-miR-6842-3p 1 0 0
MIMAT0027588 hsa-miR-6843-3p 1 0 0
MIMAT0027589 hsa-miR-6844 1 0 0
MIMAT0027591 hsa-miR-6845-3p 1 0 0
MIMAT0027595 hsa-miR-6847-3p 1 0 0
MIMAT0027597 hsa-miR-6848-3p 1 0 0
MIMAT0027605 hsa-miR-6852-3p 1 0 0
MIMAT0027610 hsa-miR-6855-5p 1 0 0
MIMAT0027612 hsa-miR-6856-5p 1 0 0
MIMAT0027616 hsa-miR-6858-5p 1 0 0
MIMAT0027621 hsa-miR-6769b-3p 1 0 0
MIMAT0027625 hsa-miR-6862-5p 1 0 0
MIMAT0027634 hsa-miR-6867-5p 1 0 0
MIMAT0027636 hsa-miR-6868-5p 1 0 0
MIMAT0027637 hsa-miR-6868-3p 1 0 0
MIMAT0027642 hsa-miR-6871-5p 1 0 0
MIMAT0027643 hsa-miR-6871-3p 1 0 0
MIMAT0027645 hsa-miR-6872-3p 1 0 0
MIMAT0027654 hsa-miR-6877-5p 1 0 0
MIMAT0027655 hsa-miR-6877-3p 1 0 0
MIMAT0027660 hsa-miR-6880-5p 1 0 0
MIMAT0027662 hsa-miR-6881-5p 1 0 0
MIMAT0027664 hsa-miR-6882-5p 1 0 0
MIMAT0027667 hsa-miR-6883-3p 1 0 0
MIMAT0027670 hsa-miR-6885-5p 1 0 0
MIMAT0027671 hsa-miR-6885-3p 1 0 0
MIMAT0027673 hsa-miR-6886-3p 1 0 0
MIMAT0027674 hsa-miR-6887-5p 1 0 0
MIMAT0027676 hsa-miR-6888-5p 1 0 0
MIMAT0028110 hsa-miR-7106-3p 1 0 0
MIMAT0028111 hsa-miR-7107-5p 1 0 0
MIMAT0028114 hsa-miR-7108-3p 1 0 0
MIMAT0028120 hsa-miR-7111-3p 1 0 0
MIMAT0028121 hsa-miR-7112-5p 1 0 0
MIMAT0028126 hsa-miR-7114-3p 1 0 0
MIMAT0028211 hsa-miR-7150 1 0 0
MIMAT0028212 hsa-miR-7151-5p 1 0 0
MIMAT0028216 hsa-miR-7153-5p 1 0 0
MIMAT0028217 hsa-miR-7153-3p 1 0 0
MIMAT0028222 hsa-miR-7156-5p 1 0 0
MIMAT0028223 hsa-miR-7156-3p 1 0 0
MIMAT0028224 hsa-miR-7157-5p 1 0 0
MIMAT0028225 hsa-miR-7157-3p 1 0 0
MIMAT0028228 hsa-miR-7159-5p 1 0 0
MIMAT0028229 hsa-miR-7159-3p 1 0 0
MIMAT0028230 hsa-miR-7160-5p 1 0 0
MIMAT0028231 hsa-miR-7160-3p 1 0 0
MIMAT0029782 hsa-miR-7641 1 0 0
MIMAT0030017 hsa-miR-7702 1 0 0
MIMAT0030413 hsa-miR-4433b-5p 1 0 0
MIMAT0030414 hsa-miR-4433b-3p 1 0 0
MIMAT0030417 hsa-miR-6516-5p 1 0 0
MIMAT0030419 hsa-miR-7844-5p 1 0 0
MIMAT0030422 hsa-miR-7847-3p 1 0 0
MIMAT0030426 hsa-miR-7851-3p 1 0 0
MIMAT0030427 hsa-miR-7852-3p 1 0 0
MIMAT0030431 hsa-miR-7856-5p 1 0 0
MIMAT0030981 hsa-miR-8054 1 0 0
MIMAT0030982 hsa-miR-8055 1 0 0
MIMAT0030984 hsa-miR-8057 1 0 0
MIMAT0030985 hsa-miR-8058 1 0 0
MIMAT0030991 hsa-miR-8064 1 0 0
MIMAT0030993 hsa-miR-8066 1 0 0
MIMAT0030995 hsa-miR-8068 1 0 0
MIMAT0030997 hsa-miR-8070 1 0 0
MIMAT0030998 hsa-miR-8071 1 0 0
MIMAT0031001 hsa-miR-8074 1 0 0
MIMAT0031002 hsa-miR-8075 1 0 0
MIMAT0031003 hsa-miR-8076 1 0 0
MIMAT0031004 hsa-miR-8077 1 0 0
MIMAT0031011 hsa-miR-8084 1 0 0
MIMAT0031012 hsa-miR-8085 1 0 0
MIMAT0031120 hsa-miR-1199-3p 1 0 0
MIMAT0032029 hsa-miR-1249-5p 1 0 0
MIMAT0032114 hsa-miR-548ad-5p 1 0 0
MIMAT0032115 hsa-miR-548ae-5p 1 0 0
MIMAT0032116 hsa-miR-4485-5p 1 0 0
MIMAT0035703 hsa-miR-548bb-5p 1 0 0
