# Supplementary material for: Sex-biased transcriptomic landscapes in bipolar disorder: integrating neurobiology and clinical heterogeneity through cross-study meta-analysis
Source: Biol Sex Differ. 2026 May 8;17:125. doi: 10.1186/s13293-026-00870-4 (PMC13321544; doi:10.1186/s13293-026-00870-4)
Supplement: Supplementary file 16 — Supplementary Material 16 [file 13293_2026_870_MOESM16_ESM.csv]

Id	Label	Degree	Betweenness	Expression
226	ALDOA	190	240199.61	0
396	ARHGDIA	142	174004.78	0
79796	ALG9	107	121645.78	0
57222	ERGIC1	91	92292.42	0
92126	DSEL	85	85149.66	0
10395	DLC1	82	104985.07	0
246175	CNOT6L	81	76494.48	0
91	ACVR1B	71	73516.57	0
29974	A1CF	69	65843.24	0
1298	COL9A2	64	55918.74	0
8824	CES2	64	46466.13	0
773	CACNA1A	59	58260.93	0
2137	EXTL3	59	55057.55	0
388512	CLEC17A	58	38227.95	0
2334	AFF2	55	43290.34	0
25827	FBXL2	55	39087.48	0
2033	EP300	54	49781.09	0
9391	CIAO1	54	45525.38	0
4329	ALDH6A1	54	39950.58	0
8161	COIL	52	49218.87	0
368	ABCC6	52	40979.94	0
29121	CLEC2D	49	40833.49	0
57472	CNOT6	48	45837.92	0
126731	CCSAP	48	43883.66	0
646851	FAM227A	45	31235.23	0
2053	EPHX2	40	34992.01	0
27443	CECR2	40	27171.4	0
56672	AKIP1	39	21272.38	0
55330	BLOC1S4	36	26982.04	0
23014	FBXO21	36	25243.79	0
171483	FAM9B	36	19650.6	0
2300	FOXL1	35	27018.55	0
255520	ELMOD2	33	30816.13	0
222255	ATXN7L1	31	28587.64	0
25980	AAR2	31	23100.48	0
1345	COX6C	31	21303.2	0
9420	CYP7B1	28	16983.24	0
80816	ASXL3	28	14394.84	0
1543	CYP1A1	26	19388.97	0
771	CA12	25	24139.92	0
51755	CDK12	25	13871.13	0
163351	GBP6	24	23181.5	0
2566	GABRG2	23	9893.86	0
57538	ALPK3	22	16030.42	0
1834	DSPP	22	10673.43	0
83698	CALN1	21	20328.31	0
1594	CYP27B1	20	18152.79	0
403	ARL3	20	13945.29	0
285440	CYP4V2	20	11590.23	0
22943	DKK1	19	15618.69	0
MIMAT0000765	hsa-miR-335-5p	18	36007.32	0
1033	CDKN3	18	9188.38	0
131076	CCDC58	17	11259.98	0
144568	A2ML1	17	7245.54	0
9694	EMC2	16	6648.94	0
23019	CNOT1	15	10338.94	0
131544	CRYBG3	15	8064.37	0
55246	CCDC25	15	7745.8	0
MIMAT0000083	hsa-miR-26b-5p	14	30232.43	0
MIMAT0000069	hsa-miR-16-5p	13	27995.8	0
MIMAT0000063	hsa-let-7b-5p	12	21581.61	0
6373	CXCL11	12	8466.59	0
5832	ALDH18A1	11	6865.25	0
8048	CSRP3	10	6922.53	0
9844	ELMO1	10	4379.71	0
151613	TTC14	10	3820.31	0
10485	C1orf61	10	2961.92	0
MIMAT0033692	hsa-miR-8485	9	17211.03	0
MIMAT0000092	hsa-miR-92a-3p	9	15631	0
MIMAT0000680	hsa-miR-106b-5p	9	12353.19	0
MIMAT0000416	hsa-miR-1-3p	9	8795.14	0
10159	ATP6AP2	9	6630.24	0
MIMAT0000456	hsa-miR-186-5p	8	12030.16	0
MIMAT0000242	hsa-miR-129-5p	8	11432.81	0
MIMAT0000080	hsa-miR-24-3p	8	11240.05	0
MIMAT0000075	hsa-miR-20a-5p	8	10009.89	0
307	ANXA4	8	9439.98	0
80790	CMIP	8	8131.48	0
MIMAT0000222	hsa-miR-192-5p	8	4328.46	0
57214	CEMIP	8	2480.49	0
MIMAT0028109	hsa-miR-7106-5p	7	10446.34	0
MIMAT0002174	hsa-miR-484	7	8953.66	0
MIMAT0000728	hsa-miR-375	7	7930.5	0
MIMAT0000070	hsa-miR-17-5p	7	6386.39	0
MIMAT0003283	hsa-miR-615-3p	7	6205.34	0
MIMAT0016915	hsa-miR-4284	7	5748.67	0
MIMAT0000646	hsa-miR-155-5p	7	5637.12	0
MIMAT0000093	hsa-miR-93-5p	7	5311.92	0
147381	CBLN2	7	5199.92	0
MIMAT0000441	hsa-miR-9-5p	7	4542.56	0
1832	DSP	7	4511.61	0
MIMAT0002819	hsa-miR-193b-3p	7	3593.65	0
1891	ECH1	7	2712.96	0
50813	COPS7A	7	2163.3	0
MIMAT0003285	hsa-miR-548c-3p	6	13118.03	0
MIMAT0004680	hsa-miR-130b-5p	6	10711.17	0
MIMAT0025451	hsa-miR-6499-3p	6	9013.77	0
MIMAT0000450	hsa-miR-149-5p	6	7767.93	0
MIMAT0032110	hsa-miR-3653-5p	6	7090.32	0
MIMAT0003271	hsa-miR-603	6	6871.42	0
MIMAT0019727	hsa-miR-4659a-3p	6	6385.57	0
MIMAT0019734	hsa-miR-4659b-3p	6	6385.57	0
MIMAT0027651	hsa-miR-6875-3p	6	5952.16	0
MIMAT0000103	hsa-miR-106a-5p	6	5375.49	0
MIMAT0000726	hsa-miR-373-3p	6	5154.73	0
MIMAT0022720	hsa-miR-1304-3p	6	4582	0
MIMAT0027681	hsa-miR-6890-3p	6	4582	0
54619	CCNJ	6	4262.2	0
MIMAT0000422	hsa-miR-124-3p	6	3985.87	0
MIMAT0001413	hsa-miR-20b-5p	6	3858.71	0
MIMAT0002853	hsa-miR-519d-3p	6	3858.71	0
57863	CADM3	6	3172.67	0
MIMAT0000272	hsa-miR-215-5p	6	2596.97	0
MIMAT0004950	hsa-miR-877-3p	5	12089.52	0
MIMAT0019788	hsa-miR-4695-5p	5	11481.49	0
MIMAT0000244	hsa-miR-30c-5p	5	9865.4	0
MIMAT0028118	hsa-miR-7110-3p	5	9582.64	0
MIMAT0000227	hsa-miR-197-3p	5	7939.07	0
MIMAT0004612	hsa-miR-186-3p	5	7836.24	0
MIMAT0000318	hsa-miR-200b-3p	5	7315.15	0
MIMAT0000617	hsa-miR-200c-3p	5	7315.15	0
MIMAT0001536	hsa-miR-429	5	7315.15	0
MIMAT0026613	hsa-miR-510-3p	5	7259.37	0
MIMAT0022742	hsa-miR-1273g-3p	5	6669.83	0
MIMAT0004945	hsa-miR-744-5p	5	5907.72	0
MIMAT0027457	hsa-miR-6778-3p	5	5874.11	0
MIMAT0016912	hsa-miR-4282	5	5789.88	0
MIMAT0009451	hsa-miR-1976	5	5244.88	0
MIMAT0031180	hsa-miR-7977	5	4887.18	0
MIMAT0021045	hsa-miR-5011-5p	5	4534.96	0
MIMAT0026482	hsa-miR-190a-3p	5	4534.96	0
MIMAT0019846	hsa-miR-4726-3p	5	4462.16	0
MIMAT0003945	hsa-miR-765	5	4292.24	0
MIMAT0000423	hsa-miR-125b-5p	5	4189.07	0
MIMAT0004609	hsa-miR-149-3p	5	4135.91	0
MIMAT0019849	hsa-miR-4728-5p	5	4135.91	0
MIMAT0027470	hsa-miR-6785-5p	5	4135.91	0
MIMAT0027666	hsa-miR-6883-5p	5	4135.91	0
MIMAT0026720	hsa-miR-887-5p	5	4011.19	0
MIMAT0019891	hsa-miR-4753-3p	5	3737.88	0
MIMAT0017986	hsa-miR-3609	5	3537.46	0
MIMAT0018972	hsa-miR-548ah-5p	5	3537.46	0
MIMAT0007892	hsa-miR-1915-3p	5	3513.85	0
MIMAT0027428	hsa-miR-6764-5p	5	3513.85	0
MIMAT0027583	hsa-miR-6840-3p	5	3513.85	0
MIMAT0000275	hsa-miR-218-5p	5	3160.73	0
MIMAT0014984	hsa-miR-3122	5	3098.38	0
MIMAT0018187	hsa-miR-3913-5p	5	3098.38	0
MIMAT0004589	hsa-miR-30b-3p	5	3076.6	0
MIMAT0018118	hsa-miR-3689a-3p	5	3076.6	0
MIMAT0018181	hsa-miR-3689b-3p	5	3076.6	0
MIMAT0019007	hsa-miR-3689c	5	3076.6	0
MIMAT0027458	hsa-miR-6779-5p	5	3076.6	0
MIMAT0027460	hsa-miR-6780a-5p	5	3076.6	0
MIMAT0030415	hsa-miR-1273h-5p	5	3076.6	0
MIMAT0019927	hsa-miR-4772-3p	5	2836.48	0
MIMAT0000724	hsa-miR-372-3p	5	2697.97	0
MIMAT0002836	hsa-miR-526b-3p	5	2695.27	0
MIMAT0000065	hsa-let-7d-5p	5	2511.29	0
MIMAT0000076	hsa-miR-21-5p	5	2438.82	0
55909	BIN3	5	1916.26	0
587	BCAT2	5	1488.05	0
MIMAT0014983	hsa-miR-3121-3p	4	9113.42	0
MIMAT0019063	hsa-miR-4524a-3p	4	7523.52	0
MIMAT0027595	hsa-miR-6847-3p	4	6735.49	0
MIMAT0003324	hsa-miR-661	4	6530.6	0
MIMAT0000417	hsa-miR-15b-5p	4	6115.66	0
MIMAT0019745	hsa-miR-4668-5p	4	5093.11	0
MIMAT0022468	hsa-miR-5680	4	5008.75	0
MIMAT0000074	hsa-miR-19b-3p	4	4613.59	0
MIMAT0026606	hsa-miR-511-3p	4	4590.9	0
MIMAT0000433	hsa-miR-142-5p	4	4578.24	0
MIMAT0022300	hsa-miR-5590-3p	4	4578.24	0
MIMAT0016886	hsa-miR-4252	4	4441.96	0
MIMAT0000451	hsa-miR-150-5p	4	4252.9	0
MIMAT0027487	hsa-miR-6793-3p	4	4154.41	0
MIMAT0027452	hsa-miR-6776-5p	4	4035.2	0
MIMAT0026717	hsa-miR-891a-3p	4	4025.18	0
MIMAT0027395	hsa-miR-6747-3p	4	3939.48	0
MIMAT0018079	hsa-miR-1273e	4	3875.51	0
MIMAT0018199	hsa-miR-3924	4	3859.11	0
MIMAT0019864	hsa-miR-3064-5p	4	3858.38	0
MIMAT0025464	hsa-miR-6504-5p	4	3858.38	0
MIMAT0000068	hsa-miR-15a-5p	4	3789.79	0
MIMAT0003275	hsa-miR-607	4	3772.46	0
MIMAT0018065	hsa-miR-3646	4	3707.18	0
MIMAT0000062	hsa-let-7a-5p	4	3547.62	0
MIMAT0005577	hsa-miR-1226-3p	4	3395.88	0
MIMAT0003888	hsa-miR-766-3p	4	3379.77	0
MIMAT0017991	hsa-miR-3613-3p	4	3362.18	0
MIMAT0027483	hsa-miR-6791-3p	4	3347.03	0
MIMAT0027559	hsa-miR-6829-3p	4	3347.03	0
MIMAT0000418	hsa-miR-23b-3p	4	3205.38	0
MIMAT0027384	hsa-miR-6741-3p	4	3166.53	0
MIMAT0016909	hsa-miR-4279	4	3088.22	0
MIMAT0002824	hsa-miR-498	4	2938.72	0
MIMAT0004784	hsa-miR-455-3p	4	2901.62	0
MIMAT0030417	hsa-miR-6516-5p	4	2901.62	0
MIMAT0022724	hsa-miR-1277-5p	4	2892.76	0
MIMAT0019938	hsa-miR-4779	4	2759.63	0
MIMAT0026623	hsa-miR-627-3p	4	2755.42	0
MIMAT0027416	hsa-miR-6758-5p	4	2665.84	0
MIMAT0027612	hsa-miR-6856-5p	4	2665.84	0
MIMAT0000731	hsa-miR-378a-5p	4	2640.06	0
MIMAT0001629	hsa-miR-329-3p	4	2627.01	0
MIMAT0004683	hsa-miR-362-3p	4	2627.01	0
MIMAT0022257	hsa-miR-5571-5p	4	2618.34	0
MIMAT0006767	hsa-miR-1827	4	2604.54	0
MIMAT0005948	hsa-miR-664a-5p	4	2569.4	0
MIMAT0019967	hsa-miR-4794	4	2569.4	0
MIMAT0022491	hsa-miR-5698	4	2565.07	0
MIMAT0023712	hsa-miR-6087	4	2519.31	0
MIMAT0004687	hsa-miR-371a-5p	4	2515.86	0
MIMAT0019868	hsa-miR-4739	4	2459.15	0
MIMAT0004748	hsa-miR-423-5p	4	2457.81	0
MIMAT0016901	hsa-miR-4271	4	2438.17	0
MIMAT0030422	hsa-miR-7847-3p	4	2405.85	0
MIMAT0004692	hsa-miR-340-5p	4	2394.87	0
MIMAT0026480	hsa-miR-153-5p	4	2229.28	0
MIMAT0014988	hsa-miR-3125	4	2176.06	0
MIMAT0018190	hsa-miR-3916	4	2176.06	0
MIMAT0027618	hsa-miR-6859-5p	4	2176.06	0
MIMAT0019937	hsa-miR-4778-3p	4	2149.38	0
MIMAT0016863	hsa-miR-4311	4	2074.86	0
MIMAT0027634	hsa-miR-6867-5p	4	2054.84	0
51566	ARMCX3	4	2027.23	0
1001	CDH3	4	1984.01	0
642273	FAM110C	4	1951.42	0
MIMAT0019910	hsa-miR-4762-5p	4	1940.5	0
MIMAT0000278	hsa-miR-221-3p	4	1770.53	0
MIMAT0025482	hsa-miR-6513-5p	4	1701.91	0
MIMAT0027466	hsa-miR-6783-5p	4	1627.38	0
MIMAT0000684	hsa-miR-302a-3p	4	1521.82	0
MIMAT0000715	hsa-miR-302b-3p	4	1521.82	0
MIMAT0000717	hsa-miR-302c-3p	4	1521.82	0
MIMAT0000718	hsa-miR-302d-3p	4	1521.82	0
MIMAT0002825	hsa-miR-520e	4	1521.82	0
MIMAT0002834	hsa-miR-520a-3p	4	1521.82	0
MIMAT0002843	hsa-miR-520b	4	1521.82	0
MIMAT0002846	hsa-miR-520c-3p	4	1521.82	0
MIMAT0002856	hsa-miR-520d-3p	4	1521.82	0
MIMAT0005931	hsa-miR-302e	4	1521.82	0
MIMAT0020600	hsa-miR-5095	4	1515.22	0
MIMAT0028213	hsa-miR-7151-3p	4	1515.22	0
MIMAT0027498	hsa-miR-6799-5p	4	1400.22	0
MIMAT0019971	hsa-miR-4796-3p	4	1285.1	0
221960	CCZ1B	4	1201.65	0
MIMAT0000082	hsa-miR-26a-5p	4	1169.84	0
MIMAT0005886	hsa-miR-1297	4	1169.84	0
MIMAT0018992	hsa-miR-4465	4	1169.84	0
MIMAT0004550	hsa-miR-30c-2-3p	4	1167.64	0
MIMAT0004674	hsa-miR-30c-1-3p	4	1167.64	0
MIMAT0027476	hsa-miR-6788-5p	4	1167.64	0
MIMAT0022486	hsa-miR-5693	4	1089.75	0
56898	BDH2	4	837.74	0
MIMAT0000703	hsa-miR-361-5p	4	715.59	0
95681	CEP41	4	195.9	0
MIMAT0027489	hsa-miR-6794-3p	3	5608.03	0
MIMAT0019921	hsa-miR-4768-3p	3	5319.06	0
MIMAT0027591	hsa-miR-6845-3p	3	4615.61	0
MIMAT0004953	hsa-miR-873-5p	3	4566.14	0
MIMAT0024782	hsa-miR-6165	3	4343.69	0
MIMAT0002173	hsa-miR-483-3p	3	4296.13	0
MIMAT0004949	hsa-miR-877-5p	3	4013.05	0
MIMAT0004697	hsa-miR-151a-5p	3	3998.44	0
MIMAT0010214	hsa-miR-151b	3	3998.44	0
MIMAT0019928	hsa-miR-4773	3	3976.58	0
MIMAT0019698	hsa-miR-4639-3p	3	3846.67	0
MIMAT0019965	hsa-miR-4793-5p	3	3591.26	0
MIMAT0027587	hsa-miR-6842-3p	3	3481.57	0
MIMAT0019901	hsa-miR-4757-5p	3	3454.65	0
MIMAT0027390	hsa-miR-6744-3p	3	3454.65	0
MIMAT0004777	hsa-miR-513a-3p	3	3382.76	0
MIMAT0022728	hsa-miR-513c-3p	3	3382.76	0
MIMAT0022965	hsa-miR-3606-3p	3	3382.76	0
MIMAT0019925	hsa-miR-4771	3	3310.8	0
MIMAT0015041	hsa-miR-1260b	3	3294.5	0
MIMAT0016921	hsa-miR-4290	3	3180.63	0
MIMAT0027358	hsa-miR-6728-3p	3	2980.24	0
MIMAT0009196	hsa-miR-103a-2-5p	3	2896.82	0
MIMAT0018086	hsa-miR-3664-5p	3	2849.17	0
MIMAT0000087	hsa-miR-30a-5p	3	2719.38	0
MIMAT0022732	hsa-miR-3191-5p	3	2708.67	0
MIMAT0000253	hsa-miR-10a-5p	3	2644.31	0
MIMAT0000231	hsa-miR-199a-5p	3	2588.2	0
MIMAT0004602	hsa-miR-125a-3p	3	2559.34	0
MIMAT0003273	hsa-miR-605-5p	3	2499.22	0
MIMAT0004549	hsa-miR-148a-5p	3	2466.4	0
MIMAT0000264	hsa-miR-203a-3p	3	2463.73	0
MIMAT0027677	hsa-miR-6888-3p	3	2427.03	0
MIMAT0019966	hsa-miR-4793-3p	3	2364.21	0
MIMAT0030018	hsa-miR-7703	3	2364.21	0
MIMAT0005876	hsa-miR-1285-3p	3	2328.42	0
MIMAT0018977	hsa-miR-4455	3	2300.17	0
MIMAT0003276	hsa-miR-608	3	2269.57	0
MIMAT0019715	hsa-miR-4651	3	2269.57	0
MIMAT0015034	hsa-miR-3160-3p	3	2262.17	0
MIMAT0009206	hsa-miR-2113	3	2253.38	0
MIMAT0002891	hsa-miR-18a-3p	3	2238.65	0
MIMAT0000252	hsa-miR-7-5p	3	2216.82	0
MIMAT0018107	hsa-miR-3680-3p	3	2182.95	0
MIMAT0022711	hsa-miR-660-3p	3	2141.75	0
MIMAT0003294	hsa-miR-625-5p	3	2123.84	0
MIMAT0002832	hsa-miR-519c-3p	3	2113.14	0
MIMAT0002837	hsa-miR-519b-3p	3	2113.14	0
MIMAT0002869	hsa-miR-519a-3p	3	2113.14	0
MIMAT0027399	hsa-miR-6749-3p	3	2098.74	0
MIMAT0003263	hsa-miR-595	3	2097.55	0
MIMAT0027575	hsa-miR-6836-3p	3	2087.83	0
MIMAT0000255	hsa-miR-34a-5p	3	2085.09	0
MIMAT0019936	hsa-miR-4778-5p	3	2077.03	0
MIMAT0000437	hsa-miR-145-5p	3	2052.44	0
MIMAT0002171	hsa-miR-410-3p	3	2051.9	0
MIMAT0000261	hsa-miR-183-5p	3	2043.29	0
MIMAT0000084	hsa-miR-27a-3p	3	2031.99	0
MIMAT0000419	hsa-miR-27b-3p	3	2031.99	0
MIMAT0000100	hsa-miR-29b-3p	3	1991.28	0
MIMAT0022939	hsa-miR-939-3p	3	1984.8	0
MIMAT0016900	hsa-miR-4270	3	1937.31	0
MIMAT0018959	hsa-miR-4441	3	1937.31	0
MIMAT0027408	hsa-miR-6754-5p	3	1937.31	0
MIMAT0016849	hsa-miR-4294	3	1926.59	0
MIMAT0004767	hsa-miR-193b-5p	3	1925.5	0
MIMAT0026740	hsa-miR-1250-3p	3	1925.25	0
MIMAT0022481	hsa-miR-5689	3	1896.88	0
MIMAT0022469	hsa-miR-5681a	3	1887.68	0
MIMAT0026622	hsa-miR-619-5p	3	1879.64	0
MIMAT0000421	hsa-miR-122-5p	3	1866.4	0
MIMAT0018203	hsa-miR-676-5p	3	1834.74	0
MIMAT0027663	hsa-miR-6881-3p	3	1820.94	0
MIMAT0003330	hsa-miR-654-5p	3	1786.13	0
MIMAT0004920	hsa-miR-541-3p	3	1786.13	0
MIMAT0000066	hsa-let-7e-5p	3	1770.51	0
MIMAT0000271	hsa-miR-214-3p	3	1745.47	0
MIMAT0003218	hsa-miR-92b-3p	3	1733.94	0
MIMAT0022695	hsa-miR-212-5p	3	1732.36	0
MIMAT0000073	hsa-miR-19a-3p	3	1713.33	0
MIMAT0000762	hsa-miR-324-3p	3	1686.83	0
MIMAT0027660	hsa-miR-6880-5p	3	1664.79	0
MIMAT0007348	hsa-miR-1470	3	1660.1	0
MIMAT0027688	hsa-miR-6894-5p	3	1650.83	0
MIMAT0027589	hsa-miR-6844	3	1632.3	0
8320	EOMES	3	1605.37	0
MIMAT0000254	hsa-miR-10b-5p	3	1601.98	0
MIMAT0000691	hsa-miR-130b-3p	3	1591.58	0
MIMAT0018072	hsa-miR-3652	3	1583.04	0
MIMAT0018945	hsa-miR-4430	3	1583.04	0
MIMAT0019857	hsa-miR-4733-5p	3	1553.66	0
MIMAT0000245	hsa-miR-30d-5p	3	1550.99	0
MIMAT0022714	hsa-miR-766-5p	3	1509.7	0
MIMAT0000727	hsa-miR-374a-5p	3	1503.55	0
MIMAT0021022	hsa-miR-5001-3p	3	1473.2	0
MIMAT0001625	hsa-miR-431-5p	3	1467.13	0
MIMAT0003312	hsa-miR-642a-5p	3	1395.31	0
MIMAT0000447	hsa-miR-134-5p	3	1380.16	0
MIMAT0014980	hsa-miR-3118	3	1380.16	0
MIMAT0015038	hsa-miR-3164	3	1380.16	0
MIMAT0027541	hsa-miR-6820-3p	3	1380.16	0
MIMAT0009197	hsa-miR-205-3p	3	1356.09	0
MIMAT0018996	hsa-miR-4469	3	1347.47	0
MIMAT0027514	hsa-miR-6807-5p	3	1332.18	0
MIMAT0005893	hsa-miR-1305	3	1320.14	0
MIMAT0026612	hsa-miR-504-3p	3	1285.74	0
MIMAT0000763	hsa-miR-338-3p	3	1285.69	0
MIMAT0005944	hsa-miR-1252-5p	3	1274.04	0
MIMAT0003299	hsa-miR-630	3	1265.66	0
MIMAT0000461	hsa-miR-195-5p	3	1264.74	0
MIMAT0001341	hsa-miR-424-5p	3	1264.74	0
MIMAT0002820	hsa-miR-497-5p	3	1264.74	0
MIMAT0027578	hsa-miR-6838-5p	3	1264.74	0
MIMAT0021131	hsa-miR-5197-3p	3	1244.68	0
MIMAT0027517	hsa-miR-6808-3p	3	1244.68	0
MIMAT0019215	hsa-miR-3177-5p	3	1240.45	0
MIMAT0027455	hsa-miR-6777-3p	3	1169.48	0
MIMAT0020601	hsa-miR-1273f	3	1162.43	0
MIMAT0005591	hsa-miR-1236-3p	3	1113.5	0
MIMAT0004952	hsa-miR-665	3	1080.66	0
MIMAT0003310	hsa-miR-640	3	1000.96	0
MIMAT0018084	hsa-miR-3663-5p	3	1000.96	0
MIMAT0024615	hsa-miR-6131	3	1000.96	0
MIMAT0027481	hsa-miR-6790-3p	3	1000.96	0
MIMAT0027543	hsa-miR-6821-3p	3	1000.96	0
MIMAT0027588	hsa-miR-6843-3p	3	1000.96	0
MIMAT0027597	hsa-miR-6848-3p	3	1000.96	0
MIMAT0000760	hsa-miR-331-3p	3	998.47	0
MIMAT0019812	hsa-miR-4709-3p	3	998.32	0
MIMAT0004599	hsa-miR-143-5p	3	992.76	0
MIMAT0000725	hsa-miR-373-5p	3	985.43	0
MIMAT0003284	hsa-miR-616-5p	3	985.43	0
MIMAT0019892	hsa-miR-371b-5p	3	985.43	0
MIMAT0026484	hsa-miR-372-5p	3	985.43	0
MIMAT0019837	hsa-miR-4722-3p	3	985.02	0
MIMAT0027356	hsa-miR-6727-3p	3	985.02	0
MIMAT0019230	hsa-miR-3942-3p	3	930.58	0
MIMAT0019021	hsa-miR-4487	3	917.29	0
MIMAT0000279	hsa-miR-222-3p	3	892.92	0
MIMAT0003885	hsa-miR-454-3p	3	876.32	0
MIMAT0019827	hsa-miR-4716-3p	3	851.63	0
MIMAT0027535	hsa-miR-6817-3p	3	846.6	0
MIMAT0027647	hsa-miR-6873-3p	3	846.6	0
MIMAT0018956	hsa-miR-4438	3	828.07	0
MIMAT0025487	hsa-miR-6515-3p	3	823.22	0
MIMAT0000101	hsa-miR-103a-3p	3	811.1	0
MIMAT0005952	hsa-miR-1321	3	801.71	0
MIMAT0019899	hsa-miR-4756-5p	3	801.71	0
55107	ANO1	3	728.92	0
MIMAT0018447	hsa-miR-548aa	3	711.89	0
MIMAT0021038	hsa-miR-548ap-3p	3	711.89	0
MIMAT0022730	hsa-miR-548t-3p	3	711.89	0
MIMAT0004795	hsa-miR-574-5p	3	669.67	0
MIMAT0018357	hsa-miR-3941	3	618.84	0
MIMAT0019844	hsa-miR-4725-3p	3	614.5	0
MIMAT0027572	hsa-miR-6780b-5p	3	614.5	0
MIMAT0000096	hsa-miR-98-5p	3	568.67	0
MIMAT0019008	hsa-miR-3689d	3	560.03	0
MIMAT0005863	hsa-miR-1200	3	558.69	0
MIMAT0015004	hsa-miR-544b	3	558.69	0
MIMAT0016876	hsa-miR-4324	3	558.69	0
MIMAT0027374	hsa-miR-6736-3p	3	534.96	0
91947	ARRDC4	3	532.07	0
MIMAT0005951	hsa-miR-1307-3p	3	522.15	0
MIMAT0019695	hsa-miR-4638-5p	3	522.15	0
90956	ADCK2	3	450.21	0
6364	CCL20	3	376.13	0
MIMAT0022700	hsa-miR-450a-1-3p	3	333.1	0
10589	DRAP1	3	274.4	0
84869	CBR4	3	185.97	0
MIMAT0015000	hsa-miR-3134	2	9133.32	0
MIMAT0019692	hsa-miR-4635	2	4682.95	0
MIMAT0002170	hsa-miR-412-3p	2	4193.68	0
MIMAT0027409	hsa-miR-6754-3p	2	4193.68	0
MIMAT0003328	hsa-miR-653-5p	2	3150.29	0
MIMAT0019917	hsa-miR-4766-5p	2	2074.28	0
MIMAT0019004	hsa-miR-4477a	2	2025.71	0
MIMAT0004912	hsa-miR-890	2	1945.82	0
MIMAT0017992	hsa-miR-3614-5p	2	1945.82	0
MIMAT0021129	hsa-miR-5196-3p	2	1909.73	0
MIMAT0028230	hsa-miR-7160-5p	2	1894.04	0
MIMAT0021079	hsa-miR-5087	2	1811.44	0
MIMAT0003320	hsa-miR-650	2	1709.5	0
MIMAT0017989	hsa-miR-3612	2	1709.5	0
MIMAT0019956	hsa-miR-4787-5p	2	1709.5	0
MIMAT0019201	hsa-miR-3127-3p	2	1669.66	0
MIMAT0027413	hsa-miR-6756-3p	2	1669.66	0
28969	BZW2	2	1551	0
80017	C14orf159	2	1551	0
MIMAT0019851	hsa-miR-4729	2	1537.95	0
MIMAT0003305	hsa-miR-635	2	1518.54	0
MIMAT0027448	hsa-miR-6774-5p	2	1518.54	0
MIMAT0016866	hsa-miR-4315	2	1511.8	0
MIMAT0027479	hsa-miR-6789-3p	2	1474.74	0
MIMAT0022472	hsa-miR-5683	2	1464.16	0
MIMAT0004608	hsa-miR-146a-3p	2	1376.09	0
MIMAT0026621	hsa-miR-605-3p	2	1320.83	0
MIMAT0004946	hsa-miR-744-3p	2	1293.42	0
MIMAT0005911	hsa-miR-1260a	2	1292.05	0
MIMAT0003161	hsa-miR-493-3p	2	1291.07	0
MIMAT0027381	hsa-miR-6740-5p	2	1282.42	0
MIMAT0027406	hsa-miR-6753-5p	2	1278.93	0
MIMAT0032116	hsa-miR-4485-5p	2	1237.76	0
MIMAT0019774	hsa-miR-4687-5p	2	1234.14	0
MIMAT0022948	hsa-miR-1292-3p	2	1232.88	0
MIMAT0003315	hsa-miR-645	2	1230.64	0
MIMAT0005882	hsa-miR-548k	2	1228.24	0
MIMAT0022303	hsa-miR-548av-5p	2	1228.24	0
MIMAT0030981	hsa-miR-8054	2	1228.24	0
MIMAT0003243	hsa-miR-578	2	1203.86	0
MIMAT0027546	hsa-miR-6823-5p	2	1203.86	0
MIMAT0028124	hsa-miR-7113-3p	2	1196.81	0
MIMAT0028123	hsa-miR-7113-5p	2	1195.03	0
MIMAT0005889	hsa-miR-548l	2	1191.03	0
MIMAT0015065	hsa-miR-3185	2	1165.7	0
MIMAT0005896	hsa-miR-1244	2	1161.61	0
MIMAT0027623	hsa-miR-6861-5p	2	1161.61	0
MIMAT0004493	hsa-miR-20a-3p	2	1148.37	0
MIMAT0030418	hsa-miR-6516-3p	2	1133.01	0
MIMAT0004957	hsa-miR-760	2	1130.48	0
MIMAT0004985	hsa-miR-942-5p	2	1120.83	0
MIMAT0022470	hsa-miR-5682	2	1120.83	0
MIMAT0027643	hsa-miR-6871-3p	2	1120.83	0
MIMAT0004672	hsa-miR-106b-3p	2	1091.8	0
MIMAT0018165	hsa-miR-3714	2	1061.12	0
MIMAT0003329	hsa-miR-411-5p	2	1048.32	0
MIMAT0000758	hsa-miR-135b-5p	2	1043.47	0
MIMAT0016860	hsa-miR-4307	2	1043.13	0
MIMAT0017988	hsa-miR-3611	2	1007.43	0
MIMAT0027641	hsa-miR-6870-3p	2	997.7	0
MIMAT0019358	hsa-miR-3973	2	987.36	0
MIMAT0002877	hsa-miR-513a-5p	2	985.25	0
MIMAT0004778	hsa-miR-508-5p	2	985.25	0
MIMAT0004907	hsa-miR-892a	2	985.25	0
MIMAT0016869	hsa-miR-4318	2	985.25	0
MIMAT0019784	hsa-miR-4693-5p	2	985.25	0
MIMAT0002175	hsa-miR-485-5p	2	979.55	0
MIMAT0027668	hsa-miR-6884-5p	2	979.55	0
MIMAT0000716	hsa-miR-302c-5p	2	971.85	0
MIMAT0003297	hsa-miR-628-3p	2	924.7	0
MIMAT0000682	hsa-miR-200a-3p	2	911.73	0
MIMAT0016887	hsa-miR-4325	2	911.73	0
MIMAT0015063	hsa-miR-3183	2	895.04	0
MIMAT0019839	hsa-miR-4723-3p	2	895.04	0
MIMAT0027621	hsa-miR-6769b-3p	2	895.04	0
MIMAT0015031	hsa-miR-3157-5p	2	889.34	0
MIMAT0019782	hsa-miR-4691-3p	2	889.34	0
MIMAT0004488	hsa-miR-15a-3p	2	875.21	0
MIMAT0000420	hsa-miR-30b-5p	2	868.8	0
MIMAT0000692	hsa-miR-30e-5p	2	868.8	0
MIMAT0019015	hsa-miR-4481	2	854.65	0
MIMAT0019878	hsa-miR-4745-5p	2	854.65	0
MIMAT0004776	hsa-miR-505-5p	2	841.84	0
MIMAT0028125	hsa-miR-7114-5p	2	841.84	0
MIMAT0019198	hsa-miR-3120-5p	2	841.54	0
MIMAT0019776	hsa-miR-1343-3p	2	836.29	0
MIMAT0027422	hsa-miR-6761-5p	2	836.29	0
MIMAT0027467	hsa-miR-6783-3p	2	836.29	0
MIMAT0027604	hsa-miR-6852-5p	2	836.29	0
MIMAT0027386	hsa-miR-6742-3p	2	804.49	0
MIMAT0004909	hsa-miR-450b-5p	2	798.84	0
MIMAT0004805	hsa-miR-616-3p	2	796.67	0
MIMAT0000722	hsa-miR-370-3p	2	794.18	0
MIMAT0027687	hsa-miR-6893-3p	2	794.18	0
MIMAT0016868	hsa-miR-4314	2	792.33	0
MIMAT0005937	hsa-miR-1279	2	772.46	0
MIMAT0015018	hsa-miR-3146	2	766.42	0
MIMAT0003316	hsa-miR-646	2	760.04	0
MIMAT0003314	hsa-miR-644a	2	757.61	0
MIMAT0003883	hsa-miR-767-3p	2	757.61	0
MIMAT0027557	hsa-miR-6828-3p	2	757.61	0
MIMAT0016892	hsa-miR-4266	2	757.28	0
MIMAT0023706	hsa-miR-6081	2	747.81	0
MIMAT0018005	hsa-miR-3622b-5p	2	745.83	0
MIMAT0021124	hsa-miR-5193	2	745.83	0
MIMAT0027370	hsa-miR-6734-3p	2	745.83	0
MIMAT0015040	hsa-miR-3166	2	738.94	0
MIMAT0022256	hsa-miR-4524b-3p	2	738.94	0
MIMAT0030416	hsa-miR-1273h-3p	2	738.94	0
MIMAT0003164	hsa-miR-544a	2	737.76	0
MIMAT0000426	hsa-miR-132-3p	2	725.72	0
MIMAT0003280	hsa-miR-612	2	718.1	0
MIMAT0019216	hsa-miR-3187-5p	2	718.1	0
MIMAT0021120	hsa-miR-5189-5p	2	718.1	0
MIMAT0027622	hsa-miR-6860	2	718.1	0
MIMAT0026472	hsa-let-7c-3p	2	706.15	0
285761	DCBLD1	2	705.61	0
MIMAT0019761	hsa-miR-4677-3p	2	702.47	0
MIMAT0019763	hsa-miR-4679	2	702.47	0
MIMAT0025478	hsa-miR-6511a-5p	2	691.63	0
MIMAT0026917	hsa-miR-1910-3p	2	691.63	0
MIMAT0027494	hsa-miR-6797-5p	2	671.03	0
MIMAT0032029	hsa-miR-1249-5p	2	671.03	0
MIMAT0004496	hsa-miR-23a-5p	2	668.04	0
MIMAT0004587	hsa-miR-23b-5p	2	668.04	0
MIMAT0000759	hsa-miR-148b-3p	2	660.52	0
MIMAT0018961	hsa-miR-4443	2	657.28	0
MIMAT0000454	hsa-miR-184	2	652.97	0
MIMAT0027565	hsa-miR-6832-3p	2	646.19	0
MIMAT0019014	hsa-miR-4480	2	640.6	0
MIMAT0026555	hsa-miR-329-5p	2	638.31	0
MIMAT0000449	hsa-miR-146a-5p	2	630.77	0
MIMAT0015045	hsa-miR-3170	2	625.68	0
MIMAT0027610	hsa-miR-6855-5p	2	625.68	0
MIMAT0004686	hsa-miR-367-5p	2	621.63	0
MIMAT0005921	hsa-miR-1267	2	621.63	0
MIMAT0000681	hsa-miR-29c-3p	2	612.35	0
MIMAT0018943	hsa-miR-4428	2	608.07	0
MIMAT0030991	hsa-miR-8064	2	602.7	0
MIMAT0021035	hsa-miR-5007-5p	2	597.68	0
MIMAT0001075	hsa-miR-384	2	591.46	0
MIMAT0018113	hsa-miR-3685	2	591.46	0
MIMAT0019236	hsa-miR-4529-5p	2	590.96	0
MIMAT0026744	hsa-miR-1252-3p	2	584.29	0
MIMAT0000257	hsa-miR-181b-5p	2	582.83	0
MIMAT0002821	hsa-miR-181d-5p	2	582.83	0
MIMAT0016917	hsa-miR-4287	2	577.02	0
MIMAT0019772	hsa-miR-4685-3p	2	577.02	0
MIMAT0027041	hsa-miR-5088-3p	2	577.02	0
MIMAT0005904	hsa-miR-1253	2	574.7	0
MIMAT0021026	hsa-miR-5003-3p	2	572.88	0
MIMAT0025484	hsa-miR-6514-5p	2	558.49	0
MIMAT0022966	hsa-miR-3617-3p	2	557.58	0
MIMAT0003389	hsa-miR-542-3p	2	553.99	0
MIMAT0005914	hsa-miR-1262	2	553.99	0
MIMAT0019205	hsa-miR-3145-5p	2	553.99	0
MIMAT0019799	hsa-miR-4701-3p	2	553.99	0
MIMAT0019972	hsa-miR-4797-5p	2	553.99	0
MIMAT0023694	hsa-miR-6069	2	553.99	0
MIMAT0025468	hsa-miR-6506-5p	2	553.99	0
MIMAT0027373	hsa-miR-6736-5p	2	553.99	0
MIMAT0018352	hsa-miR-3937	2	552.54	0
MIMAT0002817	hsa-miR-495-3p	2	548.14	0
MIMAT0022479	hsa-miR-5688	2	548.14	0
MIMAT0002822	hsa-miR-512-5p	2	547.94	0
MIMAT0026486	hsa-miR-328-5p	2	543.5	0
MIMAT0027490	hsa-miR-6795-5p	2	543.5	0
MIMAT0027670	hsa-miR-6885-5p	2	543.5	0
MIMAT0027674	hsa-miR-6887-5p	2	543.5	0
MIMAT0028115	hsa-miR-7109-5p	2	543.5	0
MIMAT0019882	hsa-miR-4747-5p	2	539.85	0
MIMAT0021128	hsa-miR-5196-5p	2	539.85	0
MIMAT0025476	hsa-miR-6510-5p	2	539.85	0
MIMAT0027410	hsa-miR-6755-5p	2	537.95	0
MIMAT0000086	hsa-miR-29a-3p	2	527.04	0
MIMAT0027447	hsa-miR-6773-3p	2	523.77	0
MIMAT0027659	hsa-miR-6879-3p	2	523.77	0
MIMAT0005925	hsa-miR-1272	2	523.75	0
MIMAT0003385	hsa-miR-363-5p	2	516.91	0
MIMAT0018087	hsa-miR-3665	2	516.91	0
MIMAT0027431	hsa-miR-6765-3p	2	510.9	0
MIMAT0014998	hsa-miR-3133	2	508.3	0
MIMAT0025852	hsa-miR-6721-5p	2	508.3	0
MIMAT0030982	hsa-miR-8055	2	504.3	0
MIMAT0026921	hsa-miR-2276-5p	2	501.51	0
MIMAT0027685	hsa-miR-6892-3p	2	501.51	0
MIMAT0015009	hsa-miR-548t-5p	2	495.6	0
MIMAT0025456	hsa-miR-548az-5p	2	495.6	0
MIMAT0018966	hsa-miR-4447	2	492.27	0
MIMAT0018999	hsa-miR-4472	2	492.27	0
MIMAT0004955	hsa-miR-374b-5p	2	490.5	0
MIMAT0005593	hsa-miR-1238-3p	2	487.19	0
MIMAT0026640	hsa-miR-670-3p	2	487.19	0
MIMAT0022717	hsa-miR-873-3p	2	484.87	0
MIMAT0025844	hsa-miR-6716-5p	2	478.24	0
MIMAT0010367	hsa-miR-764	2	476.6	0
MIMAT0018349	hsa-miR-3934-5p	2	476.6	0
MIMAT0000265	hsa-miR-204-5p	2	466.9	0
MIMAT0000268	hsa-miR-211-5p	2	466.9	0
MIMAT0000259	hsa-miR-182-5p	2	465.87	0
MIMAT0003239	hsa-miR-574-3p	2	465.87	0
MIMAT0003302	hsa-miR-632	2	465.44	0
MIMAT0005586	hsa-miR-1231	2	465.44	0
MIMAT0016918	hsa-miR-4288	2	465.44	0
MIMAT0000738	hsa-miR-383-5p	2	453.69	0
MIMAT0003254	hsa-miR-548b-3p	2	445.64	0
MIMAT0019048	hsa-miR-4511	2	445.64	0
MIMAT0002833	hsa-miR-520a-5p	2	443	0
MIMAT0002838	hsa-miR-525-5p	2	443	0
MIMAT0015057	hsa-miR-3180-5p	2	443	0
MIMAT0003298	hsa-miR-629-3p	2	439.88	0
MIMAT0003292	hsa-miR-623	2	423.53	0
MIMAT0018094	hsa-miR-3671	2	422.62	0
MIMAT0019714	hsa-miR-4650-3p	2	411.87	0
MIMAT0003879	hsa-miR-758-3p	2	408.37	0
MIMAT0015037	hsa-miR-3163	2	406.1	0
MIMAT0019746	hsa-miR-4668-3p	2	405.11	0
MIMAT0002826	hsa-miR-515-5p	2	402.93	0
MIMAT0002828	hsa-miR-519e-5p	2	402.93	0
MIMAT0018194	hsa-miR-3150b-3p	2	401.76	0
MIMAT0019948	hsa-miR-4784	2	401.76	0
MIMAT0022726	hsa-miR-1306-5p	2	398.64	0
MIMAT0015039	hsa-miR-3165	2	395.49	0
MIMAT0019228	hsa-miR-3925-3p	2	394.82	0
MIMAT0004499	hsa-miR-26a-1-3p	2	393.79	0
MIMAT0004681	hsa-miR-26a-2-3p	2	393.79	0
MIMAT0031176	hsa-miR-7973	2	390.38	0
MIMAT0018205	hsa-miR-3928-3p	2	389.31	0
MIMAT0025459	hsa-miR-6501-3p	2	385.94	0
MIMAT0004498	hsa-miR-25-5p	2	385.83	0
MIMAT0025843	hsa-miR-6715b-3p	2	381.34	0
MIMAT0005956	hsa-miR-1324	2	381.33	0
MIMAT0004693	hsa-miR-330-5p	2	378.64	0
MIMAT0005929	hsa-miR-1275	2	378.64	0
MIMAT0019064	hsa-miR-4525	2	378.64	0
MIMAT0019739	hsa-miR-4665-5p	2	378.64	0
MIMAT0021043	hsa-miR-5010-5p	2	378.64	0
MIMAT0016893	hsa-miR-4267	2	378.43	0
MIMAT0027645	hsa-miR-6872-3p	2	372.36	0
MIMAT0027420	hsa-miR-6760-5p	2	370.17	0
MIMAT0000455	hsa-miR-185-5p	2	363.66	0
MIMAT0016858	hsa-miR-4306	2	363.66	0
MIMAT0019704	hsa-miR-4644	2	363.66	0
MIMAT0019834	hsa-miR-4720-3p	2	363.66	0
MIMAT0027363	hsa-miR-6731-5p	2	363.66	0
MIMAT0031012	hsa-miR-8085	2	363.66	0
MIMAT0021036	hsa-miR-5007-3p	2	362.91	0
MIMAT0004785	hsa-miR-545-5p	2	357.15	0
MIMAT0000088	hsa-miR-30a-3p	2	355.66	0
MIMAT0027424	hsa-miR-6762-5p	2	354.25	0
MIMAT0027590	hsa-miR-6845-5p	2	354.25	0
MIMAT0019764	hsa-miR-4680-5p	2	353.73	0
MIMAT0000424	hsa-miR-128-3p	2	350.7	0
MIMAT0019700	hsa-miR-4640-3p	2	350.22	0
MIMAT0000089	hsa-miR-31-5p	2	347	0
MIMAT0019003	hsa-miR-4476	2	344.66	0
MIMAT0027510	hsa-miR-6805-5p	2	344.66	0
MIMAT0027638	hsa-miR-6869-5p	2	344.66	0
MIMAT0027652	hsa-miR-6876-5p	2	344.66	0
MIMAT0000457	hsa-miR-188-5p	2	343.81	0
MIMAT0025486	hsa-miR-6515-5p	2	340.88	0
MIMAT0003231	hsa-miR-567	2	339.05	0
MIMAT0004450	hsa-miR-297	2	339.05	0
MIMAT0028219	hsa-miR-7154-3p	2	332.96	0
MIMAT0013515	hsa-miR-2681-5p	2	330.25	0
MIMAT0000064	hsa-let-7c-5p	2	329.67	0
MIMAT0027539	hsa-miR-6819-3p	2	324.61	0
MIMAT0029310	hsa-miR-7515	2	317.85	0
MIMAT0018004	hsa-miR-3622a-3p	2	316.11	0
MIMAT0018006	hsa-miR-3622b-3p	2	316.11	0
MIMAT0018206	hsa-miR-3929	2	316.11	0
MIMAT0019006	hsa-miR-4478	2	316.11	0
MIMAT0019034	hsa-miR-4419b	2	316.11	0
MIMAT0003242	hsa-miR-577	2	310.02	0
MIMAT0000757	hsa-miR-151a-3p	2	305.81	0
84518	CNFN	2	303.35	0
MIMAT0005794	hsa-miR-1296-5p	2	295.45	0
MIMAT0019218	hsa-miR-3194-3p	2	294.89	0
MIMAT0018950	hsa-miR-4434	2	289.15	0
MIMAT0019053	hsa-miR-4516	2	289.15	0
MIMAT0022496	hsa-miR-5703	2	289.15	0
MIMAT0004983	hsa-miR-940	2	287.36	0
MIMAT0027516	hsa-miR-6808-5p	2	287.36	0
MIMAT0027686	hsa-miR-6893-5p	2	287.36	0
MIMAT0019838	hsa-miR-4723-5p	2	283.82	0
MIMAT0027640	hsa-miR-6870-5p	2	283.82	0
MIMAT0028119	hsa-miR-7111-5p	2	283.82	0
MIMAT0031014	hsa-miR-8087	2	281.52	0
MIMAT0000095	hsa-miR-96-5p	2	281.24	0
MIMAT0025841	hsa-miR-6715a-3p	2	281.24	0
MIMAT0027392	hsa-miR-6746-5p	2	276.55	0
MIMAT0000773	hsa-miR-346	2	264.33	0
MIMAT0004919	hsa-miR-541-5p	2	264.24	0
MIMAT0027488	hsa-miR-6794-5p	2	263.67	0
MIMAT0007883	hsa-miR-1909-3p	2	262.13	0
MIMAT0025854	hsa-miR-6722-3p	2	262.13	0
MIMAT0019920	hsa-miR-4768-5p	2	258.86	0
MIMAT0027519	hsa-miR-6809-3p	2	258.86	0
MIMAT0027567	hsa-miR-6833-3p	2	258.86	0
MIMAT0027461	hsa-miR-6780a-3p	2	255.09	0
MIMAT0028120	hsa-miR-7111-3p	2	255.09	0
MIMAT0005892	hsa-miR-1304-5p	2	250.99	0
MIMAT0015082	hsa-miR-3197	2	250.99	0
MIMAT0027430	hsa-miR-6765-5p	2	250.99	0
MIMAT0003244	hsa-miR-579-3p	2	249.3	0
MIMAT0022272	hsa-miR-664b-3p	2	249.3	0
MIMAT0022489	hsa-miR-5696	2	249.3	0
MIMAT0000448	hsa-miR-136-5p	2	244.15	0
MIMAT0019913	hsa-miR-4763-3p	2	243.51	0
MIMAT0000459	hsa-miR-193a-3p	2	241.69	0
MIMAT0004688	hsa-miR-374a-3p	2	239.43	0
MIMAT0023702	hsa-miR-6077	2	236.22	0
MIMAT0002849	hsa-miR-524-5p	2	235.81	0
MIMAT0002855	hsa-miR-520d-5p	2	235.81	0
MIMAT0018095	hsa-miR-3672	2	230.74	0
MIMAT0027629	hsa-miR-6864-3p	2	230.74	0
MIMAT0027657	hsa-miR-6878-3p	2	230.74	0
MIMAT0004509	hsa-miR-93-3p	2	222.4	0
MIMAT0000263	hsa-miR-199b-5p	2	221.46	0
MIMAT0000736	hsa-miR-381-3p	2	216.13	0
MIMAT0005795	hsa-miR-1323	2	214.32	0
MIMAT0005919	hsa-miR-548o-3p	2	214.32	0
MIMAT0005890	hsa-miR-1302	2	213.58	0
MIMAT0016852	hsa-miR-4298	2	213.58	0
MIMAT0000078	hsa-miR-23a-3p	2	209.04	0
55198	APPL2	2	204.91	0
259282	BOD1L1	2	199.66	0
MIMAT0010364	hsa-miR-761	2	194.47	0
MIMAT0017999	hsa-miR-3619-5p	2	194.47	0
MIMAT0019703	hsa-miR-4643	2	193.54	0
MIMAT0019233	hsa-miR-4446-5p	2	193.35	0
MIMAT0025465	hsa-miR-6504-3p	2	193.35	0
MIMAT0003222	hsa-miR-558	2	191.52	0
MIMAT0004689	hsa-miR-377-5p	2	191.52	0
MIMAT0005932	hsa-miR-302f	2	191.52	0
MIMAT0019049	hsa-miR-4512	2	191.52	0
MIMAT0023711	hsa-miR-6086	2	191.52	0
MIMAT0004773	hsa-miR-500a-5p	2	189.01	0
MIMAT0019781	hsa-miR-4691-5p	2	189.01	0
MIMAT0027485	hsa-miR-6792-3p	2	189.01	0
374378	GALNT18	2	184.29	0
MIMAT0022471	hsa-miR-548aw	2	180.94	0
MIMAT0022722	hsa-miR-548g-5p	2	180.94	0
MIMAT0022733	hsa-miR-548x-5p	2	180.94	0
MIMAT0022739	hsa-miR-548aj-5p	2	180.94	0
MIMAT0026638	hsa-miR-1468-3p	2	180.94	0
MIMAT0026739	hsa-miR-548f-5p	2	180.94	0
MIMAT0019969	hsa-miR-4795-3p	2	179.67	0
MIMAT0004671	hsa-miR-194-3p	2	173.62	0
MIMAT0005905	hsa-miR-1254	2	165.72	0
MIMAT0019960	hsa-miR-4789-3p	2	156.48	0
MIMAT0022274	hsa-miR-5580-3p	2	156.48	0
MIMAT0028229	hsa-miR-7159-3p	2	141.34	0
MIMAT0016862	hsa-miR-4310	2	137.23	0
MIMAT0028224	hsa-miR-7157-5p	2	137.23	0
MIMAT0027602	hsa-miR-6851-5p	2	135.85	0
MIMAT0000730	hsa-miR-377-3p	2	133.99	0
MIMAT0003241	hsa-miR-576-5p	2	133.04	0
MIMAT0016898	hsa-miR-4263	2	133.04	0
55837	EAPP	2	132.61	0
23625	FAM89B	2	132.36	0
MIMAT0000104	hsa-miR-107	2	126.1	0
MIMAT0019744	hsa-miR-4667-3p	2	121.36	0
MIMAT0004959	hsa-miR-216b-5p	2	116.04	0
MIMAT0027464	hsa-miR-6782-5p	2	112.85	0
MIMAT0015048	hsa-miR-3173-3p	2	109.1	0
MIMAT0027682	hsa-miR-6891-5p	2	109.1	0
MIMAT0000510	hsa-miR-320a	2	107.1	0
MIMAT0000435	hsa-miR-143-3p	2	102.77	0
MIMAT0019809	hsa-miR-4708-5p	2	102.77	0
MIMAT0019924	hsa-miR-4770	2	102.77	0
MIMAT0023713	hsa-miR-6088	2	102.77	0
MIMAT0019789	hsa-miR-4695-3p	2	94.85	0
MIMAT0029782	hsa-miR-7641	2	94.85	0
MIMAT0000273	hsa-miR-216a-5p	2	87.47	0
10127	ZNF263	2	86.4	0
MIMAT0004564	hsa-miR-214-5p	2	80.53	0
MIMAT0025485	hsa-miR-6514-3p	2	80.53	0
MIMAT0027523	hsa-miR-6811-3p	2	80.53	0
MIMAT0000098	hsa-miR-100-5p	2	68.06	0
2324	FLT4	2	56.27	0
2318	FLNC	2	46.05	0
MIMAT0000090	hsa-miR-32-5p	2	37.65	0
26256	CABYR	2	35.32	0
23066	CAND2	1	0	0
11194	ABCB8	1	0	0
1016	CDH18	1	0	0
56943	ENY2	1	0	0
22868	FASTKD2	1	0	0
779	CACNA1S	1	0	0
26233	FBXL6	1	0	0
284382	ACTL9	1	0	0
22885	ABLIM3	1	0	0
1501	CTNND2	1	0	0
127254	C1orf173	1	0	0
1644	DDC	1	0	0
282679	AQP11	1	0	0
8701	DNAH11	1	0	0
644809	C15orf56	1	0	0
140689	CBLN4	1	0	0
1143	CHRNB4	1	0	0
11061	CNMD	1	0	0
1521	CTSW	1	0	0
28976	ACAD9	1	0	0
MIMAT0000067	hsa-let-7f-5p	1	0	0
MIMAT0000072	hsa-miR-18a-5p	1	0	0
MIMAT0000081	hsa-miR-25-3p	1	0	0
MIMAT0000091	hsa-miR-33a-5p	1	0	0
MIMAT0000097	hsa-miR-99a-5p	1	0	0
MIMAT0000099	hsa-miR-101-3p	1	0	0
MIMAT0000226	hsa-miR-196a-5p	1	0	0
MIMAT0000228	hsa-miR-198	1	0	0
MIMAT0000251	hsa-miR-147a	1	0	0
MIMAT0000256	hsa-miR-181a-5p	1	0	0
MIMAT0000258	hsa-miR-181c-5p	1	0	0
MIMAT0000266	hsa-miR-205-5p	1	0	0
MIMAT0000267	hsa-miR-210-3p	1	0	0
MIMAT0000269	hsa-miR-212-3p	1	0	0
MIMAT0000270	hsa-miR-181a-3p	1	0	0
MIMAT0000414	hsa-let-7g-5p	1	0	0
MIMAT0000415	hsa-let-7i-5p	1	0	0
MIMAT0000425	hsa-miR-130a-3p	1	0	0
MIMAT0000428	hsa-miR-135a-5p	1	0	0
MIMAT0000429	hsa-miR-137	1	0	0
MIMAT0000431	hsa-miR-140-5p	1	0	0
MIMAT0000432	hsa-miR-141-3p	1	0	0
MIMAT0000434	hsa-miR-142-3p	1	0	0
MIMAT0000438	hsa-miR-152-3p	1	0	0
MIMAT0000439	hsa-miR-153-3p	1	0	0
MIMAT0000440	hsa-miR-191-5p	1	0	0
MIMAT0000443	hsa-miR-125a-5p	1	0	0
MIMAT0000444	hsa-miR-126-5p	1	0	0
MIMAT0000453	hsa-miR-154-3p	1	0	0
MIMAT0000460	hsa-miR-194-5p	1	0	0
MIMAT0000683	hsa-miR-302a-5p	1	0	0
MIMAT0000685	hsa-miR-34b-5p	1	0	0
MIMAT0000688	hsa-miR-301a-3p	1	0	0
MIMAT0000693	hsa-miR-30e-3p	1	0	0
MIMAT0000721	hsa-miR-369-3p	1	0	0
MIMAT0000723	hsa-miR-371a-3p	1	0	0
NA		1	0	0
MIMAT0000732	hsa-miR-378a-3p	1	0	0
MIMAT0000733	hsa-miR-379-5p	1	0	0
MIMAT0000735	hsa-miR-380-3p	1	0	0
MIMAT0000737	hsa-miR-382-5p	1	0	0
MIMAT0000751	hsa-miR-330-3p	1	0	0
MIMAT0000753	hsa-miR-342-3p	1	0	0
MIMAT0000754	hsa-miR-337-3p	1	0	0
MIMAT0000756	hsa-miR-326	1	0	0
MIMAT0000761	hsa-miR-324-5p	1	0	0
MIMAT0000764	hsa-miR-339-5p	1	0	0
MIMAT0000771	hsa-miR-325	1	0	0
MIMAT0001080	hsa-miR-196b-5p	1	0	0
MIMAT0001340	hsa-miR-423-3p	1	0	0
MIMAT0001343	hsa-miR-425-3p	1	0	0
MIMAT0001412	hsa-miR-18b-5p	1	0	0
MIMAT0001532	hsa-miR-448	1	0	0
MIMAT0001620	hsa-miR-200a-5p	1	0	0
MIMAT0001627	hsa-miR-433-3p	1	0	0
MIMAT0001635	hsa-miR-452-5p	1	0	0
MIMAT0002178	hsa-miR-487a-3p	1	0	0
MIMAT0002804	hsa-miR-488-5p	1	0	0
MIMAT0002806	hsa-miR-490-3p	1	0	0
MIMAT0002810	hsa-miR-202-5p	1	0	0
MIMAT0002811	hsa-miR-202-3p	1	0	0
MIMAT0002813	hsa-miR-493-5p	1	0	0
MIMAT0002823	hsa-miR-512-3p	1	0	0
MIMAT0002835	hsa-miR-526b-5p	1	0	0
MIMAT0002842	hsa-miR-518f-3p	1	0	0
MIMAT0002844	hsa-miR-518b	1	0	0
MIMAT0002847	hsa-miR-518c-5p	1	0	0
MIMAT0002848	hsa-miR-518c-3p	1	0	0
MIMAT0002851	hsa-miR-517-5p	1	0	0
MIMAT0002858	hsa-miR-520g-3p	1	0	0
MIMAT0002859	hsa-miR-516b-5p	1	0	0
MIMAT0002860	hsa-miR-516b-3p	1	0	0
MIMAT0002862	hsa-miR-527	1	0	0
MIMAT0002863	hsa-miR-518a-3p	1	0	0
MIMAT0002864	hsa-miR-518d-3p	1	0	0
MIMAT0002867	hsa-miR-520h	1	0	0
MIMAT0002872	hsa-miR-501-5p	1	0	0
MIMAT0002874	hsa-miR-503-5p	1	0	0
MIMAT0002879	hsa-miR-507	1	0	0
MIMAT0002880	hsa-miR-508-3p	1	0	0
MIMAT0002881	hsa-miR-509-3p	1	0	0
MIMAT0002882	hsa-miR-510-5p	1	0	0
MIMAT0003165	hsa-miR-545-3p	1	0	0
MIMAT0003215	hsa-miR-552-3p	1	0	0
MIMAT0003217	hsa-miR-554	1	0	0
MIMAT0003219	hsa-miR-555	1	0	0
MIMAT0003221	hsa-miR-557	1	0	0
MIMAT0003223	hsa-miR-559	1	0	0
MIMAT0003225	hsa-miR-561-3p	1	0	0
MIMAT0003228	hsa-miR-564	1	0	0
MIMAT0003230	hsa-miR-566	1	0	0
MIMAT0003234	hsa-miR-569	1	0	0
MIMAT0003253	hsa-miR-587	1	0	0
MIMAT0003257	hsa-miR-550a-3p	1	0	0
MIMAT0003260	hsa-miR-592	1	0	0
MIMAT0003264	hsa-miR-596	1	0	0
MIMAT0003265	hsa-miR-597-5p	1	0	0
MIMAT0003268	hsa-miR-600	1	0	0
MIMAT0003277	hsa-miR-609	1	0	0
MIMAT0003286	hsa-miR-617	1	0	0
MIMAT0003289	hsa-miR-620	1	0	0
MIMAT0003290	hsa-miR-621	1	0	0
MIMAT0003291	hsa-miR-622	1	0	0
MIMAT0003303	hsa-miR-633	1	0	0
MIMAT0003304	hsa-miR-634	1	0	0
MIMAT0003307	hsa-miR-637	1	0	0
MIMAT0003308	hsa-miR-638	1	0	0
MIMAT0003311	hsa-miR-641	1	0	0
MIMAT0003317	hsa-miR-647	1	0	0
MIMAT0003326	hsa-miR-663a	1	0	0
MIMAT0003331	hsa-miR-655-3p	1	0	0
MIMAT0003339	hsa-miR-421	1	0	0
MIMAT0003386	hsa-miR-376a-5p	1	0	0
MIMAT0003884	hsa-miR-454-5p	1	0	0
MIMAT0003886	hsa-miR-769-5p	1	0	0
MIMAT0004284	hsa-miR-675-5p	1	0	0
MIMAT0004485	hsa-let-7e-3p	1	0	0
MIMAT0004489	hsa-miR-16-1-3p	1	0	0
MIMAT0004494	hsa-miR-21-3p	1	0	0
MIMAT0004495	hsa-miR-22-5p	1	0	0
MIMAT0004500	hsa-miR-26b-3p	1	0	0
MIMAT0004503	hsa-miR-29a-5p	1	0	0
MIMAT0004504	hsa-miR-31-3p	1	0	0
MIMAT0004506	hsa-miR-33a-3p	1	0	0
MIMAT0004508	hsa-miR-92a-2-5p	1	0	0
MIMAT0004510	hsa-miR-96-3p	1	0	0
MIMAT0004513	hsa-miR-101-5p	1	0	0
MIMAT0004515	hsa-miR-29b-2-5p	1	0	0
MIMAT0004516	hsa-miR-105-3p	1	0	0
MIMAT0004548	hsa-miR-129-1-3p	1	0	0
MIMAT0004551	hsa-miR-30d-3p	1	0	0
MIMAT0004553	hsa-miR-7-1-3p	1	0	0
MIMAT0004554	hsa-miR-7-2-3p	1	0	0
MIMAT0004555	hsa-miR-10a-3p	1	0	0
MIMAT0004560	hsa-miR-183-3p	1	0	0
MIMAT0004562	hsa-miR-196a-3p	1	0	0
MIMAT0004568	hsa-miR-221-5p	1	0	0
MIMAT0004570	hsa-miR-223-5p	1	0	0
MIMAT0004571	hsa-miR-200b-5p	1	0	0
MIMAT0004584	hsa-let-7g-3p	1	0	0
MIMAT0004593	hsa-miR-130a-5p	1	0	0
MIMAT0004597	hsa-miR-140-3p	1	0	0
MIMAT0004598	hsa-miR-141-5p	1	0	0
MIMAT0004600	hsa-miR-144-5p	1	0	0
MIMAT0004601	hsa-miR-145-3p	1	0	0
MIMAT0004605	hsa-miR-129-2-3p	1	0	0
MIMAT0004606	hsa-miR-136-3p	1	0	0
MIMAT0004607	hsa-miR-138-1-3p	1	0	0
MIMAT0004614	hsa-miR-193a-5p	1	0	0
MIMAT0004657	hsa-miR-200c-5p	1	0	0
MIMAT0004658	hsa-miR-155-3p	1	0	0
MIMAT0004679	hsa-miR-296-3p	1	0	0
MIMAT0004682	hsa-miR-361-3p	1	0	0
MIMAT0004690	hsa-miR-379-3p	1	0	0
MIMAT0004699	hsa-miR-148b-5p	1	0	0
MIMAT0004703	hsa-miR-335-3p	1	0	0
MIMAT0004757	hsa-miR-431-3p	1	0	0
MIMAT0004763	hsa-miR-488-3p	1	0	0
MIMAT0004765	hsa-miR-491-3p	1	0	0
MIMAT0004766	hsa-miR-146b-3p	1	0	0
MIMAT0004774	hsa-miR-501-3p	1	0	0
MIMAT0004775	hsa-miR-502-3p	1	0	0
MIMAT0004780	hsa-miR-532-3p	1	0	0
MIMAT0004794	hsa-miR-551b-5p	1	0	0
MIMAT0004796	hsa-miR-576-3p	1	0	0
MIMAT0004798	hsa-miR-548b-5p	1	0	0
MIMAT0004803	hsa-miR-548a-5p	1	0	0
MIMAT0004806	hsa-miR-548c-5p	1	0	0
MIMAT0004807	hsa-miR-624-3p	1	0	0
MIMAT0004809	hsa-miR-628-5p	1	0	0
MIMAT0004812	hsa-miR-548d-5p	1	0	0
MIMAT0004813	hsa-miR-411-3p	1	0	0
MIMAT0004901	hsa-miR-298	1	0	0
MIMAT0004902	hsa-miR-891a-5p	1	0	0
MIMAT0004903	hsa-miR-300	1	0	0
MIMAT0004911	hsa-miR-874-3p	1	0	0
MIMAT0004913	hsa-miR-891b	1	0	0
MIMAT0004926	hsa-miR-708-5p	1	0	0
MIMAT0004927	hsa-miR-708-3p	1	0	0
MIMAT0004958	hsa-miR-301b-3p	1	0	0
MIMAT0004970	hsa-miR-920	1	0	0
MIMAT0004972	hsa-miR-922	1	0	0
MIMAT0004974	hsa-miR-924	1	0	0
MIMAT0004976	hsa-miR-933	1	0	0
MIMAT0004978	hsa-miR-935	1	0	0
MIMAT0004987	hsa-miR-944	1	0	0
MIMAT0005457	hsa-miR-518a-5p	1	0	0
MIMAT0005459	hsa-miR-1224-3p	1	0	0
MIMAT0005573	hsa-miR-1225-3p	1	0	0
MIMAT0005580	hsa-miR-1227-3p	1	0	0
MIMAT0005583	hsa-miR-1228-3p	1	0	0
MIMAT0005584	hsa-miR-1229-3p	1	0	0
MIMAT0005589	hsa-miR-1234-3p	1	0	0
MIMAT0005592	hsa-miR-1237-3p	1	0	0
MIMAT0005789	hsa-miR-513c-5p	1	0	0
MIMAT0005791	hsa-miR-1264	1	0	0
MIMAT0005792	hsa-miR-320b	1	0	0
MIMAT0005793	hsa-miR-320c	1	0	0
MIMAT0005797	hsa-miR-1301-3p	1	0	0
MIMAT0005800	hsa-miR-1298-5p	1	0	0
MIMAT0005824	hsa-miR-1179	1	0	0
MIMAT0005827	hsa-miR-1182	1	0	0
MIMAT0005828	hsa-miR-1183	1	0	0
MIMAT0005829	hsa-miR-1184	1	0	0
MIMAT0005869	hsa-miR-1205	1	0	0
MIMAT0005871	hsa-miR-1207-5p	1	0	0
MIMAT0005873	hsa-miR-1208	1	0	0
MIMAT0005875	hsa-miR-548j-5p	1	0	0
MIMAT0005879	hsa-miR-1289	1	0	0
MIMAT0005883	hsa-miR-1293	1	0	0
MIMAT0005887	hsa-miR-1299	1	0	0
MIMAT0005897	hsa-miR-1245a	1	0	0
MIMAT0005898	hsa-miR-1246	1	0	0
MIMAT0005903	hsa-miR-1251-5p	1	0	0
MIMAT0005916	hsa-miR-548n	1	0	0
MIMAT0005917	hsa-miR-548m	1	0	0
MIMAT0005924	hsa-miR-1270	1	0	0
MIMAT0005926	hsa-miR-1273a	1	0	0
MIMAT0005928	hsa-miR-548h-5p	1	0	0
MIMAT0005930	hsa-miR-1276	1	0	0
MIMAT0005934	hsa-miR-548p	1	0	0
MIMAT0005935	hsa-miR-548i	1	0	0
MIMAT0005936	hsa-miR-1278	1	0	0
MIMAT0005939	hsa-miR-1281	1	0	0
MIMAT0005943	hsa-miR-1292-5p	1	0	0
MIMAT0005955	hsa-miR-1197	1	0	0
MIMAT0006764	hsa-miR-320d	1	0	0
MIMAT0006765	hsa-miR-1825	1	0	0
MIMAT0006778	hsa-miR-516a-3p	1	0	0
MIMAT0007400	hsa-miR-1538	1	0	0
MIMAT0007402	hsa-miR-103b	1	0	0
MIMAT0007881	hsa-miR-1908-5p	1	0	0
MIMAT0007886	hsa-miR-1911-3p	1	0	0
MIMAT0009199	hsa-miR-365a-5p	1	0	0
MIMAT0009978	hsa-miR-2053	1	0	0
MIMAT0009979	hsa-miR-2054	1	0	0
MIMAT0010195	hsa-let-7a-2-3p	1	0	0
MIMAT0010251	hsa-miR-449c-5p	1	0	0
MIMAT0010497	hsa-miR-759	1	0	0
MIMAT0011159	hsa-miR-2115-3p	1	0	0
MIMAT0011160	hsa-miR-2116-5p	1	0	0
MIMAT0011163	hsa-miR-548q	1	0	0
MIMAT0011775	hsa-miR-2276-3p	1	0	0
MIMAT0011778	hsa-miR-2278	1	0	0
MIMAT0013517	hsa-miR-2682-5p	1	0	0
MIMAT0013771	hsa-miR-449c-3p	1	0	0
MIMAT0014978	hsa-miR-3116	1	0	0
MIMAT0014982	hsa-miR-3120-3p	1	0	0
MIMAT0014997	hsa-miR-3132	1	0	0
MIMAT0015002	hsa-miR-466	1	0	0
MIMAT0015008	hsa-miR-3140-3p	1	0	0
MIMAT0015012	hsa-miR-3143	1	0	0
MIMAT0015013	hsa-miR-548u	1	0	0
MIMAT0015021	hsa-miR-3148	1	0	0
MIMAT0015026	hsa-miR-3153	1	0	0
MIMAT0015029	hsa-miR-3155a	1	0	0
MIMAT0015033	hsa-miR-3159	1	0	0
MIMAT0015050	hsa-miR-323b-3p	1	0	0
MIMAT0015052	hsa-miR-3175	1	0	0
MIMAT0015055	hsa-miR-3178	1	0	0
MIMAT0015056	hsa-miR-3179	1	0	0
MIMAT0015060	hsa-miR-548w	1	0	0
MIMAT0015066	hsa-miR-3065-5p	1	0	0
MIMAT0015069	hsa-miR-3187-3p	1	0	0
MIMAT0015070	hsa-miR-3188	1	0	0
MIMAT0015072	hsa-miR-320e	1	0	0
MIMAT0015076	hsa-miR-3192-5p	1	0	0
MIMAT0015081	hsa-miR-548x-3p	1	0	0
MIMAT0015083	hsa-miR-3198	1	0	0
MIMAT0015084	hsa-miR-3199	1	0	0
MIMAT0015087	hsa-miR-514b-5p	1	0	0
MIMAT0015089	hsa-miR-3202	1	0	0
MIMAT0015090	hsa-miR-1273d	1	0	0
MIMAT0015377	hsa-miR-3126-3p	1	0	0
MIMAT0016844	hsa-miR-4295	1	0	0
MIMAT0016845	hsa-miR-4296	1	0	0
MIMAT0016846	hsa-miR-4297	1	0	0
MIMAT0016851	hsa-miR-4299	1	0	0
MIMAT0016853	hsa-miR-4300	1	0	0
MIMAT0016855	hsa-miR-4302	1	0	0
MIMAT0016859	hsa-miR-4309	1	0	0
MIMAT0016864	hsa-miR-4312	1	0	0
MIMAT0016867	hsa-miR-4316	1	0	0
MIMAT0016871	hsa-miR-4320	1	0	0
MIMAT0016872	hsa-miR-4317	1	0	0
MIMAT0016873	hsa-miR-4322	1	0	0
MIMAT0016878	hsa-miR-4257	1	0	0
MIMAT0016879	hsa-miR-4258	1	0	0
MIMAT0016888	hsa-miR-4326	1	0	0
MIMAT0016889	hsa-miR-4327	1	0	0
MIMAT0016891	hsa-miR-4265	1	0	0
MIMAT0016894	hsa-miR-4262	1	0	0
MIMAT0016895	hsa-miR-2355-5p	1	0	0
MIMAT0016904	hsa-miR-4276	1	0	0
MIMAT0016914	hsa-miR-4283	1	0	0
MIMAT0016916	hsa-miR-4286	1	0	0
MIMAT0016919	hsa-miR-4292	1	0	0
MIMAT0016922	hsa-miR-4291	1	0	0
MIMAT0016924	hsa-miR-4330	1	0	0
MIMAT0017950	hsa-miR-2355-3p	1	0	0
MIMAT0017981	hsa-miR-3605-5p	1	0	0
MIMAT0017984	hsa-miR-3607-5p	1	0	0
MIMAT0017994	hsa-miR-3615	1	0	0
MIMAT0017997	hsa-miR-3617-5p	1	0	0
MIMAT0018000	hsa-miR-23c	1	0	0
MIMAT0018070	hsa-miR-3650	1	0	0
MIMAT0018073	hsa-miR-3653-3p	1	0	0
MIMAT0018078	hsa-miR-3658	1	0	0
MIMAT0018081	hsa-miR-3660	1	0	0
MIMAT0018083	hsa-miR-3662	1	0	0
MIMAT0018088	hsa-miR-3666	1	0	0
MIMAT0018089	hsa-miR-3667-5p	1	0	0
MIMAT0018090	hsa-miR-3667-3p	1	0	0
MIMAT0018101	hsa-miR-3677-3p	1	0	0
MIMAT0018105	hsa-miR-3679-3p	1	0	0
MIMAT0018110	hsa-miR-3682-3p	1	0	0
MIMAT0018116	hsa-miR-3688-3p	1	0	0
MIMAT0018122	hsa-miR-3692-3p	1	0	0
MIMAT0018184	hsa-miR-3910	1	0	0
MIMAT0018185	hsa-miR-3911	1	0	0
MIMAT0018189	hsa-miR-3915	1	0	0
MIMAT0018196	hsa-miR-3921	1	0	0
MIMAT0018201	hsa-miR-3926	1	0	0
MIMAT0018202	hsa-miR-3927-3p	1	0	0
MIMAT0018351	hsa-miR-3936	1	0	0
MIMAT0018354	hsa-miR-548y	1	0	0
MIMAT0018443	hsa-miR-374c-5p	1	0	0
MIMAT0018928	hsa-miR-548ab	1	0	0
MIMAT0018929	hsa-miR-4417	1	0	0
MIMAT0018931	hsa-miR-4419a	1	0	0
MIMAT0018941	hsa-miR-4426	1	0	0
MIMAT0018944	hsa-miR-4429	1	0	0
MIMAT0018949	hsa-miR-4433a-3p	1	0	0
MIMAT0018951	hsa-miR-4435	1	0	0
MIMAT0018952	hsa-miR-4436a	1	0	0
MIMAT0018953	hsa-miR-4437	1	0	0
MIMAT0018954	hsa-miR-548ae-3p	1	0	0
MIMAT0018963	hsa-miR-4445-5p	1	0	0
MIMAT0018971	hsa-miR-4450	1	0	0
MIMAT0018973	hsa-miR-4451	1	0	0
MIMAT0018974	hsa-miR-4452	1	0	0
MIMAT0018978	hsa-miR-4456	1	0	0
MIMAT0018980	hsa-miR-4458	1	0	0
MIMAT0018981	hsa-miR-4459	1	0	0
MIMAT0018985	hsa-miR-3135b	1	0	0
MIMAT0018990	hsa-miR-548aj-3p	1	0	0
MIMAT0018995	hsa-miR-4468	1	0	0
MIMAT0018998	hsa-miR-4471	1	0	0
MIMAT0019001	hsa-miR-4474-3p	1	0	0
MIMAT0019005	hsa-miR-4477b	1	0	0
MIMAT0019011	hsa-miR-4479	1	0	0
MIMAT0019012	hsa-miR-3155b	1	0	0
MIMAT0019013	hsa-miR-548ak	1	0	0
MIMAT0019017	hsa-miR-4483	1	0	0
MIMAT0019025	hsa-miR-4490	1	0	0
MIMAT0019028	hsa-miR-4493	1	0	0
MIMAT0019029	hsa-miR-4494	1	0	0
MIMAT0019030	hsa-miR-4495	1	0	0
MIMAT0019031	hsa-miR-4496	1	0	0
MIMAT0019036	hsa-miR-4500	1	0	0
MIMAT0019041	hsa-miR-4505	1	0	0
MIMAT0019043	hsa-miR-2392	1	0	0
MIMAT0019044	hsa-miR-4507	1	0	0
MIMAT0019045	hsa-miR-4508	1	0	0
MIMAT0019047	hsa-miR-4510	1	0	0
MIMAT0019051	hsa-miR-4514	1	0	0
MIMAT0019057	hsa-miR-4520-3p	1	0	0
MIMAT0019060	hsa-miR-4522	1	0	0
MIMAT0019065	hsa-miR-4526	1	0	0
MIMAT0019069	hsa-miR-4530	1	0	0
MIMAT0019070	hsa-miR-4531	1	0	0
MIMAT0019072	hsa-miR-4533	1	0	0
MIMAT0019073	hsa-miR-4534	1	0	0
MIMAT0019076	hsa-miR-548am-3p	1	0	0
MIMAT0019078	hsa-miR-4536-5p	1	0	0
MIMAT0019197	hsa-miR-3117-5p	1	0	0
MIMAT0019200	hsa-miR-3124-3p	1	0	0
MIMAT0019204	hsa-miR-3140-5p	1	0	0
MIMAT0019208	hsa-miR-3074-5p	1	0	0
MIMAT0019209	hsa-miR-3156-3p	1	0	0
MIMAT0019214	hsa-miR-3173-5p	1	0	0
MIMAT0019220	hsa-miR-3664-3p	1	0	0
MIMAT0019224	hsa-miR-3691-3p	1	0	0
MIMAT0019229	hsa-miR-3940-5p	1	0	0
MIMAT0019231	hsa-miR-3944-5p	1	0	0
MIMAT0019232	hsa-miR-4423-5p	1	0	0
MIMAT0019360	hsa-miR-3975	1	0	0
MIMAT0019361	hsa-miR-3976	1	0	0
MIMAT0019363	hsa-miR-3978	1	0	0
MIMAT0019705	hsa-miR-4645-5p	1	0	0
MIMAT0019707	hsa-miR-4646-5p	1	0	0
MIMAT0019708	hsa-miR-4646-3p	1	0	0
MIMAT0019709	hsa-miR-4647	1	0	0
MIMAT0019711	hsa-miR-4649-5p	1	0	0
MIMAT0019712	hsa-miR-4649-3p	1	0	0
MIMAT0019717	hsa-miR-4652-3p	1	0	0
MIMAT0019718	hsa-miR-4653-5p	1	0	0
MIMAT0019719	hsa-miR-4653-3p	1	0	0
MIMAT0019728	hsa-miR-4660	1	0	0
MIMAT0019736	hsa-miR-4662b	1	0	0
MIMAT0019747	hsa-miR-219b-5p	1	0	0
MIMAT0019748	hsa-miR-219b-3p	1	0	0
MIMAT0019753	hsa-miR-4671-3p	1	0	0
MIMAT0019755	hsa-miR-4673	1	0	0
MIMAT0019756	hsa-miR-4674	1	0	0
MIMAT0019759	hsa-miR-4676-3p	1	0	0
MIMAT0019767	hsa-miR-4682	1	0	0
MIMAT0019768	hsa-miR-4683	1	0	0
MIMAT0019769	hsa-miR-4684-5p	1	0	0
MIMAT0019771	hsa-miR-4685-5p	1	0	0
MIMAT0019773	hsa-miR-4686	1	0	0
MIMAT0019775	hsa-miR-4687-3p	1	0	0
MIMAT0019777	hsa-miR-4688	1	0	0
MIMAT0019783	hsa-miR-4692	1	0	0
MIMAT0019787	hsa-miR-4694-3p	1	0	0
MIMAT0019790	hsa-miR-4696	1	0	0
MIMAT0019793	hsa-miR-4698	1	0	0
MIMAT0019794	hsa-miR-4699-5p	1	0	0
MIMAT0019795	hsa-miR-4699-3p	1	0	0
MIMAT0019797	hsa-miR-4700-3p	1	0	0
MIMAT0019798	hsa-miR-4701-5p	1	0	0
MIMAT0019802	hsa-miR-4703-3p	1	0	0
MIMAT0019804	hsa-miR-4704-3p	1	0	0
MIMAT0019806	hsa-miR-4706	1	0	0
MIMAT0019808	hsa-miR-4707-3p	1	0	0
MIMAT0019815	hsa-miR-4710	1	0	0
MIMAT0019816	hsa-miR-4711-5p	1	0	0
MIMAT0019817	hsa-miR-4711-3p	1	0	0
MIMAT0019822	hsa-miR-4714-5p	1	0	0
MIMAT0019826	hsa-miR-4716-5p	1	0	0
MIMAT0019828	hsa-miR-3529-5p	1	0	0
MIMAT0019830	hsa-miR-4717-3p	1	0	0
MIMAT0019835	hsa-miR-4721	1	0	0
MIMAT0019836	hsa-miR-4722-5p	1	0	0
MIMAT0019841	hsa-miR-4724-5p	1	0	0
MIMAT0019843	hsa-miR-4725-5p	1	0	0
MIMAT0019847	hsa-miR-4727-5p	1	0	0
MIMAT0019850	hsa-miR-4728-3p	1	0	0
MIMAT0019858	hsa-miR-4733-3p	1	0	0
MIMAT0019859	hsa-miR-4734	1	0	0
MIMAT0019860	hsa-miR-4735-5p	1	0	0
MIMAT0019861	hsa-miR-4735-3p	1	0	0
MIMAT0019862	hsa-miR-4736	1	0	0
MIMAT0019863	hsa-miR-4737	1	0	0
MIMAT0019867	hsa-miR-4738-3p	1	0	0
MIMAT0019870	hsa-miR-4740-3p	1	0	0
MIMAT0019873	hsa-miR-4742-3p	1	0	0
MIMAT0019875	hsa-miR-4744	1	0	0
MIMAT0019877	hsa-miR-3591-3p	1	0	0
MIMAT0019879	hsa-miR-4745-3p	1	0	0
MIMAT0019885	hsa-miR-4749-5p	1	0	0
MIMAT0019893	hsa-miR-371b-3p	1	0	0
MIMAT0019895	hsa-miR-4755-5p	1	0	0
MIMAT0019896	hsa-miR-4755-3p	1	0	0
MIMAT0019897	hsa-miR-499b-5p	1	0	0
MIMAT0019902	hsa-miR-4757-3p	1	0	0
MIMAT0019903	hsa-miR-4758-5p	1	0	0
MIMAT0019906	hsa-miR-4760-5p	1	0	0
MIMAT0019907	hsa-miR-4760-3p	1	0	0
MIMAT0019912	hsa-miR-4763-5p	1	0	0
MIMAT0019916	hsa-miR-4765	1	0	0
MIMAT0019926	hsa-miR-4772-5p	1	0	0
MIMAT0019939	hsa-miR-4780	1	0	0
MIMAT0019940	hsa-miR-4436b-5p	1	0	0
MIMAT0019944	hsa-miR-4782-5p	1	0	0
MIMAT0019946	hsa-miR-4783-5p	1	0	0
MIMAT0019947	hsa-miR-4783-3p	1	0	0
MIMAT0019952	hsa-miR-2467-5p	1	0	0
MIMAT0019954	hsa-miR-4786-5p	1	0	0
MIMAT0019955	hsa-miR-4786-3p	1	0	0
MIMAT0019959	hsa-miR-4789-5p	1	0	0
MIMAT0019961	hsa-miR-4790-5p	1	0	0
MIMAT0019968	hsa-miR-4795-5p	1	0	0
MIMAT0019976	hsa-miR-4799-5p	1	0	0
MIMAT0019985	hsa-miR-4804-3p	1	0	0
MIMAT0020300	hsa-miR-4520-2-3p	1	0	0
MIMAT0020602	hsa-miR-1273g-5p	1	0	0
MIMAT0020603	hsa-miR-5096	1	0	0
MIMAT0020957	hsa-miR-548ah-3p	1	0	0
MIMAT0020958	hsa-miR-4482-3p	1	0	0
MIMAT0021017	hsa-miR-4999-5p	1	0	0
MIMAT0021020	hsa-miR-5000-3p	1	0	0
MIMAT0021034	hsa-miR-5006-3p	1	0	0
MIMAT0021037	hsa-miR-548ap-5p	1	0	0
MIMAT0021039	hsa-miR-5008-5p	1	0	0
MIMAT0021041	hsa-miR-5009-5p	1	0	0
MIMAT0021044	hsa-miR-5010-3p	1	0	0
MIMAT0021080	hsa-miR-5088-5p	1	0	0
MIMAT0021081	hsa-miR-5089-5p	1	0	0
MIMAT0021086	hsa-miR-5094	1	0	0
MIMAT0021116	hsa-miR-5186	1	0	0
MIMAT0021121	hsa-miR-5190	1	0	0
MIMAT0021126	hsa-miR-5195-5p	1	0	0
MIMAT0021127	hsa-miR-5195-3p	1	0	0
MIMAT0022263	hsa-miR-548aq-5p	1	0	0
MIMAT0022264	hsa-miR-548aq-3p	1	0	0
MIMAT0022265	hsa-miR-548ar-5p	1	0	0
MIMAT0022267	hsa-miR-548as-5p	1	0	0
MIMAT0022268	hsa-miR-548as-3p	1	0	0
MIMAT0022275	hsa-miR-5581-5p	1	0	0
MIMAT0022276	hsa-miR-5581-3p	1	0	0
MIMAT0022278	hsa-miR-548at-3p	1	0	0
MIMAT0022279	hsa-miR-5582-5p	1	0	0
MIMAT0022284	hsa-miR-5584-3p	1	0	0
MIMAT0022285	hsa-miR-5585-5p	1	0	0
MIMAT0022286	hsa-miR-5585-3p	1	0	0
MIMAT0022288	hsa-miR-5586-3p	1	0	0
MIMAT0022291	hsa-miR-548au-5p	1	0	0
MIMAT0022292	hsa-miR-548au-3p	1	0	0
MIMAT0022294	hsa-miR-1295b-3p	1	0	0
MIMAT0022296	hsa-miR-5588-3p	1	0	0
MIMAT0022297	hsa-miR-5589-5p	1	0	0
MIMAT0022301	hsa-miR-5591-5p	1	0	0
MIMAT0022482	hsa-miR-5690	1	0	0
MIMAT0022483	hsa-miR-5691	1	0	0
MIMAT0022488	hsa-miR-5695	1	0	0
MIMAT0022490	hsa-miR-5697	1	0	0
MIMAT0022493	hsa-miR-5700	1	0	0
MIMAT0022494	hsa-miR-5701	1	0	0
MIMAT0022500	hsa-miR-5706	1	0	0
MIMAT0022691	hsa-miR-197-5p	1	0	0
MIMAT0022693	hsa-miR-204-3p	1	0	0
MIMAT0022694	hsa-miR-211-3p	1	0	0
MIMAT0022696	hsa-miR-301a-5p	1	0	0
MIMAT0022697	hsa-miR-382-3p	1	0	0
MIMAT0022721	hsa-miR-1247-3p	1	0	0
MIMAT0022725	hsa-miR-1255b-2-3p	1	0	0
MIMAT0022735	hsa-miR-374c-3p	1	0	0
MIMAT0022736	hsa-miR-642b-5p	1	0	0
MIMAT0022738	hsa-miR-548o-5p	1	0	0
MIMAT0022740	hsa-miR-548am-5p	1	0	0
MIMAT0022741	hsa-miR-3529-3p	1	0	0
MIMAT0022833	hsa-miR-365b-5p	1	0	0
MIMAT0022928	hsa-miR-376a-2-5p	1	0	0
MIMAT0022940	hsa-miR-1178-5p	1	0	0
MIMAT0022943	hsa-miR-1233-5p	1	0	0
MIMAT0022945	hsa-miR-1236-5p	1	0	0
MIMAT0022947	hsa-miR-1238-5p	1	0	0
MIMAT0022975	hsa-miR-3934-3p	1	0	0
MIMAT0022978	hsa-miR-4743-3p	1	0	0
MIMAT0023252	hsa-miR-5787	1	0	0
MIMAT0023695	hsa-miR-6070	1	0	0
MIMAT0023701	hsa-miR-6076	1	0	0
MIMAT0023708	hsa-miR-6083	1	0	0
MIMAT0023715	hsa-miR-6090	1	0	0
MIMAT0024610	hsa-miR-6127	1	0	0
MIMAT0024613	hsa-miR-6129	1	0	0
MIMAT0024614	hsa-miR-6130	1	0	0
MIMAT0024616	hsa-miR-6132	1	0	0
MIMAT0024617	hsa-miR-6133	1	0	0
MIMAT0025450	hsa-miR-6499-5p	1	0	0
MIMAT0025452	hsa-miR-548ay-5p	1	0	0
MIMAT0025453	hsa-miR-548ay-3p	1	0	0
MIMAT0025458	hsa-miR-6501-5p	1	0	0
MIMAT0025460	hsa-miR-6502-5p	1	0	0
MIMAT0025461	hsa-miR-6502-3p	1	0	0
MIMAT0025467	hsa-miR-6505-3p	1	0	0
MIMAT0025470	hsa-miR-6507-5p	1	0	0
MIMAT0025471	hsa-miR-6507-3p	1	0	0
MIMAT0025472	hsa-miR-6508-5p	1	0	0
MIMAT0025475	hsa-miR-6509-3p	1	0	0
MIMAT0025477	hsa-miR-6510-3p	1	0	0
MIMAT0025481	hsa-miR-6512-3p	1	0	0
MIMAT0025483	hsa-miR-6513-3p	1	0	0
MIMAT0025851	hsa-miR-6720-3p	1	0	0
MIMAT0025858	hsa-miR-892c-3p	1	0	0
MIMAT0026473	hsa-miR-95-5p	1	0	0
MIMAT0026474	hsa-miR-208a-5p	1	0	0
MIMAT0026476	hsa-miR-215-3p	1	0	0
MIMAT0026478	hsa-miR-133a-5p	1	0	0
MIMAT0026481	hsa-miR-134-3p	1	0	0
MIMAT0026485	hsa-miR-383-3p	1	0	0
MIMAT0026610	hsa-miR-519d-5p	1	0	0
MIMAT0026611	hsa-miR-520g-5p	1	0	0
MIMAT0026615	hsa-miR-552-5p	1	0	0
MIMAT0026618	hsa-miR-585-5p	1	0	0
MIMAT0026624	hsa-miR-651-3p	1	0	0
MIMAT0026636	hsa-miR-668-5p	1	0	0
MIMAT0026637	hsa-miR-1296-3p	1	0	0
MIMAT0026639	hsa-miR-1301-5p	1	0	0
MIMAT0026719	hsa-miR-889-5p	1	0	0
MIMAT0026722	hsa-miR-208b-5p	1	0	0
MIMAT0026736	hsa-miR-548e-5p	1	0	0
MIMAT0026737	hsa-miR-548j-3p	1	0	0
MIMAT0026742	hsa-miR-1266-3p	1	0	0
MIMAT0026749	hsa-miR-513b-3p	1	0	0
MIMAT0027032	hsa-miR-500b-3p	1	0	0
MIMAT0027036	hsa-miR-3912-5p	1	0	0
MIMAT0027345	hsa-miR-6720-5p	1	0	0
MIMAT0027353	hsa-miR-6726-5p	1	0	0
MIMAT0027359	hsa-miR-6729-5p	1	0	0
MIMAT0027360	hsa-miR-6729-3p	1	0	0
MIMAT0027361	hsa-miR-6730-5p	1	0	0
MIMAT0027364	hsa-miR-6731-3p	1	0	0
MIMAT0027367	hsa-miR-6733-5p	1	0	0
MIMAT0027378	hsa-miR-6738-3p	1	0	0
MIMAT0027379	hsa-miR-6739-5p	1	0	0
MIMAT0027380	hsa-miR-6739-3p	1	0	0
MIMAT0027387	hsa-miR-6743-5p	1	0	0
MIMAT0027391	hsa-miR-6745	1	0	0
MIMAT0027394	hsa-miR-6747-5p	1	0	0
MIMAT0027402	hsa-miR-6751-5p	1	0	0
MIMAT0027404	hsa-miR-6752-5p	1	0	0
MIMAT0027405	hsa-miR-6752-3p	1	0	0
MIMAT0027412	hsa-miR-6756-5p	1	0	0
MIMAT0027419	hsa-miR-6759-3p	1	0	0
MIMAT0027429	hsa-miR-6764-3p	1	0	0
MIMAT0027432	hsa-miR-6766-5p	1	0	0
MIMAT0027435	hsa-miR-6767-3p	1	0	0
MIMAT0027436	hsa-miR-6768-5p	1	0	0
MIMAT0027438	hsa-miR-6769a-5p	1	0	0
MIMAT0027440	hsa-miR-6770-5p	1	0	0
MIMAT0027442	hsa-miR-6771-5p	1	0	0
MIMAT0027444	hsa-miR-6772-5p	1	0	0
MIMAT0027456	hsa-miR-6778-5p	1	0	0
MIMAT0027459	hsa-miR-6779-3p	1	0	0
MIMAT0027462	hsa-miR-6781-5p	1	0	0
MIMAT0027474	hsa-miR-6787-5p	1	0	0
MIMAT0027475	hsa-miR-6787-3p	1	0	0
MIMAT0027482	hsa-miR-6791-5p	1	0	0
MIMAT0027491	hsa-miR-6795-3p	1	0	0
MIMAT0027493	hsa-miR-6796-3p	1	0	0
MIMAT0027495	hsa-miR-6797-3p	1	0	0
MIMAT0027496	hsa-miR-6798-5p	1	0	0
MIMAT0027499	hsa-miR-6799-3p	1	0	0
MIMAT0027502	hsa-miR-6801-5p	1	0	0
MIMAT0027503	hsa-miR-6801-3p	1	0	0
MIMAT0027506	hsa-miR-6803-5p	1	0	0
MIMAT0027508	hsa-miR-6804-5p	1	0	0
MIMAT0027511	hsa-miR-6805-3p	1	0	0
MIMAT0027521	hsa-miR-6810-3p	1	0	0
MIMAT0027525	hsa-miR-6812-3p	1	0	0
MIMAT0027536	hsa-miR-6818-5p	1	0	0
MIMAT0027537	hsa-miR-6818-3p	1	0	0
MIMAT0027545	hsa-miR-6822-3p	1	0	0
MIMAT0027549	hsa-miR-6824-3p	1	0	0
MIMAT0027550	hsa-miR-6825-5p	1	0	0
MIMAT0027551	hsa-miR-6825-3p	1	0	0
MIMAT0027553	hsa-miR-6826-3p	1	0	0
MIMAT0027554	hsa-miR-6827-5p	1	0	0
MIMAT0027556	hsa-miR-6828-5p	1	0	0
MIMAT0027562	hsa-miR-6831-5p	1	0	0
MIMAT0027564	hsa-miR-6832-5p	1	0	0
MIMAT0027570	hsa-miR-6835-5p	1	0	0
MIMAT0027571	hsa-miR-6835-3p	1	0	0
MIMAT0027573	hsa-miR-6780b-3p	1	0	0
MIMAT0027574	hsa-miR-6836-5p	1	0	0
MIMAT0027576	hsa-miR-6837-5p	1	0	0
MIMAT0027577	hsa-miR-6837-3p	1	0	0
MIMAT0027581	hsa-miR-6839-3p	1	0	0
MIMAT0027584	hsa-miR-6841-5p	1	0	0
MIMAT0027586	hsa-miR-6842-5p	1	0	0
MIMAT0027594	hsa-miR-6847-5p	1	0	0
MIMAT0027599	hsa-miR-6849-3p	1	0	0
MIMAT0027601	hsa-miR-6850-3p	1	0	0
MIMAT0027607	hsa-miR-6853-3p	1	0	0
MIMAT0027619	hsa-miR-6859-3p	1	0	0
MIMAT0027620	hsa-miR-6769b-5p	1	0	0
MIMAT0027628	hsa-miR-6864-5p	1	0	0
MIMAT0027632	hsa-miR-6866-5p	1	0	0
MIMAT0027633	hsa-miR-6866-3p	1	0	0
MIMAT0027635	hsa-miR-6867-3p	1	0	0
MIMAT0027642	hsa-miR-6871-5p	1	0	0
MIMAT0027649	hsa-miR-6874-3p	1	0	0
MIMAT0027654	hsa-miR-6877-5p	1	0	0
MIMAT0027655	hsa-miR-6877-3p	1	0	0
MIMAT0027656	hsa-miR-6878-5p	1	0	0
MIMAT0027664	hsa-miR-6882-5p	1	0	0
MIMAT0027665	hsa-miR-6882-3p	1	0	0
MIMAT0027669	hsa-miR-6884-3p	1	0	0
MIMAT0027671	hsa-miR-6885-3p	1	0	0
MIMAT0027675	hsa-miR-6887-3p	1	0	0
MIMAT0027680	hsa-miR-6890-5p	1	0	0
MIMAT0027689	hsa-miR-6894-3p	1	0	0
MIMAT0027690	hsa-miR-6895-5p	1	0	0
MIMAT0028110	hsa-miR-7106-3p	1	0	0
MIMAT0028111	hsa-miR-7107-5p	1	0	0
MIMAT0028116	hsa-miR-7109-3p	1	0	0
MIMAT0028117	hsa-miR-7110-5p	1	0	0
MIMAT0028122	hsa-miR-7112-3p	1	0	0
MIMAT0028214	hsa-miR-7152-5p	1	0	0
MIMAT0028217	hsa-miR-7153-3p	1	0	0
MIMAT0028220	hsa-miR-7155-5p	1	0	0
MIMAT0028231	hsa-miR-7160-3p	1	0	0
MIMAT0028232	hsa-miR-7161-5p	1	0	0
MIMAT0028234	hsa-miR-7162-5p	1	0	0
MIMAT0028235	hsa-miR-7162-3p	1	0	0
MIMAT0030017	hsa-miR-7702	1	0	0
MIMAT0030412	hsa-miR-7843-3p	1	0	0
MIMAT0030413	hsa-miR-4433b-5p	1	0	0
MIMAT0030414	hsa-miR-4433b-3p	1	0	0
MIMAT0030419	hsa-miR-7844-5p	1	0	0
MIMAT0030424	hsa-miR-7849-3p	1	0	0
MIMAT0030426	hsa-miR-7851-3p	1	0	0
MIMAT0030429	hsa-miR-7854-3p	1	0	0
MIMAT0030430	hsa-miR-7855-5p	1	0	0
MIMAT0030979	hsa-miR-8052	1	0	0
MIMAT0030984	hsa-miR-8057	1	0	0
MIMAT0030985	hsa-miR-8058	1	0	0
MIMAT0030986	hsa-miR-8059	1	0	0
MIMAT0030988	hsa-miR-8061	1	0	0
MIMAT0030992	hsa-miR-8065	1	0	0
MIMAT0030993	hsa-miR-8066	1	0	0
MIMAT0030994	hsa-miR-8067	1	0	0
MIMAT0030995	hsa-miR-8068	1	0	0
MIMAT0030998	hsa-miR-8071	1	0	0
MIMAT0031000	hsa-miR-8073	1	0	0
MIMAT0031001	hsa-miR-8074	1	0	0
MIMAT0031006	hsa-miR-8079	1	0	0
MIMAT0031009	hsa-miR-8082	1	0	0
MIMAT0031011	hsa-miR-8084	1	0	0
MIMAT0031013	hsa-miR-8086	1	0	0
MIMAT0031177	hsa-miR-7974	1	0	0
MIMAT0031179	hsa-miR-7976	1	0	0
MIMAT0031181	hsa-miR-7978	1	0	0
MIMAT0031890	hsa-miR-203a-5p	1	0	0
MIMAT0031892	hsa-miR-1-5p	1	0	0
MIMAT0032026	hsa-miR-301b-5p	1	0	0
MIMAT0032114	hsa-miR-548ad-5p	1	0	0
MIMAT0032115	hsa-miR-548ae-5p	1	0	0
MIMAT0035542	hsa-miR-9500	1	0	0
MIMAT0035703	hsa-miR-548bb-5p	1	0	0
