# Supplementary material for: Sex-biased transcriptomic landscapes in bipolar disorder: integrating neurobiology and clinical heterogeneity through cross-study meta-analysis
Source: Biol Sex Differ. 2026 May 8;17:125. doi: 10.1186/s13293-026-00870-4 (PMC13321544; doi:10.1186/s13293-026-00870-4)
Supplement: Supplementary file 17 — Supplementary Material 17 [file 13293_2026_870_MOESM17_ESM.csv]

Id Label Degree Betweenness Expression
2296 FOXC1 69 3945.82 0
2624 GATA2 60 3175.66 0
7528 YY1 41 1298.2 0
2300 FOXL1 34 982.57 0
672 BRCA1 30 1185.07 0
4782 NFIC 30 979.97 0
1869 E2F1 28 861.18 0
7392 USF2 27 699.24 0
3725 JUN 24 567.7 0
5468 PPARG 22 472.93 0
4790 NFKB1 20 339.51 0
2258 FGF13 19 484.47 0
4205 MEF2A 19 334 0
6722 SRF 19 284.84 0
4800 NFYA 19 262.02 0
1385 CREB1 17 266.34 0
7157 TP53 17 236.16 0
2625 GATA3 17 216.25 0
123920 CMTM3 16 495.92 0
2029 ENSA 15 384.6 0
25988 HINFP 15 301.6 0
6720 SREBF1 15 229.07 0
5452 POU2F2 15 211.24 0
140578 CHODL 14 466.2 0
284325 C19ORF54 14 298.76 0
3202 HOXA5 14 138.79 0
11124 FAF1 13 254.62 0
245932 DEFB119 13 218.92 0
728642 CDK11A 12 355.34 0
323 APBB2 12 354.06 0
23152 CIC 12 328.78 0
57171 DOLPP1 12 236.71 0
4149 MAX 12 191.67 0
488 ATP2A2 12 176.36 0
54097 FAM3B 12 158.65 0
3172 HNF4A 12 111.13 0
5970 RELA 12 104.65 0
7391 USF1 12 84.7 0
6774 STAT3 12 76.8 0
30 ACAA1 11 377.7 0
92346 C1ORF105 11 373.2 0
2182 ACSL4 11 322.94 0
26528 DAZAP1 11 224.88 0
116173 CMTM5 11 203.65 0
80020 FOXRED2 11 191.45 0
54828 BCAS3 11 176.95 0
83706 FERMT3 11 173.5 0
579 NKX3-2 11 169.1 0
1010 CDH12 11 152.11 0
3169 FOXA1 11 127 0
55755 CDK5RAP2 10 297.25 0
1240 CMKLR1 10 291.61 0
80381 CD276 10 196.7 0
7020 TFAP2A 10 163.9 0
339829 CCDC39 10 153.84 0
131450 CD200R1 10 142.19 0
2099 ESR1 10 130.01 0
103 ADAR 10 120.67 0
2295 FOXF2 10 116.92 0
1876 E2F6 10 111.1 0
639 PRDM1 10 69.89 0
7022 TFAP2C 9 194.25 0
1870 E2F2 9 154.74 0
51133 KCTD3 9 150.04 0
4345 CD200 9 146.3 0
2321 FLT1 9 141.1 0
55973 BCAP29 9 138.91 0
761 CA3 9 129.88 0
675 BRCA2 9 125.8 0
2353 FOS 9 98.02 0
688 KLF5 9 86.67 0
2002 ELK1 9 80.44 0
79033 ERI3 9 79.26 0
860 RUNX2 9 77.21 0
4899 NRF1 9 68.29 0
7003 TEAD1 9 67.88 0
752 FMNL1 8 229.25 0
22826 DNAJC8 8 173.22 0
148229 ATP8B3 8 156.57 0
81928 CABLES2 8 138.95 0
23394 ADNP 8 137.65 0
79738 BBS10 8 127.62 0
5076 PAX2 8 122.11 0
85359 DGCR6L 8 117.61 0
54982 CLN6 8 109.14 0
64919 BCL11B 8 101.78 0
976 CD97 8 83.2 0
22901 ARSG 8 77.16 0
51450 PRRX2 8 71.93 0
2908 NR3C1 8 55.86 0
6772 STAT1 8 29.59 0
3727 JUND 8 28.02 0
28974 C19ORF53 7 256.61 0
128408 BHLHE23 7 237.54 0
23621 BACE1 7 235.62 0
50649 ARHGEF4 7 192.66 0
7984 ARHGEF5 7 112.92 0
11093 ADAMTS13 7 104.3 0
2201 FBN2 7 96.15 0
92591 ASB16 7 93.17 0
1084 CEACAM3 7 91.9 0
9625 AATK 7 88.01 0
1149 CIDEA 7 76.93 0
140625 ACTRT2 7 75.8 0
84364 ARFGAP2 7 75.41 0
51631 LUC7L2 7 74.29 0
9896 FIG4 7 72.63 0
9541 CIR1 7 70.8 0
30832 ZNF354C 7 65.58 0
9459 ARHGEF6 7 62.98 0
8892 EIF2B2 7 61.2 0
90167 FRMD7 7 57.33 0
6721 SREBF2 7 55.2 0
1820 ARID3A 7 53.6 0
1209 CLPTM1 7 51.84 0
2322 FLT3 7 45.86 0
7025 NR2F1 7 27.18 0
27294 DHDH 6 141.69 0
10519 CIB1 6 66.15 0
56344 CABP5 6 64.16 0
6357 CCL13 6 64.06 0
29952 DPP7 6 63.09 0
23141 ANKLE2 6 56.69 0
146225 CMTM2 6 53.49 0
64321 SOX17 6 52.97 0
388969 C2ORF68 6 49.26 0
152100 CMC1 6 48.63 0
8455 ATRN 6 48.1 0
144402 CPNE8 6 47.17 0
80341 BPIFB2 6 42.07 0
80332 ADAM33 6 40.59 0
6689 SPIB 6 37.6 0
158798 AKAP14 6 37.06 0
9318 COPS2 6 34.39 0
2005 ELK4 6 32.49 0
387707 CC2D2B 6 30.46 0
51232 CRIM1 5 215.82 0
388115 C15ORF52 5 47.25 0
6660 SOX5 5 47.03 0
6667 SP1 5 44.3 0
130813 C2ORF50 5 42.7 0
729092 AGAP5 5 36.59 0
1958 EGR1 5 34.92 0
23181 DIP2A 5 34.58 0
79672 FN3KRP 5 33.81 0
85443 DCLK3 5 32 0
81792 ADAMTS12 5 31.74 0
1051 CEBPB 5 24.47 0
51727 CMPK1 5 23.73 0
285016 FAM150B 5 23.09 0
64400 AKTIP 5 22.54 0
3651 PDX1 5 22.35 0
284525 SLC9C2 5 18.42 0
345630 FBLL1 4 226.96 0
2178 FANCE 4 36.51 0
55832 CAND1 4 25.17 0
10518 CIB2 4 21.03 0
392509 ARL13A 4 19.94 0
151835 CPNE9 4 16.62 0
2019 EN1 4 14.06 0
221472 FGD2 4 12.83 0
54738 FEV 4 7.21 0
4824 NKX3-1 4 5.09 0
2245 FGD1 3 63.38 0
340286 FAM183B 3 17.64 0
26287 ANKRD2 3 13.83 0
1743 DLST 3 9.14 0
9314 KLF4 3 8.82 0
84978 FRMD5 3 8.77 0
504180 DEFB105B 3 8.66 0
79993 ELOVL7 3 7.47 0
51283 BFAR 3 5.1 0
8626 TP63 3 4.38 0
1874 E2F4 3 2.9 0
728882 FAM182B 3 2.14 0
196528 ARID2 2 8.75 0
9901 SRGAP3 2 3.22 0
1482 NKX2-5 2 2.69 0
347088 GPR144 2 2.62 0
7543 ZFX 2 1.49 0
117144 CATSPER1 2 1.44 0
135935 NOBOX 2 1.34 0
3660 IRF2 2 1.27 0
79166 LILRP2 2 0 0
245911 DEFB108B 1 0 0
8754 ADAM9 1 0 0
100272147 CMC4 1 0 0
2299 FOXI1 1 0 0
5966 REL 1 0 0
6736 SRY 1 0 0
6663 SOX10 1 0 0
4773 NFATC2 1 0 0
405 ARNT 1 0 0
2103 ESRRB 1 0 0
10002 NR2E3 1 0 0
6928 HNF1B 1 0 0
4602 MYB 1 0 0
2001 ELF5 1 0 0
