# Supplementary material for: Sex-biased transcriptomic landscapes in bipolar disorder: integrating neurobiology and clinical heterogeneity through cross-study meta-analysis
Source: Biol Sex Differ. 2026 May 8;17:125. doi: 10.1186/s13293-026-00870-4 (PMC13321544; doi:10.1186/s13293-026-00870-4)
Supplement: Supplementary file 18 — Supplementary Material 18 [file 13293_2026_870_MOESM18_ESM.csv]

Id	Label	Degree	Betweenness	Expression
2296	FOXC1	85	5388.39	0
2624	GATA2	72	3734.47	0
2300	FOXL1	46	2063.25	0
1869	E2F1	38	1276.37	0
7528	YY1	37	1304.88	0
4782	NFIC	35	1068.08	0
1385	CREB1	35	842.2	0
4790	NFKB1	30	928.24	0
4205	MEF2A	29	1054.13	0
7392	USF2	29	746.51	0
3725	JUN	26	627.53	0
7157	TP53	25	566.28	0
6720	SREBF1	23	676.19	0
10395	DLC1	22	612.11	0
25988	HINFP	22	308.36	0
226	ALDOA	21	752.75	0
4800	NFYA	21	236.44	0
3172	HNF4A	20	392.69	0
80790	CMIP	19	491.77	0
6722	SRF	19	294.68	0
2334	AFF2	18	551.49	0
5970	RELA	18	371.62	0
672	BRCA1	18	294.05	0
5468	PPARG	18	202.94	0
3202	HOXA5	18	192.76	0
7020	TFAP2A	17	381.56	0
4149	MAX	17	276.36	0
860	RUNX2	17	227.44	0
5452	POU2F2	17	176.02	0
50813	COPS7A	15	380.16	0
7003	TEAD1	15	199.93	0
6774	STAT3	15	194.09	0
30832	ZNF354C	15	172.27	0
2353	FOS	15	135.82	0
91	ACVR1B	14	536.96	0
11194	ABCB8	14	436.01	0
2002	ELK1	14	299.81	0
65989	DLK2	14	286.54	0
51450	PRRX2	14	225.55	0
2295	FOXF2	14	187.1	0
2099	ESR1	14	152.26	0
2625	GATA3	14	133.88	0
1543	CYP1A1	13	319.76	0
115362	GBP5	13	268.92	0
83698	CALN1	13	247.49	0
10669	CGREF1	13	232.84	0
1521	CTSW	13	231.67	0
396	ARHGDIA	13	190.74	0
3169	FOXA1	13	181.09	0
3727	JUND	13	124.91	0
1820	ARID3A	13	108.04	0
2566	GABRG2	12	279.14	0
250	ALPP	12	230.3	0
2318	FLNC	12	219.9	0
23019	CNOT1	12	198.83	0
9844	ELMO1	12	190.71	0
8161	COIL	12	185.42	0
587	BCAT2	12	173.71	0
688	KLF5	12	103.8	0
4899	NRF1	12	101.33	0
8626	TP63	12	87.16	0
2908	NR3C1	12	84.99	0
6772	STAT1	12	76.03	0
84518	CNFN	11	166.11	0
259282	BOD1L1	10	416.68	0
22868	FASTKD2	10	353.18	0
56898	BDH2	10	169.73	0
1489	CTF1	10	124.79	0
1298	COL9A2	10	118.41	0
8048	CSRP3	10	117.43	0
5832	ALDH18A1	10	113.57	0
403	ARL3	10	113.35	0
7391	USF1	10	95.79	0
150248	C22ORF15	10	95.69	0
1876	E2F6	10	91.67	0
6667	SP1	10	82.88	0
6721	SREBF2	10	62.35	0
5076	PAX2	10	42.25	0
10589	DRAP1	9	289.23	0
57472	CNOT6	9	232.25	0
147409	DSG4	9	193.1	0
284340	CXCL17	9	190.32	0
368	ABCC6	9	179.16	0
2033	EP300	9	135.96	0
1644	DDC	9	128.81	0
3660	IRF2	9	124.06	0
50632	CALY	9	121.07	0
10006	ABI1	9	118.24	0
254439	C11ORF86	9	113.86	0
57863	CADM3	9	112.2	0
26256	CABYR	9	107.92	0
7439	BEST1	9	106.87	0
773	CACNA1A	9	106.7	0
771	CA12	9	102.75	0
91703	ACY3	9	97.56	0
642273	FAM110C	9	96.22	0
1215	CMA1	9	89.89	0
1832	DSP	9	89.35	0
80816	ASXL3	9	84.21	0
388512	CLEC17A	9	78.83	0
29121	CLEC2D	9	78.32	0
1051	CEBPB	9	51.73	0
6373	CXCL11	8	133.59	0
10127	ZNF263	8	111.49	0
80017	C14ORF159	8	111.23	0
1033	CDKN3	8	100.43	0
222255	ATXN7L1	8	86.14	0
1501	CTNND2	8	79.37	0
2324	FLT4	8	73.93	0
2559	GABRA6	8	72.15	0
147965	FAM98C	8	71.57	0
7022	TFAP2C	8	68.25	0
639	PRDM1	8	64.51	0
10159	ATP6AP2	8	62.89	0
7025	NR2F1	8	23.3	0
6364	CCL20	7	274.41	0
1580	CYP4B1	7	257.25	0
2005	ELK4	7	249.42	0
285761	DCBLD1	7	186.21	0
2137	EXTL3	7	130.51	0
10047	CST8	7	130.39	0
81693	AMN	7	124.43	0
25980	AAR2	7	108.18	0
1891	ECH1	7	91.9	0
51566	ARMCX3	7	86.24	0
90956	ADCK2	7	73.75	0
55330	BLOC1S4	7	71.58	0
9391	CIAO1	7	71.5	0
56943	ENY2	7	70.89	0
84140	FAM161A	7	68.15	0
196394	AMN1	7	67.93	0
2053	EPHX2	7	65.12	0
8701	DNAH11	7	60.76	0
57538	ALPK3	7	59.8	0
3651	PDX1	7	59.08	0
123970	C16ORF78	7	55.71	0
55246	CCDC25	7	50.06	0
579	NKX3-2	7	36.91	0
9694	EMC2	6	257.54	0
9420	CYP7B1	6	181.74	0
28976	ACAD9	6	133.52	0
55107	ANO1	6	120.61	0
1834	DSPP	6	86.67	0
51755	CDK12	6	66.63	0
285440	CYP4V2	6	65.83	0
1339	COX6A2	6	65.46	0
84869	CBR4	6	53.74	0
1001	CDH3	6	53.63	0
11061	LECT1	6	52.84	0
171483	FAM9B	6	52.07	0
144568	A2ML1	6	47.21	0
163351	GBP6	6	45.09	0
22885	ABLIM3	6	43.55	0
25827	FBXL2	6	42.62	0
127254	ERICH3	6	37.54	0
246175	CNOT6L	6	35.68	0
55837	EAPP	6	34.96	0
57222	ERGIC1	6	31.75	0
255022	CALHM1	6	30.71	0
1958	EGR1	6	28.25	0
151613	TTC14	5	465.15	0
1826	DSCAM	5	241.38	0
1016	CDH18	5	50.33	0
26233	FBXL6	5	46.92	0
29974	A1CF	5	42.91	0
115352	FCRL3	5	39.58	0
57214	CEMIP	5	39.11	0
55909	BIN3	5	36.59	0
147381	CBLN2	5	34.42	0
779	CACNA1S	5	33.71	0
4329	ALDH6A1	5	28.27	0
6736	SRY	5	22.55	0
1143	CHRNB4	5	22.24	0
130013	ACMSD	5	20.36	0
95681	CEP41	5	18.49	0
2019	EN1	5	14.74	0
6689	SPIB	4	23.25	0
148223	C19orf25	4	21.63	0
23625	FAM89B	4	19.96	0
284382	ACTL9	4	19.44	0
221960	CCZ1B	4	19.35	0
54465	ETAA1	4	18.4	0
282679	AQP11	4	18.4	0
27443	CECR2	4	17.99	0
91947	ARRDC4	4	16.49	0
79796	ALG9	4	16.18	0
348180	CTU2	4	14.42	0
255520	ELMOD2	4	13.31	0
135935	NOBOX	4	11.8	0
1594	CYP27B1	4	11.15	0
140689	CBLN4	4	11.14	0
6660	SOX5	4	11.09	0
6663	SOX10	4	9.03	0
54619	CCNJ	3	230.18	0
307	ANXA4	3	18.5	0
10485	C1ORF61	3	15.96	0
23014	FBXO21	3	14.11	0
1345	COX6C	3	13.83	0
56672	AKIP1	3	11.59	0
131076	CCDC58	3	10.54	0
2001	ELF5	3	8.12	0
28969	BZW2	3	7.8	0
1178	CLC	3	7.38	0
23066	CAND2	3	6.9	0
8416	ANXA9	3	4.89	0
92126	DSEL	3	2.58	0
8320	EOMES	2	8.36	0
8824	CES2	2	8.36	0
644809	C15ORF56	2	5.83	0
2623	GATA1	2	2.6	0
54738	FEV	2	1.91	0
22943	DKK1	2	1.44	0
5966	REL	2	1.33	0
1874	E2F4	2	1.27	0
374378	GALNT18	2	1.14	0
4602	MYB	2	0.74	0
126731	CCSAP	1	0	0
55198	APPL2	1	0	0
6662	SOX9	1	0	0
2297	FOXD1	1	0	0
2309	FOXO3	1	0	0
4824	NKX3-1	1	0	0
1482	NKX2-5	1	0	0
4773	NFATC2	1	0	0
405	ARNT	1	0	0
29842	TFCP2L1	1	0	0
9314	KLF4	1	0	0
10002	NR2E3	1	0	0
64321	SOX17	1	0	0
