# Supplementary material for: Sex-biased transcriptomic landscapes in bipolar disorder: integrating neurobiology and clinical heterogeneity through cross-study meta-analysis
Source: Biol Sex Differ. 2026 May 8;17:125. doi: 10.1186/s13293-026-00870-4 (PMC13321544; doi:10.1186/s13293-026-00870-4)
Supplement: Supplementary file 19 — Supplementary Material 19 [file 13293_2026_870_MOESM19_ESM.csv]

Id	Label	Degree	Betweenness	Expression
672	BRCA1	121	35122.36	0
675	BRCA2	67	10795.88	0
2321	FLT1	60	14747.14	0
D014635	Valproic Acid	59	14035.41	0
23621	BACE1	50	12270.68	0
D016604	Aflatoxin B1	49	10577.85	0
1870	E2F2	48	8655.38	0
D001564	Benzo(a)pyrene	44	9720.72	0
488	ATP2A2	41	7250.89	0
8754	ADAM9	41	6101.76	0
2201	FBN2	40	7680.06	0
761	CA3	37	12102.44	0
51232	CRIM1	37	5452.63	0
C459179,"4-(5-benzo(1,3)dioxol-5-yl-4-pyridin-2-yl-1H-imidazol-2-yl)benzamide",37,3985.99,0
C516138,"(6-(4-(2-piperidin-1-ylethoxy)phenyl))-3-pyridin-4-ylpyrazolo(1,5-a)pyrimidine",37,3985.99,0
D016572	Cyclosporine	34	4147.75	0
2322	FLT3	31	10142.88	0
84978	FRMD5	30	3356.11	0
D019327	Copper Sulfate	29	3289.01	0
323	APBB2	29	2005.36	0
2258	FGF13	28	2995	0
D012822	Silicon Dioxide	27	3699.69	0
2182	ACSL4	27	3507.13	0
D018501	Antirheumatic Agents	27	2734.85	0
55755	CDK5RAP2	27	2197.5	0
D014212	Tretinoin	26	5685.96	0
976	ADGRE5	26	2501.83	0
50649	ARHGEF4	25	2453.13	0
C006632	arsenic trioxide	24	6699.92	0
4345	CD200	24	2366.94	0
D010936	Plant Extracts	23	2844.58	0
144402	CPNE8	23	1431.26	0
196528	ARID2	23	1118.42	0
D004958	Estradiol	22	4182.45	0
D000082	Acetaminophen	22	2754.92	0
55832	CAND1	22	2748.8	0
C012589	trichostatin A	21	2475.48	0
D013749	Tetrachlorodibenzodioxin	21	2134.13	0
D008741	Methyl Methanesulfonate	21	2087.15	0
C561695	(+)-JQ1 compound	21	1841.92	0
D009532	Nickel	21	1838.8	0
148229	ATP8B3	21	1696.87	0
D010662	Phenylmercuric Acetate	21	1381.93	0
79993	ELOVL7	21	1073.96	0
29952	DPP7	20	4666.39	0
11124	FAF1	20	1624.35	0
D011794	Quercetin	20	1485.13	0
C118739	entinostat	20	1410.6	0
1209	CLPTM1	19	2865.24	0
30	ACAA1	19	2597.95	0
55973	BCAP29	19	1950.13	0
23394	ADNP	19	1374.63	0
9459	ARHGEF6	19	843.91	0
C018021	cobaltous chloride	18	1866.15	0
D015123,"7,8-Dihydro-7,8-dihydroxybenzo(a)pyrene 9,10-oxide",18,1385.27,0
9896	FIG4	18	1234.38	0
C018475	butyraldehyde	18	1117.11	0
2029	ENSA	17	592.89	0
285016	FAM150B	17	524.49	0
D002117	Calcitriol	16	1222.12	0
9901	SRGAP3	16	1212.54	0
D001151	Arsenic	16	1075.71	0
C027373	potassium chromate(VI)	16	1003.57	0
C492448	ICG 001	16	869.11	0
6357	CCL13	15	3724.11	0
1149	CIDEA	15	2213.24	0
9318	COPS2	15	2042.61	0
26528	DAZAP1	15	1832.77	0
D006861	Hydrogen Peroxide	15	1052.98	0
388969	C2ORF68	15	569.33	0
80020	FOXRED2	15	424.57	0
C111237	vorinostat	14	2577.02	0
10519	CIB1	14	1341.72	0
64400	AKTIP	14	465.22	0
123920	CMTM3	14	462.16	0
C006780	bisphenol A	13	2142.64	0
54828	BCAS3	13	1048.83	0
C059514	resveratrol	13	948.33	0
1010	CDH12	13	806.28	0
54097	FAM3B	13	454.73	0
79738	BBS10	13	308.28	0
81792	ADAMTS12	13	295.19	0
22901	ARSG	13	221.81	0
1084	CEACAM3	12	1338.71	0
1743	DLST	12	917.43	0
C005556	propionaldehyde	12	851.35	0
140578	CHODL	12	838.8	0
D003375	Coumestrol	12	815.11	0
C045651	epigallocatechin gallate	12	785.37	0
54982	CLN6	12	771.45	0
C044887	beta-methylcholine	12	663.57	0
83706	FERMT3	12	520.05	0
51133	KCTD3	12	484.47	0
26287	ANKRD2	12	429.51	0
C029938	nickel sulfate	11	804.61	0
8455	ATRN	11	803.38	0
27294	DHDH	11	763.65	0
388115	C15ORF52	11	730.34	0
103	ADAR	11	606.1	0
D005557	Formaldehyde	11	452.13	0
D003300	Copper	11	422.46	0
23181	DIP2A	11	303.25	0
D002220	Carbamazepine	11	284.11	0
C410337	K 7174	11	206.32	0
D005020	Ethyl Methanesulfonate	11	182.5	0
C017947	sodium arsenite	10	2539.61	0
D008727	Methotrexate	10	925.34	0
1240	CMKLR1	10	854.39	0
D001280	Atrazine	10	752.65	0
51631	LUC7L2	10	380.44	0
79672	FN3KRP	10	279.64	0
64919	BCL11B	10	206.2	0
284325	C19ORF54	10	178.45	0
D010100	Oxygen	9	1389.69	0
80341	BPIFB2	9	841.69	0
22826	DNAJC8	9	800.6	0
9625	AATK	9	770.18	0
D004791	Enzyme Inhibitors	9	764	0
D014638	Vanadates	9	763.77	0
752	FMNL1	9	683.29	0
C029497,"2,3-bis(3'-hydroxybenzyl)butyrolactone",9,482.52,0
D013849	Thimerosal	9	344.3	0
9541	CIR1	9	331.51	0
84364	ARFGAP2	9	311.45	0
C584509	C646 compound	9	298.89	0
D007854	Lead	9	264.96	0
C046012	pentanal	9	134.11	0
2178	FANCE	9	125.52	0
D018038	Sodium Selenite	8	722.29	0
23141	ANKLE2	8	704.92	0
80332	ADAM33	8	635.49	0
D003703	Demecolcine	8	249.29	0
D003976	Diazinon	8	169.64	0
C496932	panobinostat	8	164	0
C042720	mercuric bromide	8	146.18	0
116173	CMTM5	8	114.24	0
728642	CDK11A	7	666.66	0
D019256	Cadmium Chloride	7	608.59	0
D019833	Genistein	7	505.57	0
221472	FGD2	7	295.22	0
D002945	Cisplatin	7	203.43	0
D001554	Benzene	7	188.9	0
C004925	methylmercuric chloride	7	162.45	0
7984	ARHGEF5	7	153.63	0
D024483	Vitamin K 3	7	134.13	0
C088658	zoledronic acid	7	123.27	0
81928	CABLES2	7	94.16	0
D014750	Vincristine	7	91.18	0
C006253	pirinixic acid	7	85.81	0
10518	CIB2	7	85.23	0
D000395,"Air Pollutants, Occupational",7,83.13,0
D012906	Smoke	7	45.56	0
D002104	Cadmium	6	884.05	0
387707	CC2D2B	6	658.21	0
51727	CMPK1	6	602.71	0
51283	BFAR	6	601.91	0
D052638	Particulate Matter	6	323.14	0
D013739	Testosterone	6	221.69	0
D015032	Zinc	6	220.7	0
345630	FBLL1	6	140.97	0
C076994	perfluorooctane sulfonic acid	6	128.49	0
D015474	Isotretinoin	6	100.97	0
8892	EIF2B2	6	81.53	0
80381	CD276	6	66.67	0
D014810	Vitamin E	6	35.13	0
2245	FGD1	5	1121.44	0
140625	ACTRT2	5	1112.31	0
D013755	Tetradecanoylphorbol Acetate	5	507.1	0
D019284	Thapsigargin	5	236.58	0
D000069286	Bortezomib	5	233.1	0
D005472	Fluorouracil	5	171.15	0
D008748	Methylcholanthrene	5	159.65	0
11093	ADAMTS13	5	104.97	0
D012643	Selenium	5	71.83	0
57171	DOLPP1	5	63.72	0
92346	C1ORF105	5	57.05	0
D006830	Hydralazine	5	40	0
23152	CIC	5	36.83	0
C558013	NSC 689534	5	33.34	0
D000447	Aldehydes	5	32.92	0
D011374	Progesterone	5	31.89	0
152100	CMC1	4	551.79	0
D009538	Nicotine	4	450.87	0
D012402	Rotenone	4	194.53	0
D004397	Fonofos	4	187.72	0
D010278	Parathion	4	187.72	0
C012568	terbufos	4	187.72	0
C057693	troglitazone	4	140.7	0
D014415	Tunicamycin	4	124.01	0
D003907	Dexamethasone	4	119.72	0
D015741	Metribolone	4	117.14	0
C014347	decitabine	4	110.82	0
D010634	Phenobarbital	4	99.96	0
C487081	belinostat	4	87.43	0
28974	C19ORF53	4	71.62	0
D020122	tert-Butylhydroperoxide	4	50.78	0
D058185	Magnetite Nanoparticles	4	47.04	0
D004113	Succimer	4	47.04	0
117144	CATSPER1	4	45.91	0
D015124	8-Bromo Cyclic Adenosine Monophosphate	4	45.7	0
131450	CD200R1	4	44.82	0
D009151	Mustard Gas	4	41.59	0
C100187	chloropicrin	4	39.42	0
D004221	Disulfiram	4	38.47	0
C051890	irinotecan	4	24.97	0
56344	CABP5	3	553.58	0
339829	CCDC39	3	542.25	0
D000069439	Dasatinib	3	391.89	0
D015081	2-Naphthylamine	3	288.5	0
D017638,"Asbestos, Crocidolite",3,160.08,0
D004317	Doxorubicin	3	126.02	0
D013629	Tamoxifen	3	120.52	0
D010269	Paraquat	3	114.96	0
C511295,"2,2',4,4'-tetrabromodiphenyl ether",3,110.55,0
C061133	tamibarotene	3	101	0
C089595	cylindrospermopsin	3	95.51	0
D003513	Cycloheximide	3	86.16	0
C015001	arsenite	3	76.19	0
D001241	Aspirin	3	69.45	0
D001205	Ascorbic Acid	3	46.01	0
C471109,"4(2'-aminoethyl)amino-1,8-dimethylimidazo(1,2-a)quinoxaline",3,44.3,0
D019772	Topotecan	3	43.44	0
D011192	Potassium Dichromate	3	38.64	0
C025589	ochratoxin A	3	21.96	0
D001335	Vehicle Emissions	3	19.53	0
D017313	Fenretinide	3	17.08	0
D013806	Theophylline	3	15.77	0
C004648	testosterone enanthate	3	14.48	0
D000393	Air Pollutants	3	11.84	0
C523799	MRK 003	3	11.73	0
C406082	monomethylarsonous acid	3	11.67	0
D020245	p-Chloromercuribenzoic Acid	3	4.9	0
151835	CPNE9	2	539	0
D001104	Arbutin	2	539	0
C561052,"5H-benzo(4,5)cyclohepta(1,2-b)pyridin-5-one",2,138.25,0
C545373	ponatinib	2	138.25	0
C030110	oxaliplatin	2	109.85	0
C093973	2-(2-amino-3-methoxyphenyl)-4H-1-benzopyran-4-one	2	101.38	0
D005047	Etoposide	2	90.14	0
D008628	Mercury	2	75.33	0
C006757	4-biphenylamine	2	61.63	0
C016340,"o,p'-DDT",2,59.97,0
D003474	Curcumin	2	56.9	0
D000111	Acetylcysteine	2	55.28	0
D005054	Eugenol	2	49.16	0
C408982	CPG-oligonucleotide	2	45.35	0
C553817,"7-(benzylamino)-1,3,4,8-tetrahydropyrrolo(4,3,2-de)quinolin-8(1H)-one",2,43.7,0
D005492	Folic Acid	2	43.05	0
C011890	kojic acid	2	35.57	0
D013467	Sulindac	2	31.64	0
C032642	4-aminophenylarsenoxide	2	29.49	0
C517041,"(4-amino-1,4-dihydro-3-(2-pyridyl)-5-thioxo-1,2,4-triazole)copper(II)",2,28.23,0
728882	FAM182B	2	27.11	0
D017239	Paclitaxel	2	26.14	0
C017803	zinc protoporphyrin	2	25.29	0
D015240,"Phorbol 12,13-Dibutyrate",2,23.54,0
C060836	pioglitazone	2	23.54	0
C016601	afimoxifene	2	23.11	0
C022838	nickel chloride	2	21.71	0
D053119	Benzophenanthridines	2	19.99	0
D002166	Camptothecin	2	19.99	0
C016517	indole-3-carbinol	2	19.99	0
D008154	Lucanthone	2	19.99	0
D008769	Methylnitronitrosoguanidine	2	19.99	0
D009588	Nitrogen Mustard Compounds	2	19.99	0
C531550	olaparib	2	19.99	0
C521013	veliparib	2	19.99	0
128408	BHLHE23	2	19.18	0
C008493	methylselenic acid	2	17.88	0
D004008	Diclofenac	2	13.97	0
D000965	Antimony	2	13.93	0
D000966	Antimony Potassium Tartrate	2	13.93	0
D020849	Raloxifene Hydrochloride	2	13.86	0
C089730	rosiglitazone	2	13.76	0
D008345	Manganese	2	12.6	0
C001277	geldanamycin	2	12.46	0
D007213	Indomethacin	2	9.34	0
245911	DEFB108B	2	9.33	0
D003561	Cytarabine	2	8.47	0
D010894	Piroxicam	2	8.11	0
D002857	Chromium	2	8.1	0
C053541	bicalutamide	2	7.39	0
504180	DEFB105B	2	7.03	0
C012843	cinnamic aldehyde	2	6.76	0
C033146	1-hydroxypyrene	2	6.43	0
100272147	CMC4	2	5.88	0
C472349	oxidized-L-alpha-1-palmitoyl-2-arachidonoyl-sn-glycero-3-phosphorylcholine	2	5.56	0
C483909	torcetrapib	2	5.12	0
D013759	Dronabinol	2	5.11	0
D010476	Perfume	2	5.09	0
D012834	Silver	2	4.83	0
85359	DGCR6L	2	4.59	0
D013196	Dihydrotestosterone	2	4.52	0
92591	ASB16	2	3.58	0
D015125	Oxyquinoline	2	2.85	0
146225	CMTM2	2	2.74	0
D000069287	Capecitabine	2	2.31	0
C025034	doxifluridine	2	2.31	0
C079198	S 1 (combination)	2	2.31	0
D002392	Catechin	2	1.74	0
C511402	Grape Seed Proanthocyanidins	2	1.74	0
C510784	ormosil	2	1.59	0
D011092	Polyethylene Glycols	2	1.59	0
D014501	Uranium	2	0.82	0
C005460	uranyl acetate	2	0.82	0
79166	LILRP2	1	0	0
729092	AGAP5	1	0	0
158798	AKAP14	1	0	0
79033	ERI3	1	0	0
284525	SLC9C2	1	0	0
85443	DCLK3	1	0	0
245932	DEFB119	1	0	0
C026486,"1,2,5,6-dibenzanthracene",1,0,0
C569107,"1-(2-chlorobenzyl)-5'-phenyl-3'H-spiro(indoline-3,2'-(1,3,4)thiadiazol)-2-one",1,0,0
C495626,"14-deoxy-11,12-didehydroandrographolide",1,0,0
D015057	1-Naphthylamine	1	0	0
C032668	1-nitropyrene	1	0	0
C031903	1-UFT protocol	1	0	0
C029790,"2,2',3',4,4',5-hexachlorobiphenyl",1,0,0
C063002,"2,3-dimethoxy-1,4-naphthoquinone",1,0,0
C014024,"2,4,5,2',4',5'-hexachlorobiphenyl",1,0,0
C425784	2-(4-amino-3-methylphenyl)-5-fluorobenzothiazole	1	0	0
C045305,"2,4-dinitrofluorobenzene sulfonic acid",1,0,0
C076996	27-hydroxycholesterol	1	0	0
C049584,"2-amino-1-methyl-6-phenylimidazo(4,5-b)pyridine",1,0,0
C012796	2-butenal	1	0	0
C487404	2-furoyl-LIGRLO-amide	1	0	0
C000589290,"2-hydroxy-1-(2-((9-(4-methylcyclohexyl)-9H-pyrido(4',3'-4,5)pyrrolo(2,3-d)pyrimidin-2-yl)amino)-7,8-dihydro-1,6-naphthyridin-6(5H)-yl)ethanone",1,0,0
C495818	2-morpholin-4-yl-6-thianthren-1-yl-pyran-4-one	1	0	0
C023035,"3,4,5,3',4'-pentachlorobiphenyl",1,0,0
C422863,"3,4,5,4'-tetrahydroxystilbene",1,0,0
C091768	3'-methoxy-4'-nitroflavone	1	0	0
C065250	4-hydroxy-equilenin	1	0	0
C549066,"4-methyl-N1-(3-phenylpropyl)benzene-1,2-diamine",1,0,0
C059539	4'-N-benzoylstaurosporine	1	0	0
C019498	4-nitroaniline	1	0	0
C513935,"5-((5-fluoro-2-oxo-1,2-dihydro-3H-indol-3-ylidene)methyl)-N-(2-hydroxy-3-morpholin-4-ylpropyl)-2,4-dimethyl-1H-pyrrole-3-carboxamide",1,0,0
C052853	5-hydroxydecanoic acid	1	0	0
C010643,"6-hydroxy-2,5,7,8-tetramethylchroman-2-carboxylic acid",1,0,0
C020738,"9,10-dihydro-9,10-dihydroxybenzo(a)pyrene",1,0,0
D015127,"9,10-Dimethyl-1,2-benzanthracene",1,0,0
D000086	Acetazolamide	1	0	0
C027696	acipimox	1	0	0
C027955	aflatoxin G1	1	0	0
C083013	alanylproline-4-nitroanilide	1	0	0
C011512	alpha-naphthoflavone	1	0	0
D024502	alpha-Tocopherol	1	0	0
C010845	aluminum chloride	1	0	0
D000537	Aluminum Oxide	1	0	0
C041524	aluminum sulfate	1	0	0
D000638	Amiodarone	1	0	0
D000667	Ampicillin	1	0	0
D052157,"Aptamers, Nucleotide",1,0,0
D001115	Arecoline	1	0	0
D001194	Asbestos	1	0	0
C105832	aurapten	1	0	0
C028559	bathocuproine sulfonate	1	0	0
C056612	benzo(a)pyrene-DNA adduct	1	0	0
C006703	benzo(b)fluoranthene	1	0	0
D001574	Benzolamide	1	0	0
C072553	benzyloxycarbonylleucyl-leucyl-leucine aldehyde	1	0	0
C023888	beta-hexachlorocyclohexane	1	0	0
C483161	beta-hydroxy simvastatin acid	1	0	0
D019324	beta-Naphthoflavone	1	0	0
D001639	Bicarbonates	1	0	0
D001663	Bilirubin	1	0	0
D001688	Biological Products	1	0	0
C543008	bis(4-hydroxyphenyl)sulfone	1	0	0
C025703	bleomycetin	1	0	0
C111827	brinzolamide	1	0	0
C016274	bromoacetate	1	0	0
C515564	bromovanin	1	0	0
D003994	Bucladesine	1	0	0
C037123	cadmium sulfate	1	0	0
D000001	Calcimycin	1	0	0
D002118	Calcium	1	0	0
C031293	calcium silicate	1	0	0
C459604	candoxin	1	0	0
D016190	Carboplatin	1	0	0
D002273	Carcinogens	1	0	0
C524865	carfilzomib	1	0	0
D002330	Carmustine	1	0	0
D000068579	Celecoxib	1	0	0
C469298	CEP-11004	1	0	0
D020111	Chlorodiphenyl (54% Chlorine)	1	0	0
D002726	Chlorogenic Acid	1	0	0
D002784	Cholesterol	1	0	0
C074702	chromium hexavalent ion	1	0	0
C059262	cidofovir	1	0	0
C039671	ciglitazone	1	0	0
C045645	cilostazol	1	0	0
D003010	Clorgyline	1	0	0
D060729	Coal Ash	1	0	0
C007095	cobaltiprotoporphyrin	1	0	0
C000511	cornin iridoid	1	0	0
C030973	cupric oxide	1	0	0
C463260	D-65476	1	0	0
D003609	Dactinomycin	1	0	0
C004742	daidzein	1	0	0
C515055	darinaparsin	1	0	0
C010902	decabromobiphenyl ether	1	0	0
C017180	decamethrin	1	0	0
C107676	deguelin	1	0	0
C017185	delphinidin	1	0	0
D003981	Diazoxide	1	0	0
C100805	DIBA-1	1	0	0
C041517,"dibenzo(a,l)pyrene",1,0,0
D003633	Dichlorodiphenyl Dichloroethylene	1	0	0
D004005	Dichlorphenamide	1	0	0
D004052	Diethylnitrosamine	1	0	0
D004128	Dimethylnitrosamine	1	0	0
D004151	Dipeptides	1	0	0
C062765	dorzolamide	1	0	0
D004365,"Drugs, Chinese Herbal",1,0,0
C042986	ebselen	1	0	0
D004642	Emodin	1	0	0
D004785	Environmental Pollutants	1	0	0
D000069347	Erlotinib Hydrochloride	1	0	0
D004967	Estrogens	1	0	0
D005016	Ethoxzolamide	1	0	0
C560274,"ethyl 8-oxo-8H-acenaphtho(1,2-b)pyrrole-9-carboxylate",1,0,0
D011345	Fenofibrate	1	0	0
C004999	ferulic acid	1	0	0
C024352	fludarabine	1	0	0
D005459	Fluorides	1	0	0
C065180	fluvastatin	1	0	0
C070081	fulvestrant	1	0	0
C005023	fulvic acid	1	0	0
C106014	gedunin	1	0	0
C056507	gemcitabine	1	0	0
C071834	glycidamide	1	0	0
C081021	Go 6976	1	0	0
C119543	GW0072	1	0	0
C552521	HG-7-85-01 compound	1	0	0
D006854	Hydrocortisone	1	0	0
D007052	Ibuprofen	1	0	0
C027185	indirubin	1	0	0
C090712	iniparib	1	0	0
D015759	Ionomycin	1	0	0
D007530	Isoflurane	1	0	0
C477361	LAQ824	1	0	0
D007840	Latex	1	0	0
C008261	lead acetate	1	0	0
C029891	lead chloride	1	0	0
C038753	leptomycin B	1	0	0
C533894	LG 100815	1	0	0
D001556	Lindane	1	0	0
D008070	Lipopolysaccharides	1	0	0
D018021	Lithium Chloride	1	0	0
D008095	Lithocholic Acid	1	0	0
C025340	manganese chloride	1	0	0
D017258	Medroxyprogesterone Acetate	1	0	0
D008558	Melphalan	1	0	0
C521476	memoquin	1	0	0
D008627	Mercuric Chloride	1	0	0
D008704	Methazolamide	1	0	0
D008730	Methoxsalen	1	0	0
D008767	Methylmercury Compounds	1	0	0
D015735	Mifepristone	1	0	0
D008911	Minocycline	1	0	0
D016685	Mitomycin	1	0	0
D009153	Mutagens	1	0	0
C005246	myristicin	1	0	0
C568953,"N3-(4-(4-morpholinocyclohexyl)phenyl)-1-(pyridin-2-yl)-1H-1,2,4-triazole-3,5-diamine",1,0,0
C439829,"N-(3-chloro-7-indolyl)-1,4-benzenedisulphonamide",1,0,0
C119536	nickel acetate	1	0	0
D009550	Nigericin	1	0	0
C086491	NS 1619	1	0	0
C122062	NSC 674495	1	0	0
C062198,"octa-2,4,6-trienoic acid",1,0,0
C414614	OM99-2	1	0	0
D010126	Ozone	1	0	0
C500026	palbociclib	1	0	0
C002669	parthenolide	1	0	0
C048220	paxilline	1	0	0
C410127	PCB 180	1	0	0
C568608	PCI 5002	1	0	0
C086401	pentabromodiphenyl ether	1	0	0
C023036	perfluorooctanoic acid	1	0	0
C027579	periodate-oxidized adenosine	1	0	0
D026023	Permethrin	1	0	0
C058305	phenethyl isothiocyanate	1	0	0
D019800	Phenol	1	0	0
C005435	phenylmethylpyrazolone	1	0	0
C121565	pifithrin	1	0	0
C049032	pinosylvin	1	0	0
D011078	Polychlorinated Biphenyls	1	0	0
C060540	polyhexamethyleneguanidine	1	0	0
C019536	potassium bromate	1	0	0
D011239	Prednisolone	1	0	0
D011241	Prednisone	1	0	0
C479580	procyanidin B2	1	0	0
D011429	Propolis	1	0	0
C033607	puerarin	1	0	0
C020972	pyrrolidine dithiocarbamic acid	1	0	0
C502851	quinocetone	1	0	0
D017382	Reactive Oxygen Species	1	0	0
C547185	riccardin D	1	0	0
D019438	Ritonavir	1	0	0
C116926	rofecoxib	1	0	0
C529148	rosavin	1	0	0
D012439	Saccharin	1	0	0
C093642	SB 203580	1	0	0
C572332	SC-203048	1	0	0
C116890	Semaxinib	1	0	0
C009250	sevoflurane	1	0	0
D012835	Silver Nitrate	1	0	0
C471405	sorafenib	1	0	0
C525423	SRT2183	1	0	0
C000593977	STF-118804	1	0	0
C416849	SU 5614	1	0	0
C003359	sulfamidochrysoidine	1	0	0
C025462	sulindac sulfide	1	0	0
D013469	Sulpiride	1	0	0
C473478	sunitinib	1	0	0
C112765	tanespimycin	1	0	0
D013654	Taurine	1	0	0
C047246	temozolomide	1	0	0
C045037	testosterone-3-carboxymethyloxime-bovine serum albumin conjugate	1	0	0
C010792	testosterone undecanoate	1	0	0
C014215	tetrahydropalmatine	1	0	0
C017953	tetramethylpyrazine	1	0	0
C475928	THRX 165724	1	0	0
C009495	titanium dioxide	1	0	0
C052342	topiramate	1	0	0
D014112	Toxaphene	1	0	0
C034697	transplatin	1	0	0
C011559	tributyltin	1	0	0
D014241	Trichloroethylene	1	0	0
D014266	Trientine	1	0	0
C050414	tripterine	1	0	0
C101044	tyrphostin AG 1478	1	0	0
C512119	UAMC00039	1	0	0
D017974	Uranium Compounds	1	0	0
C406224	valdecoxib	1	0	0
D000069470	Venlafaxine Hydrochloride	1	0	0
D014800	Vitallium	1	0	0
D055549	Volatile Organic Compounds	1	0	0
C023616	zinc chromate	1	0	0
D015034	Zinc Oxide	1	0	0
C022189	zonisamide	1	0	0
