# Supplementary material for: Sex-biased transcriptomic landscapes in bipolar disorder: integrating neurobiology and clinical heterogeneity through cross-study meta-analysis
Source: Biol Sex Differ. 2026 May 8;17:125. doi: 10.1186/s13293-026-00870-4 (PMC13321544; doi:10.1186/s13293-026-00870-4)
Supplement: Supplementary file 20 — Supplementary Material 20 [file 13293_2026_870_MOESM20_ESM.csv]

Id	Label	Degree	Betweenness	Expression
1543	CYP1A1	688	568539	0
6364	CCL20	94	41411.6	0
D014635	Valproic Acid	87	37650.65	0
22943	DKK1	83	26490.18	0
8824	CES2	80	55723.54	0
2566	GABRG2	73	65362.48	0
2033	EP300	70	28216.81	0
771	CA12	70	20646.18	0
D016604	Aflatoxin B1	69	25742.27	0
1033	CDKN3	64	17109.94	0
D016572	Cyclosporine	63	18790.79	0
226	ALDOA	56	16034.87	0
396	ARHGDIA	54	17978.73	0
D001564	Benzo(a)pyrene	49	24239.8	0
D019327	Copper Sulfate	49	16962.67	0
C459179	4-(5-benzo(1,3)dioxol-5-yl-4-pyridin-2-yl-1H-imidazol-2-yl)benzamide	48	16000.64	0
C516138	(6-(4-(2-piperidin-1-ylethoxy)phenyl))-3-pyridin-4-ylpyrazolo(1,5-a)pyrimidine	48	16000.64	0
307	ANXA4	48	9124.37	0
2053	EPHX2	46	15145.2	0
368	ABCC6	44	21758.46	0
250	ALPP	44	15982.84	0
D012822	Silicon Dioxide	44	11264.06	0
4329	ALDH6A1	44	7859.13	0
D014212	Tretinoin	43	12432.15	0
10395	DLC1	41	5663.27	0
1143	CHRNB4	39	31185.46	0
1644	DDC	38	13972.54	0
6373	CXCL11	38	11865.05	0
D013749	Tetrachlorodibenzodioxin	37	10732	0
D000082	Acetaminophen	37	9943.45	0
57214	CEMIP	37	6149.86	0
2318	FLNC	37	3951.39	0
D004958	Estradiol	36	14519.94	0
C012589	trichostatin A	36	10724.25	0
C018475	butyraldehyde	35	9506.54	0
91947	ARRDC4	34	6018.03	0
1001	CDH3	34	5658.77	0
1501	CTNND2	34	3442.65	0
1832	DSP	33	6043.11	0
C018021	cobaltous chloride	32	6446.4	0
C006632	arsenic trioxide	31	10034.99	0
C561695	(+)-JQ1 compound	31	6870.12	0
1594	CYP27B1	30	6262.92	0
D009532	Nickel	30	3090.41	0
D008741	Methyl Methanesulfonate	30	921.31	0
D010936	Plant Extracts	28	6746.13	0
C118739	entinostat	28	6639.48	0
1891	ECH1	27	7801.32	0
D011794	Quercetin	27	7064.72	0
D002117	Calcitriol	27	5525.07	0
C492448	ICG 001	27	1414.38	0
D010662	Phenylmercuric Acetate	27	744.72	0
8416	ANXA9	26	3282.85	0
5832	ALDH18A1	25	5971.66	0
C111237	vorinostat	25	4774.95	0
9844	ELMO1	25	2495.86	0
83698	CALN1	25	1993.09	0
C027373	potassium chromate(VI)	25	965.17	0
D001151	Arsenic	24	4273.26	0
8320	EOMES	24	2949.09	0
56898	BDH2	24	2307.5	0
D018501	Antirheumatic Agents	24	1631.04	0
D005557	Formaldehyde	23	4041.81	0
D002220	Carbamazepine	23	3929.17	0
1580	CYP4B1	23	2845.39	0
51566	ARMCX3	23	1350.31	0
642273	FAM110C	23	967.85	0
D006861	Hydrogen Peroxide	22	4893.99	0
374378	GALNT18	22	1020.96	0
D005020	Ethyl Methanesulfonate	22	844.41	0
D019833	Genistein	21	5404.26	0
51755	CDK12	21	2045.28	0
403	ARL3	21	1746.83	0
22885	ABLIM3	21	1334.17	0
D002945	Cisplatin	20	5950.84	0
587	BCAT2	20	2558.48	0
282679	AQP11	20	1627.14	0
84869	CBR4	20	1474.35	0
773	CACNA1A	20	1287.42	0
26256	CABYR	20	1118.56	0
2559	GABRA6	19	7372.01	0
1345	COX6C	19	4689.09	0
C006253	pirinixic acid	19	3775.47	0
D008727	Methotrexate	19	2515.89	0
84518	CNFN	19	1986.6	0
285440	CYP4V2	19	947.75	0
C014347	decitabine	18	9022.54	0
C005556	propionaldehyde	18	7138.05	0
55107	ANO1	18	2328.94	0
57222	ERGIC1	18	2187.23	0
222255	ATXN7L1	18	1111.99	0
10159	ATP6AP2	18	768.76	0
90956	ADCK2	18	490.5	0
C006780	bisphenol A	17	8255.55	0
C017947	sodium arsenite	17	7384.96	0
C015001	arsenite	17	5161.09	0
D001280	Atrazine	17	3606.47	0
D015123	7,8-Dihydro-7,8-dihydroxybenzo(a)pyrene 9,10-oxide	17	3560.27	0
C045651	epigallocatechin gallate	17	2090.62	0
246175	CNOT6L	17	1322	0
C410337	K 7174	17	1018.7	0
56943	ENY2	17	599.83	0
1016	CDH18	17	562.55	0
2324	FLT4	16	7351.53	0
D019256	Cadmium Chloride	16	3731.26	0
C088658	zoledronic acid	16	2935.32	0
D003300	Copper	16	2284.75	0
D019284	Thapsigargin	16	1959.2	0
10669	CGREF1	16	1850.68	0
28976	ACAD9	16	1759.32	0
55198	APPL2	16	1723.62	0
131076	CCDC58	16	1396.79	0
80790	CMIP	16	630.09	0
56672	AKIP1	16	493.33	0
D011374	Progesterone	15	3815.57	0
91	ACVR1B	15	2786.22	0
54619	CCNJ	15	2006.57	0
285761	DCBLD1	15	1531.45	0
10589	DRAP1	15	1232.06	0
29121	CLEC2D	15	607.31	0
92126	DSEL	15	352.36	0
9420	CYP7B1	14	4104.08	0
C059514	resveratrol	14	2943.64	0
29974	A1CF	14	1809.58	0
11061	CNMD	14	1589.64	0
C584509	C646 compound	14	723	0
C558013	NSC 689534	14	492.81	0
57863	CADM3	14	465.72	0
D010100	Oxygen	13	3914.95	0
10485	C1ORF61	13	3542.18	0
D002104	Cadmium	13	3515.95	0
23625	FAM89B	13	1698.46	0
55246	CCDC25	13	1551.61	0
147381	CBLN2	13	1098.26	0
57538	ALPK3	13	585.46	0
8161	COIL	13	466.01	0
28969	BZW2	13	415.45	0
1298	COL9A2	13	365.17	0
D013849	Thimerosal	13	197.57	0
C044887	beta-methylcholine	13	151.33	0
D010634	Phenobarbital	12	4236.63	0
C046012	pentanal	12	2905.28	0
D024483	Vitamin K 3	12	1905.96	0
115362	GBP5	12	1648.08	0
D000393	Air Pollutants	12	1527.44	0
D014415	Tunicamycin	12	908.28	0
65989	DLK2	12	628.14	0
79796	ALG9	12	491.36	0
22868	FASTKD2	12	423.15	0
D004317	Doxorubicin	11	3802.43	0
D013629	Tamoxifen	11	3780.32	0
1834	DSPP	11	2916.67	0
D005472	Fluorouracil	11	2006.97	0
D013739	Testosterone	11	1709.66	0
1489	CTF1	11	1686.19	0
C029938	nickel sulfate	11	1309.47	0
10006	ABI1	11	1171.28	0
2334	AFF2	11	756.75	0
55909	BIN3	11	666.61	0
D014750	Vincristine	11	344.15	0
95681	CEP41	11	181.39	0
7439	BEST1	10	2237.07	0
1339	COX6A2	10	1564.04	0
D012906	Smoke	10	1324.68	0
126731	CCSAP	10	1236.76	0
C042720	mercuric bromide	10	973.99	0
151613	TTC14	10	849.73	0
54465	ETAA1	10	664.16	0
D003375	Coumestrol	10	210.54	0
80017	C14ORF159	10	210.15	0
131544	CRYBG3	10	173.76	0
255520	ELMOD2	10	165.81	0
80816	ASXL3	10	141.77	0
D003907	Dexamethasone	9	6385.03	0
C076994	perfluorooctane sulfonic acid	9	1919.62	0
130013	ACMSD	9	941.31	0
C496932	panobinostat	9	865.55	0
10127	ZNF263	9	731.02	0
259282	BOD1L1	9	637.61	0
147409	DSG4	9	475.19	0
23019	CNOT1	9	213.44	0
147965	FAM98C	9	173.05	0
84140	FAM161A	9	120.34	0
196394	AMN1	9	112	0
23066	CAND2	9	86.93	0
D007854	Lead	8	2370.67	0
C057693	troglitazone	8	2181.16	0
D010278	Parathion	8	1096.79	0
91703	ACY3	8	615.45	0
D018038	Sodium Selenite	8	269.04	0
D014638	Vanadates	8	259.08	0
D020122	tert-Butylhydroperoxide	8	192.15	0
25827	FBXL2	8	137.75	0
127254	ERICH3	8	131.97	0
55837	EAPP	8	118.51	0
D004791	Enzyme Inhibitors	8	90.23	0
D011078	Polychlorinated Biphenyls	7	3884.82	0
D008070	Lipopolysaccharides	7	2833.36	0
D004997	Ethinyl Estradiol	7	2457.82	0
D003976	Diazinon	7	1815.61	0
D052638	Particulate Matter	7	1357.58	0
D009151	Mustard Gas	7	940.18	0
C004925	methylmercuric chloride	7	847.75	0
8048	CSRP3	7	344.06	0
D005047	Etoposide	7	269.72	0
C487081	belinostat	7	196.43	0
C100187	chloropicrin	7	162.65	0
D012643	Selenium	7	155.62	0
2137	EXTL3	7	129.13	0
D004397	Fonofos	7	125.29	0
C012568	terbufos	7	125.29	0
D014810	Vitamin E	7	113.97	0
D003703	Demecolcine	7	94.19	0
9694	EMC2	7	77.21	0
163351	GBP6	7	73.53	0
148223	C19ORF25	7	69.94	0
D020245	p-Chloromercuribenzoic Acid	7	44.04	0
C014024	2,4,5,2',4',5'-hexachlorobiphenyl	6	2982.08	0
D004054	Diethylstilbestrol	6	2888.39	0
C406082	monomethylarsonous acid	6	1795.63	0
1215	CMA1	6	1577.51	0
D037742	Nanotubes, Carbon	6	1421.62	0
C032668	1-nitropyrene	6	1275.43	0
C070081	fulvestrant	6	1111.4	0
D020849	Raloxifene Hydrochloride	6	909.7	0
D001335	Vehicle Emissions	6	810.75	0
D015735	Mifepristone	6	739.61	0
C086401	pentabromodiphenyl ether	6	687.87	0
D006830	Hydralazine	6	680.84	0
C511295	2,2',4,4'-tetrabromodiphenyl ether	6	645.17	0
D002392	Catechin	6	425.28	0
C511402	Grape Seed Proanthocyanidins	6	425.28	0
D015032	Zinc	6	237.24	0
779	CACNA1S	6	189.93	0
D002330	Carmustine	6	154.61	0
140689	CBLN4	6	141.38	0
D017239	Paclitaxel	6	109.18	0
8701	DNAH11	6	63.97	0
26233	FBXL6	6	63.5	0
25980	AAR2	6	48.9	0
27443	CECR2	6	45.47	0
1521	CTSW	6	39.85	0
23014	FBXO21	6	37.29	0
C032642	4-aminophenylarsenoxide	6	37.02	0
348180	CTU2	6	29.62	0
C022838	nickel chloride	5	1108.78	0
D003042	Cocaine	5	1059.28	0
D015025	Zearalenone	5	870.35	0
D019324	beta-Naphthoflavone	5	687.88	0
D000638	Amiodarone	5	558.5	0
1178	CLC	5	473.22	0
D008345	Manganese	5	470.42	0
C025340	manganese chloride	5	470.42	0
C051890	irinotecan	5	332.73	0
C027579	periodate-oxidized adenosine	5	86.17	0
C029497	2,3-bis(3'-hydroxybenzyl)butyrolactone	5	75.64	0
D015124	8-Bromo Cyclic Adenosine Monophosphate	5	70.77	0
D000447	Aldehydes	5	69.55	0
D000069286	Bortezomib	5	68.95	0
50813	COPS7A	5	66.66	0
221960	CCZ1B	5	62.15	0
115352	FCRL3	5	46.26	0
57472	CNOT6	5	44.23	0
9391	CIAO1	5	43.92	0
D019772	Topotecan	5	18.24	0
D008748	Methylcholanthrene	4	1295.58	0
D000111	Acetylcysteine	4	1052.02	0
D013759	Dronabinol	4	968.65	0
C089730	rosiglitazone	4	967.39	0
D004726	Endosulfan	4	924.99	0
D011763	Pyrrolizidine Alkaloids	4	898.71	0
D004970	Estrone	4	884.11	0
C009237	senecionine	4	861.52	0
C016766	sulforafan	4	794.16	0
D001554	Benzene	4	733.11	0
C020738	9,10-dihydro-9,10-dihydroxybenzo(a)pyrene	4	716.25	0
D008558	Melphalan	4	715.12	0
D000667	Ampicillin	4	701.23	0
C031927	hydroquinone	4	700.01	0
C059262	cidofovir	4	634.74	0
C063002	2,3-dimethoxy-1,4-naphthoquinone	4	580.89	0
D017258	Medroxyprogesterone Acetate	4	557.92	0
D001205	Ascorbic Acid	4	540.45	0
C071834	glycidamide	4	333.95	0
C016601	afimoxifene	4	291.71	0
C027576	4-hydroxy-2-nonenal	4	264.39	0
D001241	Aspirin	4	221.26	0
D013196	Dihydrotestosterone	4	131.54	0
C502851	quinocetone	4	64.69	0
D000395	Air Pollutants, Occupational	4	44.49	0
D004365	Drugs, Chinese Herbal	4	42.41	0
D015741	Metribolone	4	42.19	0
284382	ACTL9	4	36.36	0
D003561	Cytarabine	4	30.23	0
D007052	Ibuprofen	4	28.36	0
284340	CXCL17	4	22.15	0
D003520	Cyclophosphamide	4	17.08	0
81693	AMN	4	15.56	0
2300	FOXL1	4	14.85	0
254439	C11ORF86	4	14.39	0
D001556	Lindane	3	3127.01	0
C410127	PCB 180	3	2946.17	0
D009538	Nicotine	3	1550.54	0
D002746	Chlorpromazine	3	1381.47	0
D016718	Arachidonic Acid	3	1363.82	0
11194	ABCB8	3	1273.43	0
C093642	SB 203580	3	1163.9	0
C089595	cylindrospermopsin	3	1086.81	0
D005978	Glutathione	3	835.71	0
D014028	Tobacco Smoke Pollution	3	599.81	0
D017638	Asbestos, Crocidolite	3	586.9	0
C521792	DMU-212	3	571.97	0
D003474	Curcumin	3	557.77	0
D015127	9,10-Dimethyl-1,2-benzanthracene	3	528.32	0
D004391	Dust	3	516.48	0
D001599	Berberine	3	513.66	0
C049584	2-amino-1-methyl-6-phenylimidazo(4,5-b)pyridine	3	495.86	0
C004656	chloroacetaldehyde	3	493.68	0
D008694	Methamphetamine	3	478.66	0
D012967	Sodium Dodecyl Sulfate	3	456.75	0
D058185	Magnetite Nanoparticles	3	405.68	0
D014580	Ursodeoxycholic Acid	3	372.13	0
D004008	Diclofenac	3	368.71	0
D012524	Sarin	3	333.28	0
C001277	geldanamycin	3	261.18	0
D010894	Piroxicam	3	257.79	0
D010672	Phenytoin	3	249.52	0
D003671	DEET	3	233.36	0
C082360	fipronil	3	233.36	0
D013467	Sulindac	3	226.64	0
D004967	Estrogens	3	211.96	0
D003609	Dactinomycin	3	188.78	0
C023036	perfluorooctanoic acid	3	170.89	0
D016578	Crack Cocaine	3	90.36	0
C016837	zinc chloride	3	75.41	0
255022	CALHM1	3	64.84	0
D008628	Mercury	3	56.97	0
D001152	Arsenicals	3	46.71	0
C039671	ciglitazone	3	45.73	0
C011890	kojic acid	3	40.88	0
C483161	beta-hydroxy simvastatin acid	3	39.81	0
D000069439	Dasatinib	3	39.53	0
C010178	heliotrine	3	38.83	0
C009238	senkirkine	3	38.83	0
C004648	testosterone enanthate	3	35.65	0
D053260	Soot	3	34.3	0
C029892	cupric chloride	3	33.08	0
D010476	Perfume	3	32.24	0
D005492	Folic Acid	3	29.94	0
D015474	Isotretinoin	3	20.93	0
D011192	Potassium Dichromate	3	19.11	0
D003630	Daunorubicin	3	8.57	0
C483909	torcetrapib	3	8.03	0
C024746	tobacco tar	3	6.84	0
D013806	Theophylline	3	3.76	0
C067311	docetaxel	2	2035.74	0
C008655	N'-nitrosonornicotine	2	1410.96	0
C082137	4-diethoxyphosphorylmethyl-N-(4-bromo-2-cyanophenyl)benzamide	2	944.15	0
D004390	Chlorpyrifos	2	944.15	0
D008730	Methoxsalen	2	944.15	0
D026023	Permethrin	2	944.15	0
C066229	prolinedithiocarbamate	2	944.15	0
D012293	Rifampin	2	944.15	0
D013619	Tacrine	2	944.15	0
C473478	sunitinib	2	729.37	0
D020001	1-Butanol	2	506.7	0
C551172	bis-N,N-dimethylamino-2-(N-methylpyrrolyl)methyl cyclopentadienyl titanium (IV)	2	498.69	0
C028009	diallyl disulfide	2	442.63	0
C009407	2,5,2',5'-tetrachlorobiphenyl	2	429.16	0
D000661	Amphetamine	2	359.1	0
C033643	3-nitrofluoranthene	2	348.01	0
D019438	Ritonavir	2	348.01	0
C439060	sirtinol	2	348.01	0
C004742	daidzein	2	333.7	0
D003676	Deferoxamine	2	333.7	0
C020972	pyrrolidine dithiocarbamic acid	2	333.7	0
D001663	Bilirubin	2	332.79	0
D002118	Calcium	2	308.04	0
D003024	Clozapine	2	308.04	0
D005576	Colforsin	2	308.04	0
D007545	Isoproterenol	2	308.04	0
C093973	2-(2-amino-3-methoxyphenyl)-4H-1-benzopyran-4-one	2	278.71	0
C038890	2,3,4,7,8-pentachlorodibenzofuran	2	278.71	0
C014211	2,3,7,8-tetrachlorodibenzofuran	2	278.71	0
C072553	benzyloxycarbonylleucyl-leucyl-leucine aldehyde	2	278.71	0
C007517	diphenyleneiodonium	2	278.71	0
D004610	Ellagic Acid	2	278.71	0
D005947	Glucose	2	278.71	0
C016599	mono-(2-ethylhexyl)phthalate	2	278.71	0
D009534	Niclosamide	2	278.71	0
D009853	Omeprazole	2	278.71	0
D013755	Tetradecanoylphorbol Acetate	2	278.71	0
D003687	Dehydroepiandrosterone	2	270.29	0
C423915	TO-901317	2	270.29	0
D004298	Dopamine	2	249.4	0
D007069	Ifosfamide	2	249.4	0
C425784	2-(4-amino-3-methylphenyl)-5-fluorobenzothiazole	2	234.28	0
D017636	Asbestos, Amphibole	2	234.28	0
D002259	Carbonyl Cyanide p-Trifluoromethoxyphenylhydrazone	2	234.28	0
C474021	indirubin-3'-monoxime	2	234.28	0
C031721	naphthalene	2	234.28	0
C010423	pyrithione zinc	2	234.28	0
C004532	benzoquinone	2	207.19	0
C005274	naringin	2	207.19	0
C113580	U 0126	2	207.19	0
D008154	Lucanthone	2	201.6	0
C058305	phenethyl isothiocyanate	2	201.6	0
D002101	Cacodylic Acid	2	169.36	0
C004541	biochanin A	2	164.48	0
D001374	Azacitidine	2	153.52	0
D008627	Mercuric Chloride	2	145.78	0
C020175	16 alpha-ethyl-21-hydroxy-19-nor-4-pregnene-3,20-dione	2	133.28	0
D060729	Coal Ash	2	132.08	0
C517943	1-(4-(6-bromobenzo(1,3)dioxol-5-yl)-3a,4,5,9b-tetrahydro-3H-cyclopenta(c)quinolin-8-yl)ethanone	2	122.49	0
C031639	caprylic aldehyde	2	106.81	0
C046204	heptanal	2	106.81	0
D004121	Dimethyl Sulfoxide	2	97.33	0
D001548	Benzalkonium Compounds	2	94.18	0
D010261	Paraoxon	2	85.97	0
D011809	Quinones	2	80.99	0
D019311	Staurosporine	2	78.51	0
C006718	1,12-benzoperylene	2	78.32	0
C511621	2-methyl-2H-pyrazole-3-carboxylic acid (2-methyl-4-o-tolylazophenyl)amide	2	78.32	0
C097745	3-methyleneindolenine	2	78.32	0
D012862	Skatole	2	78.32	0
C574123	walrycin A	2	78.32	0
D004137	Dinitrochlorobenzene	2	74.81	0
D014639	Vanadium	2	72.95	0
1826	DSCAM	2	58.73	0
C036990	2-amino-3,8-dimethylimidazo(4,5-f)quinoxaline	2	51.85	0
C054626	bretazenil	2	31.04	0
C086916	delta-hexachlorocyclohexane	2	31.04	0
C047360	felbamate	2	31.04	0
D005442	Flumazenil	2	31.04	0
D018682	GABA Agents	2	31.04	0
D005680	gamma-Aminobutyric Acid	2	31.04	0
C063822	L 663581	2	31.04	0
C042957	Ro 15-4513	2	31.04	0
D000242	Cyclic AMP	2	28.29	0
C495626	14-deoxy-11,12-didehydroandrographolide	2	20.12	0
C410733	scriptaid	2	19.03	0
D004785	Environmental Pollutants	2	18.25	0
D015215	Zidovudine	2	18.25	0
C020748	ferrous sulfate	2	17.68	0
D007840	Latex	2	17.68	0
C433788	lipopolysaccharide, E. coli O26-B6	2	17.68	0
C523799	MRK 003	2	16.55	0
D002996	Clomiphene	2	15.4	0
C099555	CD 437	2	15.13	0
C056507	gemcitabine	2	14.46	0
D002166	Camptothecin	2	13.37	0
C568608	PCI 5002	2	11.79	0
C009618	O,O-diethyl O-3,5,6-trichloro-2-pyridyl phosphate	2	10.69	0
D010269	Paraquat	2	10.01	0
C506614	PD 0325901	2	9.86	0
C008261	lead acetate	2	8.42	0
D003035	Cobalt	2	6.24	0
C002802	tungsten carbide	2	6.24	0
C030973	cupric oxide	2	6.14	0
C030110	oxaliplatin	2	5.72	0
D002110	Caffeine	2	5.31	0
171483	FAM9B	2	5.16	0
D004113	Succimer	2	4.82	0
50632	CALY	2	4.66	0
C500026	palbociclib	2	4.46	0
D004002	Clodronic Acid	2	4.39	0
D000965	Antimony	2	4.33	0
D000966	Antimony Potassium Tartrate	2	4.33	0
C014175	pyrazolo(3,4-d)pyrimidine	2	4.25	0
C045037	testosterone-3-carboxymethyloxime-bovine serum albumin conjugate	2	3.93	0
C082164	4-methoxycinnamate methyl ester	2	3.69	0
C040048	caffeic acid	2	3.69	0
D007501	Iron	2	3.55	0
D010938	Plant Oils	2	3.42	0
C016104	sodium bichromate	2	3.28	0
644809	C15ORF56	2	3.02	0
144568	A2ML1	2	2.98	0
D001104	Arbutin	2	2.88	0
C437683	motexafin gadolinium	2	2.61	0
D019345	Zinc Acetate	2	2.61	0
D004221	Disulfiram	2	2.2	0
D009285	Naphthoquinones	2	1.96	0
C116926	rofecoxib	2	1.94	0
C510784	ormosil	2	1.85	0
D011092	Polyethylene Glycols	2	1.85	0
C047246	temozolomide	2	1.79	0
D003010	Clorgyline	2	1.45	0
C061133	tamibarotene	2	1.42	0
C008493	methylselenic acid	2	1.41	0
C568376	MT19c compound	2	1.27	0
D016685	Mitomycin	2	1.24	0
C532162	2-(1H-indazol-4-yl)-6-(4-methanesulfonylpiperazin-1-ylmethyl)-4-morpholin-4-ylthieno(3,2-d)pyrimidine	2	1.08	0
C010902	decabromobiphenyl ether	2	0.98	0
D009243	NAD	2	0.91	0
C010327	salinomycin	2	0.59	0
D007631	Chlordecone	2	0.58	0
55330	BLOC1S4	1	0	0
123970	C16ORF78	1	0	0
10047	CST8	1	0	0
C025205	1,10-phenanthroline	1	0	0
C561619	1-(1-methanesulfonylpiperidin-4-yl)-3-(4-trifluoromethoxyphenyl)urea	1	0	0
C046839	1,2,3,4,6,7,8-heptachlorodibenzodioxin	1	0	0
C473650	1,2,3,4,6,7,8-heptachlorodibenzofuran	1	0	0
C051412	1,2,3,4,7,8-hexachlorodibenzofuran	1	0	0
C046838	1,2,3,6,7,8-hexachlorodibenzodioxin	1	0	0
C051452	1,2,3,7,8-pentachlorodibenzo-p-dioxin	1	0	0
C009947	1,2,4-trichlorobenzene	1	0	0
C410870	1,2,4-trihydroxy-9,10-anthracenedione	1	0	0
C026486	1,2,5,6-dibenzanthracene	1	0	0
C070379	1,2-bis(2-aminophenoxy)ethane N,N,N',N'-tetraacetic acid acetoxymethyl ester	1	0	0
C482518	1,2-bis-N-cytisinylethane	1	0	0
D019377	12-Hydroxy-5,8,10,14-eicosatetraenoic Acid	1	0	0
C040083	1-(2-methoxyphenyl)piperazine	1	0	0
C419153	1,3,5-tris(4-hydroxyphenyl)-4-propyl-1H-pyrazole	1	0	0
C015068	1-(3-chlorophenyl)piperazine	1	0	0
C037413	1,3-dinitropyrene	1	0	0
C517215	13-hydroxyellipticine	1	0	0
C018406	1-(3-trifluoromethylphenyl)piperazine	1	0	0
C000597136	1-(4-chlorophenyl)-benzo-2,5-quinone	1	0	0
C026386	1-(4-chlorophenyl)piperazine	1	0	0
C091518	1-(4-ethynylphenyl)-4-propyl-2,6,7-trioxabicyclo(2.2.2)octane	1	0	0
C490166	1-(4-methoxyphenyl)piperazine	1	0	0
C035342	1,4-naphthoquinone	1	0	0
C074153	1,4-phenylenebis(methylene)selenocyanate	1	0	0
C401932	15,16-dihydrotanshinone I	1	0	0
C046760	15-acetyldeoxynivalenol	1	0	0
C477819	15-deoxyprostaglandin J2	1	0	0
C025984	15-hydroxy-5,8,11,13-eicosatetraenoic acid	1	0	0
C033309	1,6-dinitropyrene	1	0	0
C122128	1,7-N-heptylene-bis-9,9'-amino-1,2,3,4-tetrahydroacridine	1	0	0
C033310	1,8-dinitropyrene	1	0	0
C033020	1-aminobenzotriazole	1	0	0
C006737	1-benzylpiperazine	1	0	0
C040345	1-chloropyrene	1	0	0
C033146	1-hydroxypyrene	1	0	0
C041507	1-methylphenanthrene	1	0	0
C029350	1-naphthol	1	0	0
D015058	1-Naphthylisothiocyanate	1	0	0
C100349	1-phenyl-1,2-propanedione	1	0	0
C024336	1-phenylazo-2-naphthol	1	0	0
D000433	1-Propanol	1	0	0
C569671	2-(1'-methyl-2'-pyrrolidinyl)-7-hydroxy-1,4-benzodioxane	1	0	0
C032904	2,2',3,5',6-pentachlorobiphenyl	1	0	0
C541980	2,2',4,6'-tetramethoxystilbene	1	0	0
C520611	2-((2,6-dichlorophenyl)amino)benzeneacetic acid 4-(3H-1,2-dithiol-3-thione-5-yl)phenyl ester	1	0	0
C003585	22-hydroxycholesterol	1	0	0
C035834	2,3,4,4'5-pentachlorobiphenyl	1	0	0
C070055	2,3',4,4',5-pentachlorobiphenyl	1	0	0
C507816	2-(3,4-dimethoxyphenyl)-5-fluorobenzothiazole	1	0	0
C516412	2,3,6,7-tetrachlorobiphenylene	1	0	0
C035976	2,4,2',4'-tetrachlorobiphenyl	1	0	0
C440850	2,4,3',5'-tetramethoxystilbene	1	0	0
C081766	2,4,4'-trichlorobiphenyl	1	0	0
D019297	2,4-Dinitrophenol	1	0	0
C089946	2,4-thiazolidinedione	1	0	0
C477861	(2-(5-amino-2-(4-fluorophenyl)-1,6-dihydro-6-oxo-1-pyrimidinyl)-N-(1-((5-methoxycarbonyl-2-benzoxazolyl)carbonyl)-2-phenylethyl)acetamide)	1	0	0
C104450	25-hydroxyvitamin D	1	0	0
C520041	(25S)-26-adamantyl-25-hydroxy-2-methylene-22,23-didehydro-19,27-dinor-20-epi-vitamin D3	1	0	0
D015086	2,6-Dichloroindophenol	1	0	0
C034889	2,6-dihydroxyanthraquinone	1	0	0
C570407	2,6-diisopropyl-4-(3-(3-methyl-3H-diazirin-3-yl)propyl)phenol	1	0	0
C085049	2,7-dinitrofluorene	1	0	0
C076996	27-hydroxycholesterol	1	0	0
D015073	2-Acetylaminofluorene	1	0	0
C519626	2-amino-1,7-dimethylimidazo(4,5-g)quinoxaline	1	0	0
C077584	2-amino-1-methyl-6-(4-hydroxyphenyl)imidazo(4,5-b)pyridine	1	0	0
C036989	2-amino-3,4-dimethylimidazo(4,5-f)quinoline	1	0	0
C546460	2-amino-3-methyl-3H-imidazo(4,5-f)quinoline	1	0	0
C017821	2-amino-3-methyl-9H-pyrido(2,3-b)indole	1	0	0
C029216	2-amino-3-methylimidazo(4,5-f)quinoline	1	0	0
C109986	2-aminoethoxydiphenyl borate	1	0	0
C027667	2-aminophenol	1	0	0
C003898	2-anisidine	1	0	0
C094503	2-arachidonylglycerol	1	0	0
C043958	2-butanol	1	0	0
C004726	2-dichlorobenzene	1	0	0
C586542	2'-(glutathion-S-yl)-deschlorodiclofenac	1	0	0
C051750	2-hexenal	1	0	0
C060533	2-hydroxyamino-1-methyl-6-phenylimidazo(4,5-b)pyridine	1	0	0
C013031	2'-hydroxychalcone	1	0	0
C001390	2-hydroxyestradiol	1	0	0
C035957	2-hydroxyethyl acrylate	1	0	0
C053839	2-hydroxypropyl-beta-cyclodextrin	1	0	0
C017679	2-hydroxypyridine	1	0	0
C022830	2-methoxyestradiol	1	0	0
C540395	2-methyl-5-isopropenylcyclohex-2-enone oxime	1	0	0
C028405	2-naphthol	1	0	0
D015081	2-Naphthylamine	1	0	0
C005328	2-nitroanisole	1	0	0
C049030	2-nitrofluoranthene	1	0	0
C045573	2-nitrophenol	1	0	0
C119971	2-nitrophenylacetic acid	1	0	0
C524315	2-oxohexyl isothiocyanate	1	0	0
D019840	2-Propanol	1	0	0
C051290	2-tert-butyl-4-quinone	1	0	0
C018855	2-tert-butylhydroquinone	1	0	0
C549241	3-((2,4-dimethylpyrrol-5-yl)methylidenyl)-2-indolinone	1	0	0
C572491	3-(2-hydroxy-4-(2-methylnonan-2-yl)phenyl)cyclohexan-1-ol	1	0	0
C041525	3,3',4,5'-tetrahydroxystilbene	1	0	0
C016392	3,3'-diindolylmethane	1	0	0
C520945	3-(3-methoxyphenyl)-N-(3,4,5-trimethoxyphenyl)acrylamide	1	0	0
C028451	3,4,3',4'-tetrachlorobiphenyl	1	0	0
C027309	3,4,5,3',4',5'-hexachlorobiphenyl	1	0	0
C023035	3,4,5,3',4'-pentachlorobiphenyl	1	0	0
C482492	3,4,5,4'-tetramethoxystilbene	1	0	0
C045421	3,4,8-trimethylimidazo(4,5-f)quinoxalin-2-amine	1	0	0
C014464	3,4-dichloroaniline	1	0	0
C557505	3',4'-dimethoxy-alpha-naphthoflavone	1	0	0
C509288	3',4'-dimethoxyflavone	1	0	0
C472791	3-(4'-hydroxy-3'-adamantylbiphenyl-4-yl)acrylic acid	1	0	0
D015104	3,4-Methylenedioxyamphetamine	1	0	0
C434003	3-(4-methylphenylsulfonyl)-2-propenenitrile	1	0	0
C085794	3,5-dibromo-2-(2,4-dibromophenoxy)phenol	1	0	0
C068923	3,6-dinitrobenzopyrene	1	0	0
C019132	3-amino-1,4-dimethyl-5H-pyrido(4,3-b)indole	1	0	0
C019133	3-amino-1-methyl-5H-pyrido(4,3-b)indole	1	0	0
C475568	3-aminobenzanthrone	1	0	0
C046693	3-aminofluoranthene	1	0	0
C030682	3-chlorophenol	1	0	0
C549543	3-hydroxy-4-prenyl-5-methoxystilbene-2-carboxylic acid	1	0	0
C041477	3-hydroxyflavone	1	0	0
C043104	3-(hydroxymethyl)phenytoin	1	0	0
C091768	3'-methoxy-4'-nitroflavone	1	0	0
C047368	3-methylquercetin	1	0	0
C117220	3-nitrobenzanthrone	1	0	0
C032278	4,17 beta-dihydroxy-4-androstene-3-one	1	0	0
C119207	4-((2-(1-methyl-2-pyrrolidinyl)ethyl)thio)phenol hydrochloride	1	0	0
C568517	4-(4-((2',3',4',6'-tetra-O-acetylglucopyranosyl)thiomethyl)-5-iodo-1-H-1,2,3-triazol-1-yl)benzenesulfonamide	1	0	0
C090942	4-(4-fluorophenyl)-2-(4-hydroxyphenyl)-5-(4-pyridyl)imidazole	1	0	0
C568518	4-(4-((glucopyranosyl)thiomethyl)-5-iodo-1-H-1,2,3-triazol-1-yl)benzenesulfonamide	1	0	0
C031506	4-aminodiphenylamine	1	0	0
C117304	4'-bromoflavone	1	0	0
C083064	4'-chloroflavone	1	0	0
C025963	4-chlorophenylbiguanide	1	0	0
C032171	4-coumaric acid	1	0	0
C018511	4-dichlorobenzene	1	0	0
C451019	4-hydroxychalcone	1	0	0
C065250	4-hydroxy-equilenin	1	0	0
C019429	4-hydroxyretinoic acid	1	0	0
C099018	4'-iodoflavone	1	0	0
C487850	4'-methoxyflavone	1	0	0
C032078	4-methylumbelliferyl acetate	1	0	0
C016595	4-methylumbelliferyl beta-D-ribopyranoside	1	0	0
C026845	4-methylumbelliferyl-galactopyranoside	1	0	0
C118008	4-nitrophenylacetic acid	1	0	0
C016583	4-(N-methyl-N-nitrosamino)-1-(3-pyridyl)-1-butanone	1	0	0
C041594	4-nonylphenol	1	0	0
C080417	4-octylphenol	1	0	0
C002202	4-oxoretinoic acid	1	0	0
C105260	4-tert-octylphenol	1	0	0
C468646	5,12-naphthacenequinone	1	0	0
C060298	5,7-dimethoxyflavone	1	0	0
C106219	5-androstene-16-fluoro-17-one	1	0	0
C418208	5'-deoxy-5-fluorocytidine	1	0	0
C561052	5H-benzo(4,5)cyclohepta(1,2-b)pyridin-5-one	1	0	0
C022022	5-hydroxy-6,8,11,14-eicosatetraenoic acid	1	0	0
C062711	5-hydroxyflavone	1	0	0
C546607	6,2',4'-trimethoxyflavone	1	0	0
C454039	6-(4-diethylamino)phenyl-7-chloro-5,8-quinolinedione	1	0	0
C485383	6,7-dihydroxyflavone	1	0	0
C100101	6-chrysenamine	1	0	0
C111855	6-formylindolo(3,2-b)carbazole	1	0	0
C057617	6-hydroxyluteolin	1	0	0
C054923	6-methyl-1,3,8-trichlorodibenzofuran	1	0	0
C034699	6-nitrobenzo(a)pyrene	1	0	0
C035986	6-nitrochrysene	1	0	0
C026979	6-O-monoacetylmorphine	1	0	0
C521871	6-prenylnaringenin	1	0	0
C077646	7,12-benz(a)anthraquinone	1	0	0
C024024	7,12-dimethylbenz(a)anthracene-3,4-dihydrodiol	1	0	0
C553817	7-(benzylamino)-1,3,4,8-tetrahydropyrrolo(4,3,2-de)quinolin-8(1H)-one	1	0	0
C013478	7H-dibenzo(c,g)carbazole	1	0	0
C429845	7-hydroxyflavone	1	0	0
C003001	7-ketocholesterol	1	0	0
C038954	7-nitrobenzanthracene	1	0	0
C119737	8-prenylnaringenin	1	0	0
C421010	9-(4'-aminophenyl)-9H-pyrido(3,4-b)indole	1	0	0
C010847	9-amino-6-chloro-2-methoxyacridine	1	0	0
C037112	9-deoxy-delta-9-prostaglandin D2	1	0	0
C091375	9-phenanthrol	1	0	0
C542662	AC 93253	1	0	0
C023717	acacetin	1	0	0
C043877	acamprosate	1	0	0
D000074	Acenocoumarol	1	0	0
D000079	Acetaldehyde	1	0	0
D000086	Acetazolamide	1	0	0
C038699	acetophenone	1	0	0
C056165	acetovanillone	1	0	0
D000109	Acetylcholine	1	0	0
D000166	Acridines	1	0	0
C058956	acteoside	1	0	0
C106812	adefovir dipivoxil	1	0	0
D000255	Adenosine Triphosphate	1	0	0
C072611	aflatoxin B1-DNA adduct	1	0	0
C412373	AG 1879	1	0	0
C107502	AG 494	1	0	0
D015766	Albendazole	1	0	0
C103303	alitretinoin	1	0	0
C010078	alizarin	1	0	0
C109505	allocryptopine	1	0	0
C038491	allyl sulfide	1	0	0
C409045	almotriptan	1	0	0
C095512	alpha-cyano-(3,4-dihydroxy)-N-benzylcinnamide	1	0	0
C040534	alpha-hexachlorocyclohexane	1	0	0
C011512	alpha-naphthoflavone	1	0	0
C005197	alternariol	1	0	0
C018206	alternariol monomethyl ether	1	0	0
C050234	altertoxin II	1	0	0
C524316	alyssin	1	0	0
C413760	aminoflavone	1	0	0
D000634	Aminoquinolines	1	0	0
D017311	Amlodipine	1	0	0
C101036	ammonium metavanadate	1	0	0
D000655	Amodiaquine	1	0	0
D000666	Amphotericin B	1	0	0
C088115	anacardic acid	1	0	0
D015113	Androstane-3,17-diol	1	0	0
C023650	aniline	1	0	0
C036466	aniracetam	1	0	0
D000841	Anisomycin	1	0	0
C508838	annomontine	1	0	0
C432165	anthra(1,9-cd)pyrazol-6(2H)-one	1	0	0
C034020	anthracene	1	0	0
D000880	Anthraquinones	1	0	0
D000935	Antifungal Agents	1	0	0
D047310	Apigenin	1	0	0
C081565	arachidonyltrifluoromethane	1	0	0
C519728	archazolid B	1	0	0
D001115	Arecoline	1	0	0
C000228	aristolochic acid I	1	0	0
D017632	Asbestos, Serpentine	1	0	0
C011669	ascorbate-2-phosphate	1	0	0
D001279	Atracurium	1	0	0
C105832	aurapten	1	0	0
C017037	aurin	1	0	0
D001379	Azathioprine	1	0	0
D001387	Azinphosmethyl	1	0	0
C087670	azoxystrobin	1	0	0
C006680	baicalein	1	0	0
C038044	baicalin	1	0	0
D001464	Barium	1	0	0
C028559	bathocuproine sulfonate	1	0	0
D001534	Bemegride	1	0	0
C061004	benidipine	1	0	0
C005177	benserazide, levodopa drug combination	1	0	0
C030935	benz(a)anthracene	1	0	0
D001551	Benz(a)Anthracenes	1	0	0
D001553	Benzbromarone	1	0	0
D001562	Benzimidazoles	1	0	0
C041511	benzo(a)fluorene	1	0	0
C074998	benzo(a)pyrene-7,8,9,10-tetrol	1	0	0
C017228	benzo(a)pyrene 7,8-dihydrodiol	1	0	0
C076588	benzo(a)pyrene-7,8-dione	1	0	0
C056612	benzo(a)pyrene-DNA adduct	1	0	0
C006703	benzo(b)fluoranthene	1	0	0
C041512	benzo(b)fluorene	1	0	0
C002615	benzo(c)phenanthrene	1	0	0
C026487	benzo(e)pyrene	1	0	0
C027704	benzo(j)fluoranthene	1	0	0
C022921	benzo(k)fluoranthene	1	0	0
D053119	Benzophenanthridines	1	0	0
C006710	benzotriphenylene	1	0	0
D001583	Benzoxazoles	1	0	0
C526327	benzyl cinnamate	1	0	0
C054108	benzyl selenocyanate	1	0	0
C005790	beta-thujone	1	0	0
C095105	bexarotene	1	0	0
D001629	Bezafibrate	1	0	0
C099952	bifenthrin	1	0	0
C073710	bilobalide	1	0	0
D001710	Biotin	1	0	0
C543008	bis(4-hydroxyphenyl)sulfone	1	0	0
C002887	bis(4-nitrophenyl)phosphate	1	0	0
D017438	Bisphenol A-Glycidyl Methacrylate	1	0	0
C005961	bis(tri-n-butyltin)oxide	1	0	0
C025703	bleomycetin	1	0	0
C015044	bromoform	1	0	0
C515564	bromovanin	1	0	0
D003994	Bucladesine	1	0	0
D002064	Buserelin	1	0	0
D002066	Busulfan	1	0	0
D019328	Buthionine Sulfoximine	1	0	0
C027561	butylbenzyl phthalate	1	0	0
C026105	butylidenephthalide	1	0	0
C038091	butylparaben	1	0	0
D020148	Butyric Acid	1	0	0
D002090	Butyrophenones	1	0	0
C085925	calcein AM	1	0	0
D002112	Calcifediol	1	0	0
C058076	calpain inhibitor III	1	0	0
D002164	Camphor	1	0	0
D002185	Cannabidiol	1	0	0
C065844	cannabidiol dimethyl ether	1	0	0
C073718	cannabidiol hydroxyquinone	1	0	0
D002193	Cantharidin	1	0	0
D000069287	Capecitabine	1	0	0
C005563	captax	1	0	0
D012721	Carbaryl	1	0	0
C006698	carbendazim	1	0	0
C009265	carbidopa, levodopa drug combination	1	0	0
D002243	Carbolines	1	0	0
D016190	Carboplatin	1	0	0
D002328	Carisoprodol	1	0	0
C068623	carnosol	1	0	0
C006923	carvone	1	0	0
C088453	Celsior	1	0	0
C023386	chlorinated dibenzofurans	1	0	0
C031294	chlorobenzene	1	0	0
D020111	Chlorodiphenyl (54% Chlorine)	1	0	0
C007020	chlorophyllin	1	0	0
D002793	Cholic Acids	1	0	0
D002809	Chondroitin Sulfates	1	0	0
C023600	chromium oxide	1	0	0
C017133	chromous chloride	1	0	0
C031180	chrysene	1	0	0
C043561	chrysin	1	0	0
C007054	chrysoeriol	1	0	0
C011585	ciclopirox	1	0	0
D002927	Cimetidine	1	0	0
C039824	cirsiliol	1	0	0
C101584	cisatracurium	1	0	0
C021604	CL 218872	1	0	0
D002990	Clobetasol	1	0	0
D002994	Clofibrate	1	0	0
C005055	cloflucarban	1	0	0
C079149	clozapine N-oxide	1	0	0
D003033	Coal Tar	1	0	0
C007095	cobaltiprotoporphyrin	1	0	0
C026305	cobalt sulfate	1	0	0
D003061	Codeine	1	0	0
D003078	Colchicine	1	0	0
D003367	Cotinine	1	0	0
D003407	Creosote	1	0	0
C007153	crotonyl alcohol	1	0	0
C024015	cryptolepine	1	0	0
C037886	cryptotanshinone	1	0	0
C114438	cyanidin 3-O-glucoside	1	0	0
D003513	Cycloheximide	1	0	0
C052570	cyfluthrin	1	0	0
C075687	cynaropicrin	1	0	0
C017160	cypermethrin	1	0	0
C108338	cyprodinil	1	0	0
C004712	cytisine	1	0	0
D003606	Dacarbazine	1	0	0
D003620	Dantrolene	1	0	0
D003622	Dapsone	1	0	0
C515055	darinaparsin	1	0	0
D003634	DDT	1	0	0
C017180	decamethrin	1	0	0
C107676	deguelin	1	0	0
C017185	delphinidin	1	0	0
C499810	delta(12)-prostaglandin J(2)	1	0	0
D003849	Deoxyguanosine	1	0	0
C007262	deoxynivalenol	1	0	0
C047386	desethylamodiaquine	1	0	0
D003891	Desipramine	1	0	0
D020927	Dexmedetomidine	1	0	0
D011431	Dextropropoxyphene	1	0	0
C042577	diallyl trisulfide	1	0	0
C492519	diarylpropionitrile	1	0	0
D003975	Diazepam	1	0	0
C020887	dibenzo(1,4)dioxin	1	0	0
C041517	dibenzo(a,l)pyrene	1	0	0
C012279	dibutylnitrosamine	1	0	0
D004004	Dichlororibofuranosylbenzimidazole	1	0	0
D004026	Dieldrin	1	0	0
D004051	Diethylhexyl Phthalate	1	0	0
D004052	Diethylnitrosamine	1	0	0
C011612	diethyl sulfate	1	0	0
C039060	dihydroartemisinin	1	0	0
D004087	Dihydroergotamine	1	0	0
C444299	diindolylmethane	1	0	0
C472511	dimethylarsinous acid	1	0	0
D004128	Dimethylnitrosamine	1	0	0
D004246	Dimethylphenylpiperazinium Iodide	1	0	0
D015237	Dinoprost	1	0	0
D015232	Dinoprostone	1	0	0
C039602	diosmetin	1	0	0
D004147	Dioxins	1	0	0
C029402	diphenylcyclopropenone	1	0	0
C010574	diphenyl	1	0	0
C087894	dipropyl sulfide	1	0	0
D004178	Diquat	1	0	0
D004229	Dithiothreitol	1	0	0
D004237	Diuron	1	0	0
D004281	Docosahexaenoic Acids	1	0	0
D004294	Domperidone	1	0	0
C042986	ebselen	1	0	0
C034192	ellipticine	1	0	0
C547424	EMD 392949	1	0	0
D004642	Emodin	1	0	0
C017435	enilconazole	1	0	0
C100264	enniatins	1	0	0
D020536	Enzyme Activators	1	0	0
C082748	epibatidine	1	0	0
D004845	Epitestosterone	1	0	0
C109476	epoxiconazole	1	0	0
C091891	epsilon-viniferin	1	0	0
D064098	Esomeprazole	1	0	0
D004964	Estriol	1	0	0
D002393	Estrogens, Catechol	1	0	0
D004976	Ethacrynic Acid	1	0	0
D005013	Ethosuximide	1	0	0
C004912	ethylbenzene	1	0	0
C039614	ethylisopropylamiloride	1	0	0
D005045	Etomidate	1	0	0
D005054	Eugenol	1	0	0
C000593130	eupatorin-5-methyl ether	1	0	0
C103110	eupatorin	1	0	0
D000068338	Everolimus	1	0	0
D005278	Fenitrothion	1	0	0
D011345	Fenofibrate	1	0	0
D017313	Fenretinide	1	0	0
C013531	ferric ammonium citrate	1	0	0
D005290	Ferric Compounds	1	0	0
C004999	ferulic acid	1	0	0
C575430	FH535	1	0	0
C111409	finrozole	1	0	0
D005411	Flame Retardants	1	0	0
C028610	flavanone	1	0	0
C043562	flavone	1	0	0
D005419	Flavonoids	1	0	0
D044948	Flavonols	1	0	0
D005445	Flunitrazepam	1	0	0
C007738	fluoranthene	1	0	0
D016650	Fluorescein-5-isothiocyanate	1	0	0
C007740	fluorexon	1	0	0
C061365	flusilazole	1	0	0
C007768	formononetin	1	0	0
C050131	furafylline	1	0	0
C049853	gabazine	1	0	0
C064925	gadodiamide	1	0	0
C037032	galangin	1	0	0
D005702	Galantamine	1	0	0
C054597	garcinol	1	0	0
C106014	gedunin	1	0	0
C014568	genkwanin	1	0	0
C477042	ginkgolide A	1	0	0
C045856	ginkgolide B	1	0	0
C058295	ginkgolide C	1	0	0
C075228	ginkgolide J	1	0	0
D005938	Glucocorticoids	1	0	0
D005944	Glucosamine	1	0	0
D005905	Glyburide	1	0	0
C086566	glycitein	1	0	0
D006052	Gold Sodium Thiomalate	1	0	0
D006108	Graphite	1	0	0
C465546	green tea extract AR25	1	0	0
C473027	GW 3965	1	0	0
C425931	GW 501516	1	0	0
D055768	Halogenated Diphenyl Ethers	1	0	0
D006246	Harmaline	1	0	0
C007904	harmalol	1	0	0
C005010	harman	1	0	0
D006247	Harmine	1	0	0
C001326	harmol	1	0	0
D006427	Hemin	1	0	0
D006540	Herbicides	1	0	0
C020754	herbimycin	1	0	0
D003932	Heroin	1	0	0
C013015	hesperetin	1	0	0
C517828	hexabrominated diphenyl ether 153	1	0	0
C089796	hexabromocyclododecane	1	0	0
D006581	Hexachlorobenzene	1	0	0
C001335	hexachlorobutadiene	1	0	0
D006589	Hexestrol	1	0	0
D006710	Homocysteine	1	0	0
C012351	HT-2 toxin	1	0	0
D006812	Humic Substances	1	0	0
D006820	Hyaluronic Acid	1	0	0
C001654	hyperforin	1	0	0
C004965	hypericin	1	0	0
C026777	ICI 118551	1	0	0
C041508	indeno(1,2,3-cd)pyrene	1	0	0
D007200	Indican	1	0	0
D007203	Indigo Carmine	1	0	0
C027185	indirubin	1	0	0
C016517	indole-3-carbinol	1	0	0
C001655	indoleacetaldehyde	1	0	0
D007211	Indoles	1	0	0
C075954	indolo(3,2-b)carbazole	1	0	0
D007213	Indomethacin	1	0	0
C033148	iprodione	1	0	0
C022871	isoborneol	1	0	0
C040507	isobutyl alcohol	1	0	0
C036643	isoeugenol	1	0	0
D007529	Isoflavones	1	0	0
C040920	isoliquiritigenin	1	0	0
C016527	isoquercitrin	1	0	0
D017964	Itraconazole	1	0	0
C006552	kaempferol	1	0	0
D007654	Ketoconazole	1	0	0
C072105	KN 93	1	0	0
D007736	Kynurenic Acid	1	0	0
C472885	L-4F peptide	1	0	0
C060893	L 663536	1	0	0
D064747	Lansoprazole	1	0	0
D007811	Lanthanum	1	0	0
C017461	lead nitrate	1	0	0
C067431	letrozole	1	0	0
D017997	Leukotriene C4	1	0	0
D007980	Levodopa	1	0	0
C063348	licopyranocoumarin	1	0	0
C008281	limonene	1	0	0
C018584	linalool	1	0	0
D019787	Linoleic Acid	1	0	0
C482199	lipopolysaccharide, E coli O55-B5	1	0	0
C442865	lipopolysaccharide, Helicobacter pylori	1	0	0
D018021	Lithium Chloride	1	0	0
C502354	lithocholic acid acetate	1	0	0
D008139	Loperamide	1	0	0
C066440	loreclezole	1	0	0
D019808	Losartan	1	0	0
D047311	Luteolin	1	0	0
C530478	LYR 71	1	0	0
C501277	Mangifera indica extract	1	0	0
C013592	mangiferin	1	0	0
C027693	mannose-6-phosphate	1	0	0
D008463	Mebendazole	1	0	0
D008528	Mefenamic Acid	1	0	0
D008550	Melatonin	1	0	0
D008610	Menthol	1	0	0
C019466	menthone	1	0	0
D008614	Meperidine	1	0	0
D019804	Mesalamine	1	0	0
D008656	Mestranol	1	0	0
D008687	Metformin	1	0	0
D008715	Methionine	1	0	0
D008731	Methoxychlor	1	0	0
D008767	Methylmercury Compounds	1	0	0
C400939	methylone	1	0	0
C008480	methylparaoxon	1	0	0
D008743	Methyl Parathion	1	0	0
D008775	Methylprednisolone	1	0	0
D008777	Methyltestosterone	1	0	0
C008512	methylumbelliferyl-alpha-D-mannopyranoside	1	0	0
C051786	metolachlor	1	0	0
D008874	Midazolam	1	0	0
D008900	Mineral Waters	1	0	0
C066851	mithramycin A	1	0	0
D008942	Mitoxantrone	1	0	0
C049430	mivacurium	1	0	0
D008999	Monocrotophos	1	0	0
C020300	monomethylarsonic acid	1	0	0
C047806	monomethylpropion	1	0	0
D009020	Morphine	1	0	0
C500085	muraglitazar	1	0	0
D009118	Muscimol	1	0	0
C063008	mycophenolate mofetil	1	0	0
D009183	Mycotoxins	1	0	0
C040015	myricetin	1	0	0
C560625	N-(2-(3H-indol-3-yl)ethyl)-9-isopropyl-2-(5-methyl-3-pyridyl)purin-6-amine	1	0	0
C028473	N-acetyl-4-benzoquinoneimine	1	0	0
D009249	NADP	1	0	0
D009271	Naltrexone	1	0	0
C046170	naphthenic acid	1	0	0
C501268	naphtho(2,3-a)pyrene	1	0	0
C005273	naringenin	1	0	0
C498045	NCX 4040	1	0	0
D019888	Nelfinavir	1	0	0
C054449	N-ethylmaleimide-S-glutathione	1	0	0
C010463	n-hexanal	1	0	0
D009536	Niacinamide	1	0	0
D009529	Nicardipine	1	0	0
D009582	Nitrofurantoin	1	0	0
C008644	nitrophenylphosphate	1	0	0
D018817	N-Methyl-3,4-methylenedioxyamphetamine	1	0	0
C014112	N-methyl-4-aminophenol	1	0	0
C041150	N-methyl-7H-dibenzo(c,g)carbazole	1	0	0
C062567	N-methyl-N-2-(methylsulfinyl)ethylpropionic acid amide	1	0	0
C055895	N,N-dipropylcarboxamidotryptamine	1	0	0
C010257	N'-nitrosoanabasine	1	0	0
C008661	nobiletin	1	0	0
D015739	Nocodazole	1	0	0
C025256	nonylphenol	1	0	0
C058272	norclozapine	1	0	0
C036139	norfluoxetine	1	0	0
C008677	norflurazone	1	0	0
C010262	norharman	1	0	0
D009665	Noscapine	1	0	0
C024999	n-pentanol	1	0	0
C041288	n-propyl disulfide	1	0	0
C570897	NSC668394	1	0	0
C122062	NSC 674495	1	0	0
C064976	O(6)-benzylguanine	1	0	0
C025589	ochratoxin A	1	0	0
D017830	Octoxynol	1	0	0
D019319	Okadaic Acid	1	0	0
D019301	Oleic Acid	1	0	0
C011521	olivacine	1	0	0
C016630	olivetol	1	0	0
C026209	oltipraz	1	0	0
C040449	omeprazole sulfide	1	0	0
C016340	o,p'-DDT	1	0	0
C005282	orcinol	1	0	0
D016566	Organoselenium Compounds	1	0	0
C472349	oxidized-L-alpha-1-palmitoyl-2-arachidonoyl-sn-glycero-3-phosphorylcholine	1	0	0
C005419	oxybutynin	1	0	0
D010126	Ozone	1	0	0
C005413	palmatine	1	0	0
D010168	Palmitates	1	0	0
D010197	Pancuronium	1	0	0
D010208	Papaverine	1	0	0
C100442	PD 150606	1	0	0
C408604	PD 169316	1	0	0
C066957	pelargonidin	1	0	0
D010396	Penicillamine	1	0	0
C003060	pentachlorobenzene	1	0	0
D010416	Pentachlorophenol	1	0	0
D010424	Pentobarbital	1	0	0
D010433	Pentylenetetrazole	1	0	0
D010457	Peptidoglycan	1	0	0
C033094	perfluorobutyric acid	1	0	0
C036567	perfluorodecanoic acid	1	0	0
C522391	perfluorododecanoic acid	1	0	0
D010546	Perphenazine	1	0	0
C031181	phenanthrene	1	0	0
D010616	Phenanthrenes	1	0	0
C576198	phenethylcymserine	1	0	0
D019800	Phenol	1	0	0
D010636	Phenols	1	0	0
D010656	Phenylephrine	1	0	0
D010664	Phenylmethylsulfonyl Fluoride	1	0	0
C031503	phenylpiperazine	1	0	0
D010693	Phloretin	1	0	0
C492651	Phortress	1	0	0
C043103	phthalic anhydride	1	0	0
D010830	Physostigmine	1	0	0
D010852	Picrotoxin	1	0	0
C121565	pifithrin	1	0	0
C008922	piperine	1	0	0
D010882	Piperonyl Butoxide	1	0	0
D010984	Platinum	1	0	0
C008954	polychlorodibenzo-4-dioxin	1	0	0
C095911	polycyclic aromatic hydrocarbons-DNA adduct	1	0	0
D011084	Polycyclic Hydrocarbons, Aromatic	1	0	0
C058229	polydatin	1	0	0
C060540	polyhexamethyleneguanidine	1	0	0
D011112	Polymyxin B	1	0	0
D059808	Polyphenols	1	0	0
D011137	Polystyrenes	1	0	0
C545373	ponatinib	1	0	0
D011224	Prazosin	1	0	0
D011239	Prednisolone	1	0	0
D011319	Primaquine	1	0	0
D011339	Probenecid	1	0	0
D011343	Procaine	1	0	0
C045362	prochloraz	1	0	0
C024273	profenofos	1	0	0
C011088	propachlor	1	0	0
C045950	propiconazole	1	0	0
D015742	Propofol	1	0	0
D011433	Propranolol	1	0	0
D011435	Propyl Gallate	1	0	0
C518978	prostaglandin E2 glyceryl ester	1	0	0
C009093	protopine	1	0	0
C056602	pseudohypericin	1	0	0
C107773	pterostilbene	1	0	0
D011691	Puromycin	1	0	0
C511975	purpurin	1	0	0
C030984	pyrene	1	0	0
C023666	pyridine	1	0	0
C013229	pyridine N-oxide	1	0	0
C024631	pyrvinium	1	0	0
C012526	quercitrin	1	0	0
D011796	Quinacrine	1	0	0
D011802	Quinidine	1	0	0
D011803	Quinine	1	0	0
D011806	Quinolinium Compounds	1	0	0
D064750	Rabeprazole	1	0	0
D017382	Reactive Oxygen Species	1	0	0
D012110	Reserpine	1	0	0
C042734	rifaximin	1	0	0
D000068836	Rivastigmine	1	0	0
C061870	rocuronium	1	0	0
C087123	romidepsin	1	0	0
D012402	Rotenone	1	0	0
D012406	Roxarsone	1	0	0
C100720	RPR 121056	1	0	0
C086511	RU 58668	1	0	0
C028632	rutecarpine	1	0	0
D012431	Rutin	1	0	0
D012436	S-Adenosylmethionine	1	0	0
C031060	salicylamide	1	0	0
C005705	sanguinarine	1	0	0
D019258	Saquinavir	1	0	0
C458179	scutellarein	1	0	0
C484876	scutellarin	1	0	0
C002979	selenomethylselenocysteine	1	0	0
C551534	SGA 360	1	0	0
D012839	Simazine	1	0	0
D019821	Simvastatin	1	0	0
C059295	sinensetin	1	0	0
D020160	Sodium Benzoate	1	0	0
D012989	Soil Pollutants	1	0	0
C561322	sparstolonin B	1	0	0
C539817	S-sulindac	1	0	0
D013241	Sterigmatocystin	1	0	0
C458525	STO 609	1	0	0
C025700	strontium chloride	1	0	0
D020058	Styrene	1	0	0
C033006	sudan III	1	0	0
D013424	Sulfanilamides	1	0	0
D012460	Sulfasalazine	1	0	0
C025462	sulindac sulfide	1	0	0
D013481	Superoxides	1	0	0
D013491	Suppressor Factors, Immunologic	1	0	0
D013605	T-2 Toxin	1	0	0
D016559	Tacrolimus	1	0	0
C059006	tangeretin	1	0	0
C021751	tanshinone	1	0	0
C087114	tebuconazole	1	0	0
D000068698	Tenofovir	1	0	0
D020002	tert-Butyl Alcohol	1	0	0
C046308	tert-butylbicyclo-2-benzoate	1	0	0
C037476	tert-butylbicyclophosphorothionate	1	0	0
C501413	tesaglitazar	1	0	0
C020806	tetrabromobisphenol A	1	0	0
C479553	tetrahydrogestrinone	1	0	0
C014215	tetrahydropalmatine	1	0	0
C009424	tetramethrin	1	0	0
D013827	Thiabendazole	1	0	0
C417209	thiacloprid	1	0	0
D013853	Thioacetamide	1	0	0
C109005	thiocoraline	1	0	0
D013883	Thiostrepton	1	0	0
C055421	tin mesoporphyrin	1	0	0
C009495	titanium dioxide	1	0	0
C066340	tolcapone	1	0	0
C412047	tolserine	1	0	0
D014051	Toluene 2,4-Diisocyanate	1	0	0
D014050	Toluene	1	0	0
C052342	topiramate	1	0	0
C012293	tranilast	1	0	0
C496197	trans-10,cis-12-conjugated linoleic acid	1	0	0
C507866	trans-1,2-dihydro-1,2-naphthalenediol	1	0	0
C034613	triacsin C	1	0	0
C032910	triadimefon	1	0	0
C011559	tributyltin	1	0	0
D014239	Trichloroepoxypropane	1	0	0
D014241	Trichloroethylene	1	0	0
C009540	triclocarban	1	0	0
C052920	trimethylarsine oxide	1	0	0
D014303	Trinitrotoluene	1	0	0
C050414	tripterine	1	0	0
D014403	Tubocurarine	1	0	0
D017974	Uranium Compounds	1	0	0
D014520	Urethane	1	0	0
D014527	Uric Acid	1	0	0
C073339	usnic acid	1	0	0
C034028	vanadyl sulfate	1	0	0
C100058	vanillin	1	0	0
D014673	Vecuronium Bromide	1	0	0
D014700	Verapamil	1	0	0
C059141	verlukast	1	0	0
D014747	Vinblastine	1	0	0
C025643	vinclozolin	1	0	0
D014800	Vitallium	1	0	0
C060523	vorozole	1	0	0
C017967	W 7	1	0	0
C499198	WAY-169916	1	0	0
C085514	wogonin	1	0	0
C104536	xanthohumol	1	0	0
D014992	Xylenes	1	0	0
D017967	Zinc Compounds	1	0	0
C049109	zolpidem	1	0	0
C519312	Zyflamend	1	0	0
D015054	Zymosan	1	0	0
