# Supplementary material for: Sex-biased transcriptomic landscapes in bipolar disorder: integrating neurobiology and clinical heterogeneity through cross-study meta-analysis
Source: Biol Sex Differ. 2026 May 8;17:125. doi: 10.1186/s13293-026-00870-4 (PMC13321544; doi:10.1186/s13293-026-00870-4)
Supplement: Supplementary file 21 — Supplementary Material 21 [file 13293_2026_870_MOESM21_ESM.csv]

	gene	estimate	se	pval	ci.lb	ci.ub	tau2	I2	padj
AACS	1	-0.159034119500585	0.121277744591074	0.189749152125519	-0.396734131025338	0.0786658920241679	0	0	0.952942321481385
AAGAB	1	0.0909030281394021	0.293036728561644	0.756400995130691	-0.48343840598886	0.665244462267664	0.139898927224952	81.2508404551484	0.993269995412744
AAK1	1	-0.173776822432085	0.138594024684624	0.209894683401498	-0.445416119286404	0.0978624744222333	0	0	0.952942321481385
AARS2	1	-0.0633924269089265	0.214726023151333	0.767822230510295	-0.484247698829052	0.3574628450112	0.0403522768908257	38.5249226068123	0.993269995412744
AASDH	1	-0.313962832172851	0.21324866436832	0.140943903882674	-0.731922534086028	0.103996869740325	0	0	0.930445509614258
AASDHPPT	1	-0.347635783575791	0.183091037023582	0.0576033340578199	-0.706487622034101	0.0112160548825183	0	0	0.873232664604208
AASS	1	-0.525329734639269	0.605485967082809	0.38560420292798	-1.71206042326598	0.661400953987442	0.44682262320664	48.2708938451354	0.984566889616085
ABAT	1	0.101945074615295	0.164776929959538	0.536123654786208	-0.221011773588479	0.42490192281907	0	0	0.993269995412744
ABCA1	1	-0.0450120822149152	0.234269607031715	0.847634148298088	-0.504172074669428	0.414147910239597	0.0459613995745585	28.8593554088822	0.993269995412744
ABCA10	1	-0.111165195735769	0.174250223418362	0.52349776404943	-0.452689357933816	0.230358966462277	0	0	0.993269995412744
ABCA11P	1	-0.0702498336803435	0.103148550982293	0.495836706170873	-0.272417278663131	0.131917611302444	0	0	0.993269995412744
ABCA12	1	-0.0657102551613458	0.14457899090389	0.649473452463184	-0.349079870254115	0.217659359931423	0	0	0.993269995412744
ABCA13	1	0.0979236593955616	0.111274586502161	0.378849459549533	-0.120170522543261	0.316017841334384	0	0	0.983772256266153
ABCA17P	1	0.0849184585708922	0.142636459904602	0.551610279735391	-0.194643865724419	0.364480782866204	0	0	0.993269995412744
ABCA3	1	-0.0881705868755246	0.263644439968275	0.738055170933002	-0.604904193937576	0.428563020186527	0.0814729949272957	56.1257970382251	0.993269995412744
ABCA4	1	-0.152057910851957	0.148123568715789	0.304627124344213	-0.442374770796447	0.138258949092533	0	0	0.970600313423531
ABCA5	1	-0.21061537752695	0.109888225903909	0.0552845986364159	-0.425992342623614	0.00476158756971362	0	0	0.873232664604208
ABCA8	1	-0.11705464665178	0.165269796396744	0.478781330254326	-0.440977495321665	0.206868202018105	0.0271439730100074	49.2156387046283	0.993269995412744
ABCA9	1	-0.0931342515310985	0.146550924962411	0.525097300673824	-0.380368786358456	0.194100283296259	0	0	0.993269995412744
ABCB1	1	0.0440790022691724	0.153673719573574	0.774238657771643	-0.257115953465341	0.345273958003686	0.0158701749407934	33.230153508769	0.993269995412744
ABCB10	1	-0.0843453521212894	0.189857127115453	0.656856807306461	-0.456458483475821	0.287767779233242	0.0374441784744603	49.2288042131728	0.993269995412744
ABCB11	1	-0.225825246533389	0.155257782815067	0.145802734623098	-0.530124909170463	0.0784744161036845	0	0	0.930445509614258
ABCB5	1	0.141615891233644	0.148375565094051	0.339859886292536	-0.149194872536474	0.432426655003762	0.0213121998699872	44.4093934209632	0.97889979649529
ABCB7	1	0.0949630521792316	0.12592323694312	0.450768487731738	-0.151841957045988	0.341768061404451	0	0	0.992620334593466
ABCB9	1	0.012139274433031	0.11897742863353	0.918732813480588	-0.221052200661871	0.245330749527934	0.00299919586049839	10.2998961990001	0.993269995412744
ABCC1	1	0.132308023527553	0.21657355759489	0.541255888789753	-0.292168349362143	0.556784396417249	0	0	0.993269995412744
ABCC4	1	-0.0107840161242619	0.121028522670317	0.928999976603275	-0.247995561660173	0.226427529411649	0	0	0.993284048160899
ABCC5	1	-0.212396389809673	0.1211208304978	0.0795006262575236	-0.449788855362942	0.0249960757435954	0	0	0.878608597305508
ABCC6	1	-0.0737812646921631	0.118228647364577	0.532590986844028	-0.305505155467621	0.157942626083295	0	0	0.993269995412744
ABCC8	1	0.185897589187824	0.228657796713007	0.416221065918493	-0.262263457153951	0.634058635529599	0	0	0.985227420517936
ABCC9	1	0.0882859765117149	0.207422173619608	0.6703743959755	-0.318254013377731	0.494825966401161	0.0599472144890269	69.5807153623463	0.993269995412744
ABCD3	1	0.0721939320718493	0.157527740789092	0.646741628022702	-0.236554766440732	0.380942630584431	0	0	0.993269995412744
ABCE1	1	5.89335069310845e-05	0.0942929499954846	0.999501318685701	-0.184751852480255	0.184869719494117	0	0	0.999680794591372
ABCG5	1	-0.0440393603667158	0.101741955552581	0.665121211927939	-0.24344992896645	0.155371208233019	0	0	0.993269995412744
ABHD10	1	0.090452266544221	0.2471528448978	0.714382208441448	-0.393958408132081	0.574862941220523	0	0	0.993269995412744
ABHD12	1	-0.23318126907664	0.154823354017627	0.132038494712192	-0.536629466916884	0.0702669287636037	0	0	0.930121826696673
ABHD2	1	-0.17023753196099	0.581906715435767	0.769865187567163	-1.31075373657709	0.970278672655112	0.452587139570115	66.2661863245479	0.993269995412744
ABHD3	1	0.122994747150624	0.131188689358612	0.348480453286485	-0.134130359171269	0.380119853472516	0	0	0.97889979649529
ABHD5	1	1.65006099644768	1.76428459341458	0.349655437364324	-1.80787326512379	5.10799525801914	5.97505398441155	95.8464486262743	0.97889979649529
ABHD6	1	-0.0329873579580133	0.23863192386448	0.890054449669642	-0.500697334293899	0.434722618377873	0.0868687951866845	76.0688640872551	0.993269995412744
ABHD8	1	-0.209651374223432	0.135196841707305	0.120970700750132	-0.474632314793312	0.0553295663464482	0	0	0.930121826696673
ABI1	1	-0.159353136014845	0.124098813800858	0.199113031489778	-0.402582341588669	0.0838760695589781	0	0	0.952942321481385
ABI2	1	-0.133556696778231	0.152364273061078	0.380724712105358	-0.43218518450857	0.165071790952108	0.0119299354958325	18.8981408702801	0.98452429943433
ABI3BP	1	-0.183869250163818	0.132775685772042	0.166110220501835	-0.444104812299627	0.0763663119719906	0	0	0.934579725449717
ABL1	1	-0.115788484427683	0.145633826394366	0.426575188528289	-0.401225539091398	0.169648570236032	0	0	0.985227420517936
ABL2	1	-0.126792659277403	0.166265185239725	0.445706186123559	-0.452666434230145	0.199081115675338	0.0104655753549856	16.5828246047999	0.992467121565922
ABLIM1	1	-0.261022413255782	0.138228722883954	0.0589807217912849	-0.5319457317373	0.00990090522573556	0	0	0.873232664604208
ABLIM2	1	-0.273388377869595	0.207014082113926	0.186625779011347	-0.679128523105508	0.132351767366318	0	0	0.949354584311004
ABLIM3	1	-0.0408611367515268	0.286385797495109	0.886543985122805	-0.602166985525721	0.520444712022667	0.0445310387403388	26.4117921102139	0.993269995412744
ABR	1	-0.125930542740568	0.176960634896461	0.476693763307788	-0.472767013818974	0.220905928337838	0	0	0.993269995412744
ABTB2	1	-0.482519876692294	0.281953960953916	0.0870178525622706	-1.03513948546038	0.0700997320757935	0	0	0.899238290856859
ACACB	1	0.196086968160872	0.19576980505312	0.316527118197202	-0.18761479900367	0.579788735325414	0	0	0.974148624716584
ACAD10	1	-0.908298722754093	0.507871940044149	0.0737049746065834	-1.90370943399911	0.0871119884909239	0.255234904370683	38.1571048725771	0.878608597305508
ACAD11	1	-0.31704651500856	0.753830326419241	0.674061261630348	-1.79452680524435	1.16043377522722	0.916094751659417	78.5950710919967	0.993269995412744
ACADSB	1	-0.436782475073427	0.192513432263686	0.0232779629046283	-0.814101868850444	-0.0594630812964105	0.00851058722568049	11.3552956053207	0.817785584298077
ACAP2	1	-0.192267484286499	0.643707387465971	0.765178336635922	-1.45391078030217	1.06937581172917	0.513776021917582	52.6043984436215	0.993269995412744
ACBD3	1	-0.0583933496200861	0.177489018041853	0.742157976234216	-0.406265432633498	0.289478733393326	0.0266576412942543	42.1141026271439	0.993269995412744
ACBD6	1	0.305912049408373	0.139514523391052	0.0283297480146319	0.0324686082416396	0.579355490575107	0	0	0.841588873781283
ACBD7	1	-0.554972457099311	0.698917286758903	0.427168668105875	-1.92482516731921	0.814880253120593	0.852751840661354	86.8110637526778	0.985227420517936
ACER2	1	0.00970373769496858	0.123627090614831	0.937436693032584	-0.232600907423569	0.252008382813507	0	0	0.993358301046778
ACER3	1	0.235925270030269	0.1220085105239	0.0531526321696073	-0.00320701640395041	0.475057556464488	0	0	0.873232664604208
ACO1	1	0.0414719800363268	0.136696088861311	0.761594038943651	-0.22644743095933	0.309391391031984	0	0	0.993269995412744
ACO2	1	0.157593801414073	0.105060826682696	0.133608087357782	-0.0483216350700151	0.363509237898162	0	0	0.930121826696673
ACOT11	1	-0.0329054707019504	0.162690821229886	0.839715269962663	-0.351773620927771	0.28596267952387	0	0	0.993269995412744
ACOT13	1	-0.0362659321697883	0.131680373735553	0.783002193001037	-0.294354722162247	0.22182285782267	0	0	0.993269995412744
ACOT7	1	-0.187310697926152	0.103145889008433	0.0693736983264696	-0.389472925536046	0.0148515296837418	0	0	0.878608597305508
ACOT8	1	0.0149421183021589	0.0993537010524855	0.880454427554933	-0.179787557491472	0.20967179409579	0.00851816696335465	34.2378507368815	0.993269995412744
ACOX1	1	-0.00392957359314575	0.192592867549186	0.983721471043034	-0.381404657668842	0.373545510482551	0	0	0.998093993018996
ACOXL	1	-0.058641017741537	0.121919808143195	0.630530547581135	-0.297599450704233	0.180317415221159	0.0128788015356848	42.146207476778	0.993269995412744
ACSBG1	1	-0.0941381360450639	0.145864305996852	0.518679938284733	-0.380026922428823	0.191750650338695	0	0	0.993269995412744
ACSL3	1	-0.0571776442797941	0.176007502352962	0.745287689311773	-0.402146009900448	0.28779072134086	0	0	0.993269995412744
ACSL4	1	-0.107850461393172	0.103737226068893	0.298502294837904	-0.311171688344293	0.0954707655579483	0	0	0.970600313423531
ACSM1	1	0.089182178078272	0.14987296125113	0.551808834054217	-0.204563428230311	0.382927784386855	0.0183249930299503	40.6889337053344	0.993269995412744
ACSS1	1	0.0235411491825999	0.131518368322594	0.857941515206166	-0.234230116035157	0.281312414400357	0	0	0.993269995412744
ACSS2	1	-0.180921026902426	0.122992882927535	0.141294423659311	-0.421982647795146	0.0601405939902948	0	0	0.930445509614258
ACSS3	1	-0.00564742859580722	0.0889353393326371	0.949368049920349	-0.179957490640624	0.16866263344901	0	0	0.993358301046778
ACTL8	1	0.0937114290202898	0.0998903625187462	0.348171005293519	-0.102070083919102	0.289492941959682	0	0	0.97889979649529
ACTN1	1	-0.183496265748419	0.141630914073499	0.195115146026225	-0.461087756429963	0.0940952249331253	0	0	0.952942321481385
ACTN2	1	0.00532986481732448	0.118738983567612	0.964197190521656	-0.227394266536088	0.238053996170737	0.00327467844336923	11.5639625049033	0.996396725641117
ACTN4	1	0.0682098214389787	0.133809851463369	0.610225311619456	-0.19405266820588	0.330472311083837	0	0	0.993269995412744
ACTR10	1	-0.0451782400061156	0.179294249434442	0.801057923759278	-0.396588511532763	0.306232031520531	0	0	0.993269995412744
ACTR2	1	-0.0404326411568031	0.092577269055927	0.662296432971642	-0.221880754293494	0.141015471979888	0	0	0.993269995412744
ACTR3	1	-0.149013849358318	0.138246011785405	0.281083314454247	-0.419971053464011	0.121943354747376	0	0	0.969365569229654
ACTR3B	1	-0.0701198662257017	0.167639500213122	0.675744084865566	-0.398687249029715	0.258447516578311	0	0	0.993269995412744
ACVR1	1	-0.131108017005544	0.119721712464962	0.273470012477454	-0.365758261604329	0.10354222759324	0	0	0.969365569229654
ACVR1C	1	-0.226440468531878	0.167783533647227	0.177144684708067	-0.555290151679307	0.102409214615551	0	0	0.945186383623458
ACVR2A	1	-0.192819763908898	0.202902023147109	0.34195490366952	-0.590500421667543	0.204860893849747	0.0281436656824187	16.5388848043421	0.97889979649529
ACYP2	1	-0.10108635861278	0.142791327376187	0.478988318795362	-0.380952217574775	0.178779500349215	0	0	0.993269995412744
ADA	1	0.0272866507940024	0.117568124104682	0.816466361893818	-0.20314263818111	0.257715939769114	0	0	0.993269995412744
ADAL	1	-0.000698082656758262	0.125096634529445	0.995547550217479	-0.245882980921639	0.244486815608123	0	0	0.998775189969625
ADAM10	1	0.056979967192134	0.166083432348622	0.731537990358708	-0.26853757863996	0.382497513024228	0.018577184181548	33.0097400284985	0.993269995412744
ADAM12	1	-0.0452530442473752	0.162071166044126	0.780078205911772	-0.362906692626273	0.272400604131523	0	0	0.993269995412744
ADAM17	1	0.0306595816361847	0.197223007277354	0.876461512066134	-0.35589040955011	0.417209572822479	0	0	0.993269995412744
ADAM18	1	-0.0769554427539436	0.123522572988703	0.533279841399965	-0.319055237089522	0.165144351581635	0	0	0.993269995412744
ADAM22	1	-0.157772483134589	0.111832398647262	0.158305348041951	-0.376959956787948	0.0614149905187698	0.00401621052928871	13.1779158529165	0.930445509614258
ADAM23	1	0.0396196236454029	0.235423641832249	0.866354542513653	-0.421802235455063	0.501041482745869	0.0974986826567513	87.8891840112134	0.993269995412744
ADAM28	1	0.0664823801640201	0.120769082176195	0.581982152250141	-0.17022067134728	0.303185431675321	0.00258030086201964	7.21506357621628	0.993269995412744
ADAM32	1	-0.142509564303817	0.122926792597081	0.246332152857687	-0.383441650529121	0.0984225219214868	0	0	0.962856204503379
ADAM3A	1	-0.152621334628303	0.203303340503502	0.452828731635485	-0.55108855995185	0.245845890695245	0	0	0.992620334593466
ADAM9	1	0.0435280265423879	0.203634372294785	0.8307375009168	-0.355588009169811	0.442644062254587	0	0	0.993269995412744
ADAMTS1	1	-0.148519712923042	0.158488687359108	0.348707238281402	-0.459151832103922	0.162112406257839	0	0	0.97889979649529
ADAMTS12	1	0.0640396028822457	0.0975785528158588	0.511639037431595	-0.127210846300377	0.255290052064868	0	0	0.993269995412744
ADAMTS16	1	-0.240995704280808	0.112583906028831	0.0323073160315894	-0.46165610533616	-0.0203353032254566	0	0	0.864602701857238
ADAMTS17	1	0.232035462012381	0.246179796726713	0.345913838295404	-0.250468073293368	0.71453899731813	0.0840258833016922	69.3029291310178	0.97889979649529
ADAMTS18	1	-0.0382561192969389	0.169346153700432	0.821275417090859	-0.370168481470169	0.293656242876291	0	0	0.993269995412744
ADAMTS19	1	-0.241914040594488	0.126290300064689	0.0554237545232436	-0.489438480318034	0.00561039912905917	0	0	0.873232664604208
ADAMTS2	1	0.114809591165352	0.102586152851025	0.263074912165944	-0.0862555737351769	0.315874756065882	0.00790213280880167	37.1184304826426	0.967533535172936
ADAMTS20	1	-0.0692271593681755	0.0778703324118164	0.37400008550901	-0.221850206359498	0.0833958876231467	0	0	0.979398437369622
ADAMTS3	1	0.294439316715723	0.226589928249587	0.193794030917941	-0.149668781912983	0.738547415344428	0	0	0.952942321481385
ADAMTS6	1	-0.132729053940845	0.150813609483077	0.378812336148528	-0.428318296906164	0.162860189024474	0	0	0.983772256266153
ADAMTS9	1	-0.175020073895301	0.132581327766353	0.18680298463283	-0.434874701339853	0.0848345535492509	0	0	0.949354584311004
ADAMTSL1	1	0.179244343054618	0.150456527386047	0.23352153567132	-0.115645031860998	0.474133717970234	0	0	0.953603338481858
ADAMTSL3	1	-0.109794878537395	0.19422298853953	0.571867546905833	-0.490464941044611	0.27087518396982	0.0393710368010504	49.3435229168206	0.993269995412744
ADARB1	1	-0.0369892094216522	0.144116748804798	0.797440156256874	-0.319452846648063	0.245474427804758	0	0	0.993269995412744
ADARB2	1	-0.0974536754721957	0.214953537384184	0.650281697879541	-0.518754867094681	0.32384751615029	0.0651526432178622	69.2377537964555	0.993269995412744
ADCK1	1	-0.101370998331402	0.0990502887376581	0.306104765565843	-0.295505996915506	0.0927640002527007	0	0	0.970600313423531
ADCY1	1	-0.0289519791328685	0.222825197063814	0.896620739162723	-0.465681340225984	0.407777381960247	0.0699617216230862	70.1307207212486	0.993269995412744
ADCY10	1	-0.112346707261434	0.170938098714917	0.511029049342845	-0.447379224328423	0.222685809805555	0.0320674725961259	54.8615754390638	0.993269995412744
ADCY2	1	0.128121284862627	0.148667205000586	0.388798001078821	-0.163261082620755	0.419503652346008	0	0	0.984638980341324
ADCY3	1	-0.87720675433815	0.889455336899589	0.324020692583731	-2.62050718051828	0.866093671841984	1.25946577530224	76.104329245036	0.975551475620556
ADCY5	1	0.00714555115943413	0.122552788817435	0.953504964677812	-0.233053501127681	0.24734460344655	0.0136012169121451	44.1995882421804	0.993358301046778
ADCY6	1	-0.103636144839692	0.176294663121033	0.556627926489876	-0.449167335223539	0.241895045544155	0	0	0.993269995412744
ADCY8	1	-0.434917913057676	0.237685501563474	0.067279232611854	-0.900772935769423	0.0309371096540704	0	0	0.873532227617778
ADCY9	1	-0.230674618139617	0.129116938174463	0.0740093067204315	-0.483739166755649	0.0223899304764158	0	0	0.878608597305508
ADCYAP1R1	1	-0.0101825405889849	0.15590876327131	0.947926469333673	-0.315758101474933	0.295393020296964	0	0	0.993358301046778
ADD1	1	-0.108060951904502	0.121276559921706	0.372913524163391	-0.34575864151996	0.129636737710956	0	0	0.97889979649529
ADD2	1	0.135098216178493	0.12629606757938	0.284756816720817	-0.112437527666128	0.382633960023114	0	0	0.969365569229654
ADD3	1	0.126368748351984	0.159068197322811	0.426944412130744	-0.185399189486437	0.438136686190405	0.012537060973797	18.823339587757	0.985227420517936
ADH5	1	-0.00244660801092041	0.152452699856038	0.987195851765457	-0.30124840907465	0.296355193052809	0.0283419118830278	57.6055461852062	0.998093993018996
ADIPOR2	1	0.283482607340336	0.160680639311269	0.0776880238608918	-0.0314456587226227	0.598410873403294	0	0	0.878608597305508
ADK	1	0.0115616953688467	0.0841227961884017	0.890684347321991	-0.153315955439224	0.176439346176917	0	0	0.993269995412744
ADNP	1	-0.0397283734313941	0.181510636035421	0.826746421562515	-0.395482682871777	0.316025936008989	0.023138912498613	31.3214528163687	0.993269995412744
ADNP2	1	-0.203292595499278	0.164240677357404	0.215800424137506	-0.525198407916253	0.118613216917696	0	0	0.952942321481385
ADPGK	1	-0.08519562136278	0.207996869208194	0.682099031016077	-0.492861993907928	0.322470751182368	0	0	0.993269995412744
ADRA1A	1	0.0498259680630126	0.114432753227389	0.663259760639632	-0.17445810691443	0.274110043040455	0	0	0.993269995412744
ADRA1B	1	0.0131324198967647	0.142872827251763	0.926764105633676	-0.266893175886104	0.293158015679633	0	0	0.993279982370517
AEBP2	1	-0.0205104210765971	0.171914828151923	0.905033157838963	-0.357457292662759	0.316436450509565	0.0292931515413731	43.5495994322198	0.993269995412744
AFAP1	1	-0.0820282870392139	0.193673696174251	0.671902338696277	-0.461621756293498	0.297565182215071	0	0	0.993269995412744
AFAP1L1	1	-0.21588344732552	0.247746801437906	0.38354264963041	-0.701458255428811	0.269691360777771	0.0759004568398839	58.9000992464734	0.984566889616085
AFF1	1	0.107935704999591	0.13538624365639	0.425310046114821	-0.157416456569097	0.373287866568279	0	0	0.985227420517936
AFF2	1	0.0215311762839406	0.130160281847341	0.86861303512001	-0.23357828835443	0.276640640922311	0	0	0.993269995412744
AFF3	1	-0.0343779612375626	0.157572766118175	0.82729512158239	-0.34321490777354	0.274458985298415	0.0262769355948495	52.4206600959539	0.993269995412744
AFF4	1	-0.0203903901542616	0.13202202414709	0.877257389582937	-0.279148802648636	0.238368022340113	0.0167122329955654	46.4833905706068	0.993269995412744
AFG3L2	1	-0.0577932262283557	0.102374168326214	0.57239390808236	-0.258442909094976	0.142856456638264	0	0	0.993269995412744
AFTPH	1	0.124702483593572	0.129513914453788	0.335622761692704	-0.129140124232653	0.378545091419797	0	0	0.97889979649529
AGAP1	1	0.408593190245212	0.236280039501075	0.0837598699068224	-0.0545071774425961	0.87169355793302	0.0437354039679794	34.4918258961049	0.892898514379918
AGAP3	1	-0.058458072702981	0.143086452492025	0.682869404238724	-0.338902366262952	0.22198622085699	0	0	0.993269995412744
AGBL3	1	-0.0209907445660829	0.135257825396587	0.8766710499495	-0.2860912109706	0.244109721838434	0	0	0.993269995412744
AGBL4	1	-0.0421412157333159	0.144220394993391	0.770133625136155	-0.324807995756503	0.240525564289871	0	0	0.993269995412744
AGFG1	1	-0.53148740341487	0.61185553810013	0.385039410883761	-1.7307022218325	0.667727415002759	0.587219039441165	74.5600580351094	0.984566889616085
AGGF1	1	-0.122129493432781	0.310825358810212	0.694378584872895	-0.731336002182536	0.487077015316975	0.141848219476201	72.2597542230774	0.993269995412744
AGK	1	-0.13627523544141	0.135647171436119	0.315074983532209	-0.402138806060934	0.129588335178114	0	0	0.972281251121554
AGPAT3	1	-0.0741117870790788	0.134233093865064	0.580871186198273	-0.337203816587988	0.188980242429831	0.00341872717524173	9.21540870807864	0.993269995412744
AGPAT4	1	-0.166359737249816	0.163404630546789	0.308637755201605	-0.486626928028596	0.153907453528965	0	0	0.970608421564109
AGPS	1	-0.149581383415845	0.176506219179106	0.396740595150654	-0.495527216054226	0.196364449222537	0.0402438214201785	64.3304007386378	0.985227420517936
AGTPBP1	1	-0.140687796276993	0.147244190906094	0.339338733383045	-0.429281107385677	0.147905514831692	0	0	0.97889979649529
AHCTF1	1	-0.053357427424002	0.1060077869461	0.614728776242172	-0.261128871919153	0.154414017071149	0	0	0.993269995412744
AHCY	1	-0.244502484332818	0.142092880664787	0.0853011052572762	-0.522999412895347	0.033994444229712	0	0	0.892898514379918
AHCYL2	1	-0.00342908544921258	0.147656869457604	0.981472122260458	-0.292831231656049	0.285973060757624	0	0	0.998093993018996
AHDC1	1	-0.209399631963258	0.152486246981785	0.169678934184607	-0.508267184185236	0.0894679202587197	0	0	0.938227309274808
AHI1	1	-0.0307160548723172	0.131769928355101	0.815680899393625	-0.288980368693738	0.227548258949104	0	0	0.993269995412744
AHNAK	1	0.00105251413832583	0.268506544270023	0.996872394180675	-0.525210642244229	0.527315670520881	0.0888148417853113	61.1065116742388	0.998844978518863
AHRR	1	-0.035822266945007	0.173885191782276	0.836782297730859	-0.376630980283109	0.304986446393095	0	0	0.993269995412744
AIG1	1	-0.0340422825424946	0.18900970763027	0.85706727499682	-0.40449450222627	0.336409937141281	0	0	0.993269995412744
AJAP1	1	0.0126207444029781	0.181232612733405	0.944481493309576	-0.342588649378592	0.367830138184548	0	0	0.993358301046778
AK3	1	-0.17521575569133	0.167561305581125	0.295708111557503	-0.503629879832845	0.153198368450185	0.00684323653386869	12.1779808787213	0.970194898252423
AK4	1	0.201543646532717	0.181998627305662	0.268124904369036	-0.155167108222107	0.558254401287542	0	0	0.968638434890967
AK5	1	0.0220044019785429	0.183436397834249	0.90451754777027	-0.337524331230346	0.381533135187432	0.0350517086529307	51.9768714437708	0.993269995412744
AK7	1	0.228026304074211	0.121606898051564	0.0607775994975693	-0.0103188363784888	0.46637144452691	0	0	0.873232664604208
AKAP10	1	-0.0424216232835892	0.275875501588264	0.877790381862197	-0.583127670613509	0.498284424046331	0.103538406153887	68.0169164281418	0.993269995412744
AKAP11	1	-0.0140352505391565	0.123538240261543	0.909546503812915	-0.256165752165236	0.228095251086923	0	0	0.993269995412744
AKAP12	1	0.104681224011489	0.113785812808341	0.35758067587821	-0.118334871044476	0.327697319067454	0	0	0.97889979649529
AKAP13	1	0.023361659675601	0.11008407334476	0.831938114033554	-0.192399159351595	0.239122478702797	0	0	0.993269995412744
AKAP2	1	-0.0661746520124426	0.153498139839455	0.666388063249799	-0.367025477791668	0.234676173766783	0	0	0.993269995412744
AKAP6	1	-0.0291280751744069	0.112530171086384	0.795753443564381	-0.249683157677851	0.191427007329037	0	0	0.993269995412744
AKAP7	1	-0.172631019016308	0.12052395985897	0.15204718077142	-0.408853639614039	0.0635916015814243	0	0	0.930445509614258
AKAP8L	1	-0.154251760113674	0.135892422948517	0.256332586644015	-0.420596014864651	0.112092494637304	0	0	0.967533535172936
AKAP9	1	-0.199865154391991	0.126692590132019	0.114666742533179	-0.448178068158843	0.0484477593748612	0.00454623137579013	12.9621511684642	0.930121826696673
AKIRIN2	1	-0.263736457524313	0.143003725015447	0.0651448427185579	-0.544018608209659	0.0165456931610332	0	0	0.873232664604208
AKT2	1	-0.030677640533383	0.123225631588621	0.803395568946649	-0.272195440419281	0.210840159352515	0	0	0.993269995412744
AKT3	1	-0.233792820648287	0.17603345716667	0.184139845477788	-0.578812056769035	0.11122641547246	0	0	0.949228284889213
ALAD	1	-0.0946102616987118	0.0872784360923881	0.278362578968286	-0.265672853066773	0.0764523296693497	0	0	0.969365569229654
ALCAM	1	0.0117879484454395	0.0972463497882665	0.903518852597661	-0.178811394767547	0.202387291658426	0	0	0.993269995412744
ALDH1A2	1	-0.113981362552568	0.132470052108094	0.389551407323157	-0.373617893714577	0.145655168609441	0	0	0.984638980341324
ALDH1L1	1	-0.0156268144768106	0.129708725398953	0.904105931139577	-0.269851244739354	0.238597615785733	0.0179848225933895	49.2785960639921	0.993269995412744
ALDH2	1	-0.0728819207551874	0.106381394732296	0.493280658783209	-0.281385623055626	0.135621781545251	0	0	0.993269995412744
ALDH5A1	1	-0.203919405180612	0.124193168205176	0.10059964454101	-0.447333541988682	0.0394947316274574	0	0	0.914410435277366
ALDH7A1	1	-0.140291998325845	0.157538999610857	0.373185479146253	-0.449062763723594	0.168478767071904	0.00701012218620056	13.3773137027519	0.97889979649529
ALDH9A1	1	0.0817614751372579	0.146155804100769	0.575879805823998	-0.204698637031741	0.368221587306257	0	0	0.993269995412744
ALG13	1	-0.0584876399873742	0.10378805899325	0.573074332186674	-0.261908497639462	0.144933217664714	0	0	0.993269995412744
ALG14	1	-0.0542789752753067	0.110556021177816	0.623452236730898	-0.270964795057874	0.16240684450726	0	0	0.993269995412744
ALG8	1	-0.0916654827102378	0.136310663777144	0.501281494722198	-0.358829474422189	0.175498509001713	0	0	0.993269995412744
ALG9	1	0.140797044600399	0.205954153406274	0.494206975218599	-0.262865678542336	0.544459767743134	0	0	0.993269995412744
ALK	1	-0.200511924667363	0.165200655894418	0.224844063593679	-0.524299260442817	0.123275411108091	0.0267247923302273	45.5295847275769	0.952942321481385
ALKBH8	1	-0.065580249758361	0.114021101448883	0.565183845319552	-0.289057502075759	0.157897002559037	0	0	0.993269995412744
ALMS1	1	-0.0879553653535632	0.112479574391154	0.434233706376263	-0.30841128015662	0.132500549449493	0	0	0.985227420517936
ALOX5	1	0.0696035347802781	0.151233227068523	0.645344179290587	-0.226808143539796	0.366015213100352	0	0	0.993269995412744
ALPK1	1	0.0847717567420138	0.0972893838236747	0.383570639787904	-0.105911931630482	0.27545544511451	0	0	0.984566889616085
ALPK2	1	-0.179277829972297	0.122992373091393	0.144941530790145	-0.420338451604541	0.0617827916599465	0	0	0.930445509614258
ALPK3	1	-0.303866241176562	0.14830960866446	0.0404754001797544	-0.594547732720133	-0.0131847496329913	0	0	0.872819619802469
ALS2	1	-0.00476493554388761	0.189361663358805	0.979924831348449	-0.375906975779743	0.366377104691968	0.0270796079383557	33.9157828277287	0.998093993018996
ALS2CR12	1	-0.144883146849114	0.115642991669296	0.210260852871773	-0.371539245585399	0.0817729518871707	0	0	0.952942321481385
AMBRA1	1	-0.226829216898808	0.117373238556292	0.0532921141874705	-0.456876537217968	0.00321810342035236	0	0	0.873232664604208
AMFR	1	-0.00450172383136951	0.126626742487212	0.971640275973854	-0.252685578585933	0.243682130923194	0	0	0.997416714421743
AMMECR1	1	-0.406805213236607	0.110995999267392	0.000247296132377222	-0.62435337422873	-0.189257052244483	0	0	0.200237001069169
AMN1	1	-0.24675836831494	0.0789086817009987	0.00176516813122933	-0.401416542516432	-0.0921001941134481	0	0	0.391939001891849
AMOTL1	1	-0.146842063776601	0.108946854714149	0.17771240334537	-0.360373975245251	0.0666898476920486	0	0	0.945186383623458
AMPD3	1	0.109961895173127	0.119548351292076	0.357671505082439	-0.124348567770485	0.344272358116739	0	0	0.97889979649529
AMPH	1	-0.0426531461369915	0.111391437871963	0.701784827964572	-0.260976352552169	0.175670060278186	0.00413465604077188	13.2704601687472	0.993269995412744
AMY2B	1	-0.236460927773948	0.13076085886678	0.0705526052409439	-0.492747501740362	0.0198256461924652	0	0	0.878608597305508
ANAPC1	1	-0.0910499451391053	0.118200381136801	0.441120995317826	-0.322718435126143	0.140618544847932	0	0	0.991143180282489
ANAPC10	1	0.180092791036115	0.227427354736293	0.428436758948029	-0.265656633346234	0.625842215418464	0	0	0.985227420517936
ANAPC16	1	0.0663242205203068	0.169355531259397	0.695333739720586	-0.265606521330759	0.398254962371373	0.0167437859829549	27.2796153742141	0.993269995412744
ANAPC5	1	-0.25663840962862	0.161116539569207	0.111188372634192	-0.572421024497989	0.0591442052407488	0.0219607928743186	42.2871045806198	0.930121826696673
ANAPC7	1	-0.102263886717605	0.214592844719329	0.633683701631395	-0.522858133707486	0.318330360272276	0	0	0.993269995412744
ANGEL1	1	0.234324548974041	0.228612151400797	0.305369185998478	-0.213747034199738	0.68239613214782	0	0	0.970600313423531
ANGPT1	1	-0.277158724179214	0.150826303817995	0.0661210674124169	-0.57277284758378	0.0184553992253527	0	0	0.873532227617778
ANK1	1	-0.191905823024358	0.170686317958104	0.260877838322764	-0.526444858875994	0.142633212827277	0	0	0.967533535172936
ANK2	1	-0.0639163783566141	0.17838172357274	0.720109561011172	-0.413538132059364	0.285705375346136	0	0	0.993269995412744
ANK3	1	-0.148730989668039	0.129959884411496	0.252442165804095	-0.40344768254956	0.105985703213482	0	0	0.967058365563143
ANKAR	1	0.0782844627708781	0.1800857624071	0.663775434192118	-0.274677145675476	0.431246071217232	0	0	0.993269995412744
ANKDD1A	1	-0.0408362148665411	0.159362366895009	0.797759700248035	-0.353180714471818	0.271508284738736	0	0	0.993269995412744
ANKFN1	1	-0.110273450433935	0.152817654709564	0.470539510355449	-0.409790549866558	0.189243648998688	0	0	0.993269995412744
ANKFY1	1	-0.0899364030842057	0.121872574307759	0.460542156460584	-0.328802259430595	0.148929453262184	0	0	0.993269995412744
ANKH	1	-0.121055548410026	0.145432235134297	0.405191909047481	-0.406097491464409	0.163986394644357	0	0	0.985227420517936
ANKHD1	1	-0.258493075553156	0.263272587427997	0.326175837039773	-0.774497865028702	0.25751171392239	0.0810394108125872	58.4593012259155	0.977655285857906
ANKHD1-EIF4EBP3	1	-0.371546051456957	0.350937082944933	0.289724794422547	-1.05937009486857	0.316277991954658	0.110966738038463	40.6148424658193	0.969594929909838
ANKIB1	1	0.0245106141779254	0.0745398715747379	0.742287550821477	-0.121584849520802	0.170606077876653	0	0	0.993269995412744
ANKMY1	1	-0.108846701535356	0.125229034247127	0.384748119165122	-0.354291098478459	0.136597695407746	0	0	0.984566889616085
ANKMY2	1	-0.0761200740104065	0.191627350847409	0.691198086799091	-0.451702780124149	0.299462632103336	0	0	0.993269995412744
ANKRA2	1	-0.0140414793008771	0.112294568061083	0.900490709512786	-0.234134788360082	0.206051829758328	0	0	0.993269995412744
ANKRD10	1	-0.0186857094775357	0.0901852155387849	0.83585944463927	-0.195445483871536	0.158074064916465	0	0	0.993269995412744
ANKRD11	1	-0.0769969338445637	0.250615654069297	0.758667442416923	-0.568194589782334	0.414200722093207	0.10181909641435	80.9506768613648	0.993269995412744
ANKRD12	1	-0.187522121442484	0.0812410787312218	0.0209870137083158	-0.346751709820861	-0.0282925330641058	0	0	0.805651902785187
ANKRD13C	1	-0.092034583407396	0.12720004949149	0.469346935125907	-0.341342099242429	0.157272932427637	0	0	0.993269995412744
ANKRD16	1	0.0459625568292679	0.0941426398544561	0.625392235201235	-0.138553626694991	0.230478740353527	0	0	0.993269995412744
ANKRD17	1	-0.207670962204842	0.1364767150561	0.128094655225719	-0.475160408443132	0.0598184840334494	0	0	0.930121826696673
ANKRD20A2	1	-0.212711790228033	0.108035491021972	0.0489638186663134	-0.424457461683198	-0.000966118772868396	0	0	0.873232664604208
ANKRD26	1	-0.0298717693221386	0.194578214356329	0.877987725717456	-0.411238061636657	0.35149452299238	0.0447685530913124	59.1215896840769	0.993269995412744
ANKRD26P1	1	-0.0978334557431067	0.115525583523211	0.397075765538789	-0.324259438741574	0.12859252725536	0	0	0.985227420517936
ANKRD27	1	0.128619332842797	0.153514442736503	0.402124989736961	-0.172263446027484	0.429502111713079	0	0	0.985227420517936
ANKRD28	1	-0.164826564946422	0.206975982916801	0.425825147444783	-0.570492037128129	0.240838907235285	0.0387188079095898	43.077414953681	0.985227420517936
ANKRD29	1	-0.149375065814702	0.282465482912526	0.596926222705076	-0.702997239198968	0.404247107569564	0.106439406894623	61.1007881239333	0.993269995412744
ANKRD30BL	1	-0.0496814071891012	0.113554867208008	0.661741415391442	-0.272244857186025	0.172882042807823	0	0	0.993269995412744
ANKRD31	1	0.344311670860966	0.281892999764123	0.221924456858567	-0.208188456170673	0.896811797892605	0	0	0.952942321481385
ANKRD33B	1	-0.0437584174799977	0.135368571237582	0.746502970008091	-0.309075941744302	0.221559106784307	0	0	0.993269995412744
ANKRD36	1	-0.0262016695050288	0.157968651270253	0.868262199660046	-0.335814536681092	0.283411197671034	0	0	0.993269995412744
ANKRD42	1	0.0418382269212025	0.154505126456277	0.786553628125975	-0.260986256359907	0.344662710202312	0	0	0.993269995412744
ANKRD44	1	0.00160624510706825	0.111818374554212	0.988538966849584	-0.217553741828997	0.220766232043134	0	0	0.998093993018996
ANKRD45	1	-0.205698082998143	0.210934916479663	0.329474340589961	-0.619122922380248	0.207726756383961	0.042930935226467	47.4705842316779	0.977715544531744
ANKRD49	1	0.177967010555418	0.104991893762201	0.0900650309149733	-0.0278133198871514	0.383747340997987	0	0	0.90638288021094
ANKRD50	1	-0.00544492291582638	0.170180354792926	0.974476026732158	-0.338992289186209	0.328102443354556	0.0213879052223224	36.1891689803472	0.99794658372828
ANKRD54	1	-0.20486512997853	0.149502425167055	0.170589189067404	-0.497884498907353	0.0881542389502933	0	0	0.938897226632057
ANKRD55	1	0.0370256171055041	0.114706860084661	0.746858316220731	-0.187795697440107	0.261846931651115	0	0	0.993269995412744
ANKRD6	1	-0.0832466783625539	0.119455710965987	0.485875891024117	-0.317375569603514	0.150882212878406	0	0	0.993269995412744
ANKS1A	1	-0.082250945748589	0.124100626167492	0.507473876324266	-0.325483703495743	0.160981811998565	0	0	0.993269995412744
ANKS1B	1	-0.0963239268081233	0.199052277352192	0.628447820305162	-0.486459221459097	0.29381136784285	0.0381437739221733	48.1268942685435	0.993269995412744
ANKS3	1	0.0531693752985956	0.0897880779190346	0.553739968854493	-0.122812023663788	0.229150774260979	0	0	0.993269995412744
ANKS6	1	-0.0318781054738323	0.119107097832207	0.788974616859336	-0.265323727528048	0.201567516580383	0	0	0.993269995412744
ANLN	1	0.125003992765126	0.192703934052621	0.516542534199678	-0.252688777657194	0.502696763187445	0	0	0.993269995412744
ANO10	1	-0.720362002638263	0.796213340872346	0.36560584372532	-2.28091147475837	0.840187469481848	1.16798480349619	91.6621415735414	0.97889979649529
ANO2	1	-0.127717887452168	0.183363446355037	0.486097843021476	-0.487103638389182	0.231667863484846	0	0	0.993269995412744
ANO3	1	-0.0692307084294832	0.110041205925937	0.529261069051653	-0.284907508859675	0.146446092000709	0	0	0.993269995412744
ANO4	1	-0.0809789932048903	0.108604713131142	0.455890616197744	-0.293840319493233	0.131882333083452	0	0	0.993269995412744
ANO5	1	-0.02457628479255	0.0808491543794053	0.761145400762533	-0.183037715556703	0.133885145971603	0	0	0.993269995412744
ANO6	1	-0.0925474278465048	0.216870439086519	0.669568253498864	-0.517605677767469	0.332510822074459	0	0	0.993269995412744
ANP32B	1	-0.0824094188070218	0.18242061834107	0.651445521291479	-0.439947260793046	0.275128423179002	0.0209712245808988	31.4125265407945	0.993269995412744
ANTXR1	1	-0.0976195540793013	0.177001253514817	0.581277946635461	-0.444535636186786	0.249296528028183	0.0338859731392958	53.4728618229351	0.993269995412744
ANTXR2	1	0.213078168700315	0.155122608364012	0.169562384999007	-0.0909565568810601	0.51711289428169	0	0	0.938227309274808
ANXA11	1	-0.215504580542829	0.0913258544026079	0.0182881202868699	-0.394499966029289	-0.0365091950563688	0	0	0.805651902785187
ANXA4	1	0.242449400398523	0.17706711541418	0.170920695677401	-0.104595768659667	0.589494569456713	0	0	0.938897226632057
ANXA6	1	-0.13172888832638	0.108601195896018	0.225145178255964	-0.344583320960555	0.0811255443077954	0	0	0.952942321481385
ANXA7	1	0.0433541781992573	0.258767355687522	0.866944278612321	-0.463820519322952	0.550528875721467	0	0	0.993269995412744
AOAH	1	-0.179873359335052	0.140618913406702	0.200842546014818	-0.455481365157345	0.0957346464872401	0	0	0.952942321481385
AOX2P	1	-0.266574046739239	0.216167447007799	0.21750745166827	-0.690254457504496	0.157106364026019	0	0	0.952942321481385
AP1G1	1	0.0648725482358435	0.138749023461618	0.640104147883812	-0.20707054063903	0.336815637110718	0	0	0.993269995412744
AP1G2	1	-0.0307596069627265	0.118412912179162	0.795044549795595	-0.262844650138389	0.201325436212936	0	0	0.993269995412744
AP1S3	1	-0.165151023218625	0.109023669058411	0.129818484746924	-0.378833488035524	0.0485314415982738	0	0	0.930121826696673
AP2A1	1	0.131088881717908	0.207527402177447	0.527602385308685	-0.275657352355047	0.537835115790862	0	0	0.993269995412744
AP2A2	1	0.034532094589933	0.0867937899916295	0.690730691612258	-0.135580607875394	0.20464479705526	0	0	0.993269995412744
AP2B1	1	0.113021471407418	0.090701156442468	0.212732701865717	-0.064749528575952	0.290792471390789	0	0	0.952942321481385
AP3B1	1	0.0827011203050247	0.340126911200101	0.807890879957182	-0.583935375820025	0.749337616430075	0.164117649595944	70.7620217123268	0.993269995412744
AP3B2	1	0.0568798659717166	0.174226848722173	0.74406866771109	-0.284598482663651	0.398358214607084	0.0224829406096961	34.495694742677	0.993269995412744
AP3S1	1	0.0525989015826929	0.156258971530068	0.736408170573505	-0.25366305487751	0.358860858042896	0.0308378352152734	60.2981997703855	0.993269995412744
AP3S2	1	-0.11845059822984	0.195012796999809	0.543586082739915	-0.500668656873887	0.263767460414208	0.0289741704665989	34.4725153882808	0.993269995412744
AP4E1	1	-0.221711963367045	0.151495865785842	0.143334649743611	-0.51863840411401	0.0752144773799199	0	0	0.930445509614258
AP4S1	1	0.184045059648009	0.168690415273799	0.275262927323068	-0.146582078825742	0.514672198121761	0	0	0.969365569229654
APAF1	1	-0.154273680333258	0.123680246734684	0.212265858957005	-0.396682509532267	0.0881351488657507	0	0	0.952942321481385
APBA1	1	0.120040880456992	0.123288863497992	0.33022761772531	-0.121600851693948	0.361682612607932	0	0	0.977978000371761
APBA2	1	0.0951678409144556	0.119251758772917	0.424846463785321	-0.138561311373519	0.32889699320243	0	0	0.985227420517936
APBB1	1	-0.0372435408651999	0.163846766327715	0.820184916689978	-0.358377301850871	0.283890220120471	0	0	0.993269995412744
APBB1IP	1	0.0597736414634551	0.0745635107990245	0.422756974638244	-0.0863681542634963	0.205915437190406	0	0	0.985227420517936
APBB2	1	-0.264821355718864	0.111195910277701	0.0172387986403658	-0.482761335091305	-0.0468813763464234	0	0	0.805651902785187
APC	1	0.0187983976486958	0.273967114016523	0.945295659993795	-0.518167278772067	0.555764074069459	0.11657252678352	77.4393668932218	0.993358301046778
APH1B	1	-0.695911595325611	0.273277927111736	0.0108798541045332	-1.23152649023438	-0.160296700416847	0	0	0.691890901800548
APLF	1	-0.0844918483747659	0.125377685519185	0.500375773979657	-0.330227596457358	0.161243899707826	0	0	0.993269995412744
APLP2	1	0.0349325711239667	0.189172743382154	0.853496002495519	-0.335839192761694	0.405704335009627	0.0315692219101221	38.017015625938	0.993269995412744
APOL6	1	-0.0603555892896872	0.0971145062614363	0.534277984635699	-0.250696523938492	0.129985345359118	0	0	0.993269995412744
APOLD1	1	0.191812552482143	0.147771423681584	0.194275139551404	-0.0978141158779716	0.481439220842257	0	0	0.952942321481385
APOO	1	-0.114598100580686	0.10966172748115	0.296016245782204	-0.329531136926185	0.100334935764814	0	0	0.970194898252423
APOOL	1	0.228823239654487	0.212920316721023	0.282513743275451	-0.188492912695579	0.646139392004554	0	0	0.969365569229654
APP	1	-0.12341219939903	0.125813121649246	0.326633792801012	-0.370001386614109	0.123176987816048	0	0	0.977655285857906
APPBP2	1	0.103591939083739	0.130955919478921	0.428918116659555	-0.153076946657272	0.360260824824751	0	0	0.985227420517936
APPL1	1	0.224898112364656	0.159066582327239	0.157402579985029	-0.0868666601406087	0.53666288486992	0	0	0.930445509614258
APPL2	1	-0.0356049422481149	0.159262697373595	0.823098842880929	-0.347754093181063	0.276544208684834	0	0	0.993269995412744
AQR	1	-0.0138741843079354	0.127016496237358	0.913018989425223	-0.262821942375625	0.235073573759754	0.00462246405684452	8.57345888142292	0.993269995412744
AR	1	-0.244143312161884	0.199627403692102	0.221331593155983	-0.635405833725641	0.147119209401873	0.0345120808779659	38.7408254758066	0.952942321481385
ARAP2	1	0.0349242390160836	0.102497444494698	0.733304760304474	-0.165967060700918	0.235815538733086	0.00169011438377699	7.0244205064359	0.993269995412744
ARF3	1	0.125990830607713	0.116137200114918	0.277990426434646	-0.101633898882847	0.353615560098273	0	0	0.969365569229654
ARFGAP3	1	0.0118142190575109	0.0829432348270344	0.886734519358081	-0.150751533964725	0.174379972079747	0	0	0.993269995412744
ARFGEF1	1	0.0722002586221886	0.163448865459834	0.65868463661721	-0.248153630993018	0.392554148237395	0.0229632769596792	42.9387773418233	0.993269995412744
ARFGEF2	1	0.722340445812238	0.736133335880344	0.326463036763461	-0.720454380332563	2.16513527195704	0.925988817311103	84.5579754827731	0.977655285857906
ARFIP1	1	-0.197124535917288	0.138917625331382	0.155898122931522	-0.469398078384627	0.0751490065500504	0	0	0.930445509614258
ARG2	1	-0.280029921734878	0.154770716149168	0.0704011334793417	-0.583374951248719	0.0233151077789618	0.0100885785927069	20.632572867762	0.878608597305508
ARGLU1	1	-0.598426366712139	0.492106579419248	0.223965751228444	-1.56293753892906	0.366084805504787	0.242401898944224	49.1999418005258	0.952942321481385
ARHGAP10	1	-0.253340437564183	0.121767654160023	0.0374775638688793	-0.492000654199756	-0.014680220928609	0	0	0.864602701857238
ARHGAP12	1	-0.359437829491481	0.399702879051736	0.368512831078822	-1.14284107694985	0.42396541796689	0.246002757820344	76.45261487417	0.97889979649529
ARHGAP15	1	-0.16124999563121	0.125128072599779	0.197509494428859	-0.40649651138169	0.0839965201192701	0	0	0.952942321481385
ARHGAP17	1	-0.144723181017673	0.201182177332757	0.471916778549501	-0.539033002921228	0.249586640885882	0	0	0.993269995412744
ARHGAP18	1	-0.173281647512677	0.253647198384033	0.4945056768346	-0.670421021124868	0.323857726099514	0.0458907040683478	25.6723964161028	0.993269995412744
ARHGAP20	1	-0.0664512207130715	0.124859477919998	0.594581900134961	-0.311171300564742	0.178268859138599	0	0	0.993269995412744
ARHGAP21	1	0.177277100726968	0.110567255311837	0.10885921555652	-0.039430737553677	0.393984939007614	0	0	0.930121826696673
ARHGAP22	1	-0.228026141606243	0.156103425583759	0.144087469056239	-0.533983233613739	0.0779309504012532	0	0	0.930445509614258
ARHGAP24	1	0.155449625762449	0.257767623143312	0.546468044861706	-0.349765631978936	0.660664883503835	0	0	0.993269995412744
ARHGAP26	1	-0.47071201850166	0.456814555615628	0.302811692933389	-1.36605209512196	0.424628058118639	0.315630255342652	72.0058142045497	0.970600313423531
ARHGAP28	1	-0.0043331567549238	0.127204399455751	0.972825701334661	-0.253649198363242	0.244982884853394	0	0	0.997508513076413
ARHGAP29	1	-0.262074759382523	0.141421325659382	0.0638610344474065	-0.539255464320822	0.0151059455557759	0	0	0.873232664604208
ARHGAP31	1	0.21219045872925	0.146954349119998	0.148761221719721	-0.0758347729174719	0.500215690375971	0	0	0.930445509614258
ARHGAP32	1	-0.0283812330584802	0.197230298048643	0.885580263792125	-0.414945513893922	0.358183047776961	0	0	0.993269995412744
ARHGAP39	1	-0.0673325347373786	0.146428225155535	0.645636071521637	-0.354326582362349	0.219661512887592	0	0	0.993269995412744
ARHGAP42	1	-0.146759821588879	0.107077638005658	0.170501981420699	-0.356628135629587	0.0631084924518287	0	0	0.938897226632057
ARHGAP5	1	-0.0325608803366475	0.174138978598628	0.851674629617026	-0.37386700669455	0.308745246021255	0	0	0.993269995412744
ARHGAP6	1	-0.270265581624143	0.174191839045261	0.120772362669357	-0.611675312553653	0.0711441493053667	0	0	0.930121826696673
ARHGEF10L	1	-0.0359824707298574	0.296477542665637	0.903400672224563	-0.617067776579443	0.545102835119729	0.124960861113422	70.298274950039	0.993269995412744
ARHGEF11	1	-0.18264511630948	0.277209191278161	0.509978565075954	-0.725965147398151	0.360674914779191	0.0956035146040791	61.4497479321254	0.993269995412744
ARHGEF12	1	0.00717265390708774	0.213201721259283	0.97316217523335	-0.410695041203055	0.425040349017231	0.0480080355344029	52.3196973824696	0.997508513076413
ARHGEF17	1	-0.00594102422657285	0.134747398191533	0.964832596202548	-0.270041071692455	0.25815902323931	0	0	0.996647352743036
ARHGEF18	1	-0.00315863934297783	0.296876039677936	0.991510995566537	-0.585024984984616	0.57870770629866	0.132406468597435	74.6291818044629	0.998093993018996
ARHGEF3	1	-0.0954673399305913	0.200554623868674	0.634062517001311	-0.48854717964617	0.297612499784987	0	0	0.993269995412744
ARHGEF4	1	-0.223735302287682	0.201794163110496	0.26754654806341	-0.619244594274656	0.171773989699291	0	0	0.968638434890967
ARHGEF6	1	-0.099689735851895	0.180156851288412	0.580023989199046	-0.452790675945321	0.253411204241531	0	0	0.993269995412744
ARHGEF7	1	-0.0721811284821591	0.229463622037229	0.753092273926303	-0.521921563437239	0.377559306472921	0.0522715948951287	48.9053332992405	0.993269995412744
ARHGEF9	1	-0.0163919189994951	0.139558977184152	0.906499392163842	-0.28992248799968	0.257138650000689	0	0	0.993269995412744
ARID1A	1	0.0441443322757933	0.135779960794969	0.745092752988954	-0.221979500704606	0.310268165256193	0	0	0.993269995412744
ARID1B	1	-0.0636076931381021	0.116655538194796	0.585574154257896	-0.292248346597039	0.165032960320835	0	0	0.993269995412744
ARID2	1	-0.0773765031038107	0.16584628037916	0.640817892911836	-0.402429239616897	0.247676233409276	0	0	0.993269995412744
ARID3A	1	-0.000779636369398749	0.121689610343324	0.994888178498711	-0.239286889935027	0.237727617196229	0	0	0.998293488423315
ARID3B	1	-0.0426886673009759	0.139011259394216	0.758776513555155	-0.315145729159195	0.229768394557243	0.00529304874277526	13.5302993517086	0.993269995412744
ARID4A	1	-0.1464936707289	0.10115764628297	0.147568953829391	-0.344759014204363	0.0517716727465636	0	0	0.930445509614258
ARID4B	1	-0.241857145352037	0.136189449309867	0.0757514559773264	-0.50878356107372	0.0250692703696451	0	0	0.878608597305508
ARID5B	1	0.0722446567387641	0.10703800025707	0.499711340225623	-0.137545968742281	0.282035282219809	0	0	0.993269995412744
ARIH1	1	-0.0258826075188214	0.0797712071140544	0.7455894056464	-0.182231300465653	0.130466085428011	0	0	0.993269995412744
ARL1	1	-0.064465214185864	0.127884362291621	0.614198210716894	-0.315113958463313	0.186183530091585	0	0	0.993269995412744
ARL13B	1	0.016687327347375	0.1019876130734	0.870029418424435	-0.183204721145696	0.216579375840446	0.00665335385797652	31.631889557033	0.993269995412744
ARL15	1	-0.154501859244115	0.128849475916349	0.23049373306518	-0.40704219146702	0.0980384729787905	0	0	0.953603338481858
ARL3	1	0.0113926765741345	0.12000728046259	0.924367876434546	-0.22381727101514	0.246602624163409	0	0	0.993269995412744
ARL5A	1	0.0559932978022035	0.0948154441598219	0.554821711497314	-0.129841557929216	0.241828153533623	0	0	0.993269995412744
ARL6	1	-0.275597802467777	0.153334075172745	0.0722771734782922	-0.576127067409114	0.0249314624735605	0	0	0.878608597305508
ARL6IP6	1	-0.273001990748959	0.316804515584959	0.38883257637732	-0.893927431435137	0.34792344993722	0	0	0.984638980341324
ARMC2	1	-0.038053917937148	0.0862185575687761	0.658948236607459	-0.207039185570942	0.130931349696646	0	0	0.993269995412744
ARMC3	1	0.00799407881660499	0.102308324152672	0.937718972059827	-0.192526551841281	0.208514709474491	0	0	0.993358301046778
ARMC4	1	-0.187280421872885	0.110847117300381	0.0911163673916587	-0.404536779571719	0.0299759358259483	0	0	0.90638288021094
ARMC8	1	0.195482733029415	0.131782314826998	0.13797452012675	-0.0628058578308188	0.453771323889649	0	0	0.930445509614258
ARMC9	1	-0.120092548295217	0.105107391110209	0.253217181293108	-0.326099249380193	0.0859141527897583	0	0	0.967533535172936
ARMCX1	1	-0.181466545602087	0.218570887718201	0.406402452649951	-0.609857613598708	0.246924522394534	0	0	0.985227420517936
ARMCX2	1	-0.110879096976149	0.120786737706107	0.358632424950638	-0.347616752690205	0.125858558737906	0	0	0.97889979649529
ARMCX3	1	0.0331497153458918	0.106124057642476	0.754761183955785	-0.174849615526613	0.241149046218397	0	0	0.993269995412744
ARMCX4	1	-0.249522231609917	0.171279444204402	0.145167828012196	-0.585223773542583	0.0861793103227492	0	0	0.930445509614258
ARNT	1	0.17948258592072	0.136318391368452	0.187958489972679	-0.0876965515918809	0.446661723433321	0	0	0.950889000134259
ARNT2	1	-0.104112849848936	0.129251928253113	0.420529324649834	-0.357441974157392	0.149216274459519	0	0	0.985227420517936
ARNTL	1	-0.329880106393212	0.309247747822363	0.286099244159106	-0.935994554425169	0.276234341638745	0	0	0.969594929909838
ARPC1A	1	0.00970110152798881	0.169847517691326	0.954452365654363	-0.323193916010539	0.342596119066517	0	0	0.993565083426241
ARPC5	1	0.0330139300179781	0.124471941278923	0.790830818668507	-0.210946591974495	0.276974452010451	0	0	0.993269995412744
ARPP19	1	-0.09519380321815	0.233448003645416	0.683440304964638	-0.552743482625941	0.362355876189641	0.0496153491341359	45.5084141443801	0.993269995412744
ARPP21	1	-0.165423408010996	0.143052652867106	0.247525240437142	-0.445801455523433	0.114954639501442	0	0	0.964136775688726
ARRB1	1	-0.0879354137879129	0.170802577461467	0.606667225489503	-0.422702314079	0.246831486503175	0	0	0.993269995412744
ARSB	1	-0.321052917875048	0.231296932669971	0.16512022682003	-0.774386575642776	0.13228073989268	0.0272599069902482	23.5579053555958	0.934115443014966
ARSF	1	0.0379056673789103	0.19770304394154	0.847953456634591	-0.349585178380447	0.425396513138268	0.0527361801678388	66.1786203232726	0.993269995412744
ARSG	1	-0.104755249620716	0.125524999171301	0.403978476159936	-0.350779727155886	0.141269227914454	0	0	0.985227420517936
ARSK	1	-0.188907140619017	0.201029414770931	0.347371976737351	-0.582917553403207	0.205103272165172	0	0	0.97889979649529
ART3	1	-0.161886837866689	0.249144814044105	0.515840768768065	-0.650201700328064	0.326428024594686	0	0	0.993269995412744
ASAH1	1	-0.177372439337036	0.168819027153333	0.293411942357891	-0.508251652462658	0.153506773788587	0	0	0.969594929909838
ASAP1	1	-0.154484840299761	0.144588697458692	0.285320546387501	-0.437873479890355	0.128903799290832	0	0	0.969365569229654
ASAP2	1	-0.0558909467155987	0.144632158871243	0.69917443895255	-0.339364769109511	0.227582875678313	0	0	0.993269995412744
ASAP3	1	-0.0517853888679488	0.111260999127183	0.641615948061988	-0.26985294004117	0.166282162305272	0	0	0.993269995412744
ASB18	1	0.0282437819842322	0.120550039955756	0.814759120293139	-0.208029954663914	0.264517518632378	0.00866850233289241	28.6787902987731	0.993269995412744
ASB3	1	0.0306286183409245	0.130152839136852	0.813954098737167	-0.22446625885294	0.285723495534789	0	0	0.993269995412744
ASCC1	1	-0.281629315432987	0.20399024378678	0.167401402941794	-0.681442846452621	0.118184215586646	0.0606269328482661	72.7744709677171	0.937763628655865
ASCC3	1	-0.0199669086845674	0.0812191152042114	0.805806078170501	-0.179153449341031	0.139219631971896	0	0	0.993269995412744
ASH1L	1	-0.101282425284529	0.116804978033195	0.385883333033789	-0.330215975444584	0.127651124875526	0	0	0.984566889616085
ASNSD1	1	-0.179738232117043	0.179317153831642	0.316175435320496	-0.531193395437289	0.171716931203204	0	0	0.974148624716584
ASPH	1	-0.366830248840594	0.227614268517875	0.107042224672211	-0.812946017503058	0.0792855198218694	0	0	0.930121826696673
ASRGL1	1	0.116046304643677	0.102253640662083	0.25642276111745	-0.0843671483421055	0.31645975762946	0	0	0.967533535172936
ASTN1	1	-0.133509332141112	0.135439889475634	0.324257760048053	-0.398966637583439	0.131947973301215	0	0	0.975551475620556
ASTN2	1	-0.223523370083602	0.156272063295864	0.152617280601678	-0.529810985933258	0.0827642457660548	0	0	0.930445509614258
ASXL1	1	-0.0826519595134796	0.110816601354586	0.455761317326247	-0.2998485070576	0.134544588030641	0.000865430733367066	3.35693740447214	0.993269995412744
ASXL2	1	-0.144654850128952	0.646712468282971	0.823008468959677	-1.41218799631658	1.12287829605867	0.690570109799769	82.4498758575615	0.993269995412744
ASXL3	1	0.0465943669650912	0.178627790309214	0.794211172582154	-0.303509668678941	0.396698402609123	0.0357903314153121	52.6815380898963	0.993269995412744
ATAD1	1	-0.161527785821762	0.174910961976045	0.355754108460597	-0.504346971796064	0.18129140015254	0	0	0.97889979649529
ATAD2B	1	-0.133091779103772	0.0926435712602137	0.150831608029686	-0.314669842172961	0.0484862839654166	0.00361955809005631	16.0824638605328	0.930445509614258
ATAD5	1	-0.298990195119808	0.134114470836143	0.0257895854701448	-0.561849727764296	-0.0361306624753204	0	0	0.830167410719109
ATCAY	1	-0.0365454157398639	0.11548266351124	0.751654879645837	-0.262887277060651	0.189796445580923	0	0	0.993269995412744
ATE1	1	-0.0462512806356163	0.196506935400952	0.813923767430982	-0.43139779673382	0.338895235462588	0.0497975455163418	63.9199907800159	0.993269995412744
ATF1	1	-0.113414191676879	0.116804963756335	0.331562893852327	-0.342347713854803	0.115519330501045	0	0	0.978682278259128
ATF2	1	0.37674663493631	0.597900335262585	0.528618618534532	-0.795116488522781	1.5486097583954	0.60586054382535	83.9220775270832	0.993269995412744
ATF6	1	-0.160095189903662	0.149848944721908	0.28535041576203	-0.453793724679936	0.133603344872612	0	0	0.969365569229654
ATF7	1	-0.293229405515743	0.217091825871778	0.176786420738434	-0.718721565562468	0.132262754530983	0	0	0.945186383623458
ATF7IP	1	-0.128907648065781	0.217900256274072	0.554125062833091	-0.555984302585011	0.298169006453448	0	0	0.993269995412744
ATF7IP2	1	-0.0137300903457625	0.141855920039066	0.9228939725167	-0.291762584616125	0.2643024039246	0	0	0.993269995412744
ATG10	1	0.189702920178303	0.209757841996725	0.365788574502768	-0.221414895610121	0.600820735966726	0	0	0.97889979649529
ATG12	1	0.120295142561274	0.125980804423217	0.33964403735718	-0.126622696851616	0.367212981974163	0	0	0.97889979649529
ATG14	1	-0.318706964588505	0.236438718838691	0.177675289862957	-0.782118338063131	0.144704408886121	0.0569593850733586	46.824597232131	0.945186383623458
ATG2B	1	-0.312312203105075	0.160082948466411	0.0510642017483494	-0.626069016638222	0.00144461042807226	0	0	0.873232664604208
ATG4A	1	0.0383723627969374	0.142617521022002	0.787885169764317	-0.24115284197057	0.317897567564445	0.00264839608757683	6.50796030363632	0.993269995412744
ATG4B	1	-0.0347139273138897	0.202149158725221	0.863654263316955	-0.430918997920394	0.361491143292615	0.06156876991356	74.5013392037473	0.993269995412744
ATG4C	1	-0.111508455778628	0.103241093025029	0.280107350626925	-0.313857279832234	0.0908403682749791	0	0	0.969365569229654
ATG5	1	-0.263014401805777	0.175198192149051	0.133293692579563	-0.606396548574445	0.0803677449628914	0	0	0.930121826696673
ATG7	1	-0.0385309190442709	0.0770026925968034	0.616804683307001	-0.189453423246615	0.112391585158073	0	0	0.993269995412744
ATL1	1	-0.0121509851780339	0.150193253850308	0.935519621721055	-0.306524353445519	0.282222383089451	0	0	0.993358301046778
ATL2	1	-0.254044062317486	0.102132244496641	0.0128679500582607	-0.454219583191142	-0.0538685414438302	0	0	0.707431764268122
ATL3	1	-0.180454301442694	0.118713226507599	0.128489388529497	-0.413127949886134	0.0522193470007458	0.00630843675115082	22.3651168245107	0.930121826696673
ATM	1	-0.153688037261273	0.180544067435961	0.39463080133468	-0.507547907058127	0.200171832535582	0	0	0.985227420517936
ATP10A	1	-0.205762676247742	0.159822905776446	0.197940371745424	-0.519009815474116	0.107484462978631	0	0	0.952942321481385
ATP10B	1	-0.0865498969144033	0.150754220222208	0.565891609355316	-0.38202273906735	0.208922945238544	0	0	0.993269995412744
ATP10D	1	-0.0121588888165474	0.149786415338001	0.935302905495174	-0.305734868252387	0.281417090619292	0	0	0.993358301046778
ATP11A	1	-0.0292072866110276	0.206119817843526	0.887316559432832	-0.433194706084294	0.374780132862239	0.0307542888376587	35.723926849684	0.993269995412744
ATP11B	1	-0.128540846323735	0.116401714837243	0.26946886198711	-0.356684015143433	0.0996023224959632	0	0	0.968638434890967
ATP13A3	1	-0.0831549511412616	0.110883183000462	0.453295095858112	-0.300481996313331	0.134172094030808	0	0	0.992620334593466
ATP13A4	1	0.0122634351162594	0.194330867863894	0.949682131882738	-0.368618066981385	0.393144937213904	0	0	0.993358301046778
ATP13A5	1	0.30247357349375	0.245118937457663	0.217207761823554	-0.177950715851996	0.782897862839496	0.0637067645139483	49.6313037068064	0.952942321481385
ATP1A2	1	-0.0407418449101442	0.149683600405655	0.785478674933137	-0.334116310781513	0.252632620961225	0	0	0.993269995412744
ATP1A3	1	-0.0640826254467243	0.122110729972502	0.599728412682045	-0.303415258318724	0.175250007425275	0	0	0.993269995412744
ATP1B1	1	0.12072794176251	0.186650396999285	0.517752844077077	-0.245100114056191	0.486555997581211	0.0348067251519368	45.0054382412623	0.993269995412744
ATP1B3	1	-0.151894681800674	0.129582839111336	0.241123961686237	-0.405872379473341	0.102083015871994	0	0	0.958996097945167
ATP2A2	1	-0.0696219399981311	0.110000937763298	0.526785016951461	-0.285219816279827	0.145975936283565	0	0	0.993269995412744
ATP2B1	1	-0.0900099527593838	0.098752737298451	0.362048877253018	-0.283561761239093	0.103541855720326	0	0	0.97889979649529
ATP2B2	1	0.0107114989979432	0.134517207674259	0.936532162641319	-0.252937383344499	0.274360381340385	0	0	0.993358301046778
ATP2B4	1	-0.0503773206860885	0.133858277343467	0.70665805611822	-0.312734723311858	0.211980081939681	0	0	0.993269995412744
ATP2C1	1	-0.299556716535601	0.182736649930226	0.101154753100004	-0.657713969054348	0.0586005359831461	0	0	0.916149552466704
ATP2C2	1	0.232060998376358	0.199243220812101	0.244135532670095	-0.15844853857912	0.622570535331837	0	0	0.958996097945167
ATP6V0A1	1	-0.0850169140686303	0.10394090954755	0.413394269573722	-0.288737353302164	0.118703525164904	0	0	0.985227420517936
ATP6V0A4	1	-0.0930356278239571	0.148878432222931	0.532030099002893	-0.384831993055689	0.198760737407774	0	0	0.993269995412744
ATP6V0D1	1	0.030768580369176	0.092388982914552	0.739109371417219	-0.150310498711632	0.211847659449984	0	0	0.993269995412744
ATP6V1A	1	0.0029470549202851	0.129358366547396	0.981824088437432	-0.250590684611541	0.256484794452112	0	0	0.998093993018996
ATP6V1C1	1	0.0151654208016445	0.109437467158675	0.889785105881743	-0.199328073388643	0.229658914991932	0	0	0.993269995412744
ATP6V1G2	1	-0.0983968297434406	0.155500347261786	0.52688017513012	-0.403171909960013	0.206378250473131	0	0	0.993269995412744
ATP6V1H	1	-0.0201929594378563	0.155369770364661	0.896592451399617	-0.324712113638851	0.284326194763138	0.024703600148258	50.8087714275435	0.993269995412744
ATP7A	1	-0.318241072216065	0.162290095723248	0.0498860714358749	-0.636323814881189	-0.000158329550940306	0	0	0.873232664604208
ATP7B	1	-0.253654653926644	0.17020237241873	0.136142194175391	-0.587245173950628	0.0799358660973394	0	0	0.930445509614258
ATP8A1	1	-0.101644542462057	0.13643726599579	0.456277128635222	-0.369056669962918	0.165767585038803	0	0	0.993269995412744
ATP8A2	1	-0.2149943436389	0.20958873358633	0.304989868493468	-0.625780713033466	0.195792025755667	0	0	0.970600313423531
ATP8B1	1	-0.0811710931189874	0.22568784932858	0.719100741472716	-0.523511149551307	0.361168963313332	0	0	0.993269995412744
ATP8B4	1	0.126491573798962	0.129421046292934	0.328388587660193	-0.127169015776679	0.380152163374603	0	0	0.977715544531744
ATP8B5P	1	0.0623162832472615	0.159414545649558	0.695865880141039	-0.250130484837688	0.374763051332211	0.0110408423890127	21.6251760752635	0.993269995412744
ATP9A	1	-0.216564795874859	0.154664521980531	0.161446598997307	-0.519701688642804	0.0865720968930856	0	0	0.930445509614258
ATP9B	1	-0.142925656098487	0.208019431540049	0.492033331271415	-0.550636250001478	0.264784937804505	0	0	0.993269995412744
ATPAF1	1	-0.192255662214519	0.11399537339394	0.0916953737667621	-0.415682488470836	0.031171164041798	0	0	0.909200534881744
ATR	1	-0.058643381953523	0.115259555556433	0.610896554670085	-0.284547959718224	0.167261195811178	0.00293314795728957	7.90388806211765	0.993269995412744
ATRN	1	-0.128029349270516	0.120719375572432	0.288892890717075	-0.364634977628647	0.108576279087615	0	0	0.969594929909838
ATRNL1	1	0.0239698743209469	0.13052182121447	0.854290789659716	-0.23184819445599	0.279787943097884	0	0	0.993269995412744
ATRX	1	-0.0731168226668016	0.12515894354365	0.559091309231029	-0.318423844355438	0.172190199021835	0	0	0.993269995412744
ATXN1	1	-0.0532303389088344	0.108054141577433	0.622276485174492	-0.265012564780994	0.158551886963325	0	0	0.993269995412744
ATXN10	1	-0.0510686807086575	0.155663327465507	0.742857702393341	-0.356163196254716	0.254025834837401	0	0	0.993269995412744
ATXN2	1	0.253302679533808	0.207757075841683	0.222758698411899	-0.153893706649247	0.660499065716863	0	0	0.952942321481385
ATXN2L	1	-0.267203404953647	0.494247011194466	0.588764528081867	-1.23590974636136	0.70150293645407	0.321097133089304	52.7809698632239	0.993269995412744
ATXN3	1	-0.132762320005489	0.178561725780356	0.457173338008776	-0.482736871552304	0.217212231541325	0.0168082031787165	23.1821359579129	0.993269995412744
ATXN7	1	0.179443432309242	0.327064740096837	0.583247003115985	-0.461591678893512	0.820478543511997	0.177326677472346	82.4499589162163	0.993269995412744
ATXN7L1	1	0.0534507424328862	0.179764977143327	0.766209391654555	-0.298882138449701	0.405783623315473	0.0355904129226194	54.8957417168488	0.993269995412744
ATXN7L3B	1	-0.0120941654670827	0.251687488173109	0.961674552542728	-0.505392577645728	0.481204246711562	0.0784059521185894	58.8102964455733	0.995274803449105
AUH	1	-0.242072791071796	0.173936810508954	0.164004672660681	-0.582982675255114	0.098837093111522	0	0	0.932149006857134
AUTS2	1	-0.122638516585202	0.0988304133252527	0.214643228512899	-0.316342567279904	0.0710655341095011	0	0	0.952942321481385
AVEN	1	0.0915957395902572	0.197787517688709	0.643291457362402	-0.296060671671191	0.479252150851706	0	0	0.993269995412744
AVL9	1	0.0192304789019128	0.13998026168828	0.890730492190924	-0.255125792553608	0.293586750357433	0	0	0.993269995412744
AZIN1	1	0.0317031531438964	0.187065368531755	0.865421984698283	-0.334938231933055	0.398344538220848	0.00539105531793651	7.69177381896318	0.993269995412744
B3GALNT1	1	-0.20462986791056	0.189070747205374	0.279122539361114	-0.57520172296317	0.16594198714205	0	0	0.969365569229654
B3GALNT2	1	-0.148549636194211	0.123255777241788	0.228120549196715	-0.390126520474607	0.0930272480861851	0	0	0.952942321481385
B3GALT1	1	-0.0348545508887887	0.126068289888625	0.782184352523791	-0.281943858663048	0.212234756885471	0	0	0.993269995412744
B3GAT1	1	-0.0160916938960147	0.183124904633343	0.929977793744899	-0.375009911649698	0.342826523857669	0	0	0.993284048160899
B3GAT2	1	-1.34234096022755	1.43812374321933	0.350614823243971	-4.16101170224937	1.47632978179427	3.32613783261693	76.9560228113429	0.97889979649529
B3GNTL1	1	0.140268574879538	0.327029910749157	0.667983880405007	-0.500698272056157	0.781235421815234	0	0	0.993269995412744
B4GALNT1	1	-0.129307420088864	0.147338859222524	0.380150375553053	-0.418086277688228	0.1594714375105	0	0	0.98452429943433
B4GALNT3	1	0.0660947301910547	0.128803908072647	0.607851802834066	-0.186356290699341	0.31854575108145	0	0	0.993269995412744
B4GALT5	1	0.0608272171731678	0.0955104295543182	0.52421300444074	-0.126369784901246	0.248024219247581	0	0	0.993269995412744
B4GALT6	1	-0.0298174794293897	0.0898735286770057	0.740061772506249	-0.205966358799849	0.146331399941069	0	0	0.993269995412744
BAALC	1	-0.162668933701308	0.0896449071657643	0.0695866288472623	-0.338369723143642	0.0130318557410268	0.00808208526850822	47.54322270658	0.878608597305508
BACE2	1	-0.132354130124306	0.163747204547799	0.418927516508088	-0.453292753607106	0.188584493358494	0.0321327193069755	58.9275607110988	0.985227420517936
BACH2	1	-0.174946893498879	0.130439954370527	0.179853469238994	-0.430604506210159	0.0807107192124009	0	0	0.945629969367821
BAG4	1	-0.148403569855284	0.188576877816842	0.431301836056771	-0.518007458693304	0.221200318982737	0	0	0.985227420517936
BAGE2	1	-0.25215178933358	0.16015179710427	0.115382309201124	-0.566043543717314	0.0617399650501544	0	0	0.930121826696673
BAIAP2L1	1	-0.336724797220802	0.164822505043537	0.041056991214775	-0.659770970947806	-0.0136786234937981	0	0	0.873232664604208
BANK1	1	-0.0940236992239087	0.321806711904189	0.770153245288415	-0.724753264539376	0.536705866091559	0.117952397278649	56.3873214381953	0.993269995412744
BANP	1	0.116463652708796	0.182153046721177	0.522580620702938	-0.240549758538953	0.473477063956545	0	0	0.993269995412744
BASP1	1	0.140415352827827	0.136896553727863	0.305031093613149	-0.127896962086436	0.40872766774209	0	0	0.970600313423531
BAZ1A	1	-0.145495438917804	0.109444025794972	0.183714377672495	-0.360001787799022	0.0690109099634147	0	0	0.949228284889213
BAZ1B	1	-0.146093311708166	0.121818091126186	0.230421286480706	-0.384852382980909	0.0926657595645775	0	0	0.953603338481858
BAZ2B	1	-0.138220025920398	0.102338080055458	0.176816663894013	-0.338798977076072	0.0623589252352763	0	0	0.945186383623458
BBOX1	1	-0.0899731706898544	0.243263054151133	0.711487120652527	-0.566759995595291	0.386813654215583	0	0	0.993269995412744
BBS4	1	-0.589767860905999	0.199293280747907	0.00308342512566148	-0.980375513532727	-0.199160208279271	0	0	0.458991165644819
BBS5	1	0.276348304831973	0.158401967715234	0.0810542657677033	-0.0341138469701619	0.586810456634108	0	0	0.883119283378775
BBS7	1	-0.106524158868006	0.243899555487807	0.662289606669328	-0.584558503469437	0.371510185733425	0.0166138953175823	13.8125374169265	0.993269995412744
BBS9	1	0.10890087539608	0.192726536481038	0.572037123289109	-0.268836194971899	0.486637945764059	0	0	0.993269995412744
BBX	1	-0.293998994368194	0.241442389502874	0.223346504717631	-0.767217382135118	0.179219393398731	0	0	0.952942321481385
BCAP29	1	-0.271988995279555	0.180863677199552	0.132624045793425	-0.626475288702155	0.0824972981430463	0	0	0.930121826696673
BCAR3	1	0.0995897284258372	0.560297721443519	0.858923789792091	-0.998573626223316	1.19775308307499	0.470877241669313	74.5684164717626	0.993269995412744
BCAS1	1	0.0134370383981472	0.226545418429018	0.952702982649281	-0.430583822585284	0.457457899381579	0	0	0.993358301046778
BCAS2	1	-0.707169453391463	0.399196902447961	0.0764808637535751	-1.48958100492941	0.0752420981464893	0	0	0.878608597305508
BCAS3	1	-0.264886338131604	0.526232435453899	0.614708545006297	-1.29628295911804	0.766510282854836	0.415148633880851	73.263572404741	0.993269995412744
BCAS4	1	0.0409160685121234	0.165897019781281	0.805190448926539	-0.284236115401716	0.366068252425963	0	0	0.993269995412744
BCAT1	1	-0.126362702598291	0.114843852341604	0.271201387146996	-0.351452517033671	0.0987271118370895	0	0	0.968638434890967
BCCIP	1	0.00398656875333665	0.0949203529999735	0.966499420992985	-0.18205390452644	0.190027042033113	0	0	0.996741672825574
BCKDHB	1	-0.083487659492012	0.105496326631931	0.428722407132259	-0.290256660191871	0.123281341207847	0	0	0.985227420517936
BCL11A	1	-0.230473677964386	0.131405814795567	0.0794463141222684	-0.488024342322838	0.0270769863940666	0	0	0.878608597305508
BCL11B	1	-0.0894459286078381	0.14553836520479	0.538827768011214	-0.374695882778064	0.195804025562388	0.0164409896577653	38.3999435829579	0.993269995412744
BCL2	1	-0.0365344371466821	0.126991612365174	0.773582718071442	-0.285433423721095	0.212364549427731	0.00315172583010305	6.28951128417625	0.993269995412744
BCL2L1	1	-0.0983508335044465	0.159945494311669	0.538619321533934	-0.411838241844774	0.215136574835881	0.0311859246839085	57.7345809483886	0.993269995412744
BCL2L13	1	0.0935609538287071	0.117335816269285	0.425231753384159	-0.136413020155701	0.323534927813115	0	0	0.985227420517936
BCL2L2	1	-0.331924962720012	0.123508052282289	0.00719942122595674	-0.573996296993988	-0.0898536284460361	0.0123795735476092	39.34219233422	0.64184052317058
BCO2	1	-0.184473981076126	0.135157530546902	0.172290372028281	-0.449377873187427	0.0804299110351753	0.013122158666381	32.7745289023758	0.942394785227279
BCR	1	-0.198312859090387	0.229857734385347	0.388267521508201	-0.648825740053641	0.252200021872868	0	0	0.984638980341324
BCYRN1	1	-0.182821987698408	0.351834217092715	0.603324707142782	-0.872404381728976	0.50676040633216	0.0237630601713163	4.98230388661909	0.993269995412744
BDH1	1	-0.111944417318891	0.147013962613066	0.44638575161703	-0.400086489265018	0.176197654627236	0	0	0.992467121565922
BDNF	1	0.0697245342092304	0.250846120648168	0.781045064381113	-0.421924827922769	0.56137389634123	0.0925400658251058	73.5080910754988	0.993269995412744
BDP1	1	-0.32395899281328	0.140430745341778	0.0210606709542776	-0.59919819600528	-0.04871978962128	0	0	0.805651902785187
BEND6	1	-0.0141259861765876	0.217617626737876	0.948244099825486	-0.440648696983905	0.41239672463073	0	0	0.993358301046778
BET1	1	0.187750594039535	0.178386784617093	0.292574058110016	-0.161881079127871	0.537382267206941	0.0269203665439324	39.5806125332869	0.969594929909838
BEX1	1	0.0343084599156132	0.142481476972789	0.809716003294036	-0.244950103415126	0.313567023246353	0	0	0.993269995412744
BEX2	1	-0.0304215734240384	0.183877170974913	0.86859367312863	-0.390814206113981	0.329971059265905	0.0302502290942061	42.6558757005129	0.993269995412744
BEX4	1	-0.0466760827155371	0.127035420973675	0.713301479444164	-0.295660932584825	0.202308767153751	0	0	0.993269995412744
BFAR	1	-0.105821713268859	0.142892563522831	0.458955190365439	-0.38588599143221	0.174242564894492	0.00874595708395775	21.3329750386965	0.993269995412744
BFSP1	1	0.457189351491396	0.209491092812909	0.0290814356548815	0.0465943544961568	0.867784348486635	0	0	0.852545245251001
BFSP2	1	-0.169937750614815	0.174200347023064	0.329297183043149	-0.511364156874399	0.17148865564477	0.0151062690347337	6.95080583822155	0.977715544531744
BHLHB9	1	-0.0515738813325475	0.130248291775433	0.692130188645053	-0.30685584226026	0.203708079595165	0	0	0.993269995412744
BHLHE41	1	0.253048399641732	0.181035901242092	0.162179079628093	-0.101775446701518	0.607872245984982	0	0	0.930445509614258
BICC1	1	0.0339835661662611	0.107406087075403	0.751696936962322	-0.176528496221901	0.244495628554423	0	0	0.993269995412744
BICD1	1	-0.355461076150673	0.147643409742344	0.0160593119799787	-0.644836841800357	-0.0660853105009879	0	0	0.798663997575727
BICD2	1	-0.184319812938628	0.237772221423161	0.438224502510434	-0.650344803452107	0.281705177574851	0.0507758596371967	37.461774402082	0.987915536466849
BIN1	1	0.0139017889178127	0.116219644913541	0.904786936453689	-0.213884529408761	0.241688107244387	0	0	0.993269995412744
BIN3	1	-0.180067813997384	0.0972879073030191	0.0641874514687368	-0.370748608442573	0.0106129804478043	0	0	0.873232664604208
BIRC6	1	-0.0146369549219239	0.11438654430061	0.898180263427587	-0.238830462067114	0.209556552223267	0	0	0.993269995412744
BIVM	1	-0.0488429297500171	0.139966174225593	0.727117550169423	-0.323171590286038	0.225485730786004	0	0	0.993269995412744
BLM	1	-0.133695608079321	0.132026986817817	0.311232869779499	-0.392463747229586	0.125072531070945	0.00297735995973527	5.22017848590992	0.970608421564109
BLNK	1	0.171759409214676	0.117775638529931	0.144741038253063	-0.0590766005601967	0.40259541898955	0	0	0.930445509614258
BLZF1	1	0.0327806581246271	0.162224702488555	0.839862422290986	-0.285173916155666	0.35073523240492	0.0230816896061145	43.5525512136561	0.993269995412744
BMP2K	1	0.0740927865111721	0.1463328513173	0.612624651627573	-0.212714331825791	0.360899904848135	0	0	0.993269995412744
BMP5	1	-0.147590587675492	0.0991461075362203	0.136588235115781	-0.341913387653819	0.0467322123028349	0	0	0.930445509614258
BMP6	1	-0.145012134730279	0.11365498262213	0.201991672382863	-0.36777180733318	0.0777475378726219	0	0	0.952942321481385
BMPER	1	-0.290465309710765	0.113791300106392	0.0106917795441664	-0.513492159673281	-0.0674384597482484	0	0	0.691890901800548
BMPR1A	1	-0.18163895057028	0.129263704098612	0.159967348500899	-0.434991155111803	0.0717132539712421	0	0	0.930445509614258
BMPR1B	1	-0.032344800374399	0.158389273141473	0.838188771048694	-0.342782071269164	0.278092470520366	0.0311340837315264	62.0496149185259	0.993269995412744
BMPR2	1	-0.040762917617205	0.111710997632563	0.715188897118216	-0.259712449654067	0.178186614419657	0	0	0.993269995412744
BMS1	1	-0.0662499929566682	0.0874122542307166	0.448509168998771	-0.237574863056332	0.105074877142995	0	0	0.992620334593466
BNC2	1	-0.156989291049046	0.188700718327507	0.40543797994512	-0.526835902827796	0.212857320729704	0.00796795726823601	10.6714391281268	0.985227420517936
BPNT1	1	-0.239876615627483	0.214102347492978	0.262550615495893	-0.659509505719201	0.179756274464234	0.0538310396026904	50.0888936217744	0.967533535172936
BPTF	1	0.116542033406213	0.0785102729177547	0.137698159978416	-0.0373352739289965	0.270419340741423	0	0	0.930445509614258
BRAF	1	-0.119254554710284	0.134405013102417	0.374929473370484	-0.382683539732655	0.144174430312087	0.0181341068408189	50.1890605430494	0.979828926333577
BRAP	1	0.0256991959144972	0.142474249994295	0.856855958669192	-0.253545202798677	0.304943594627671	0.0201288133078381	49.5370251759605	0.993269995412744
BRCA1	1	-0.197685868841764	0.195495634694654	0.31191904391378	-0.580850271978085	0.185478534294558	0	0	0.970608421564109
BRCA2	1	0.0754867641603166	0.0872568823845135	0.386978651550704	-0.0955335827165773	0.246507111037211	0	0	0.984638980341324
BRCC3	1	0.137351933184219	0.120658209979477	0.254972080778989	-0.0991338128146263	0.373837679183065	0	0	0.967533535172936
BRD1	1	0.0666495666937205	0.148685414665599	0.653966328439972	-0.224768491077258	0.358067624464699	0	0	0.993269995412744
BRD4	1	-0.0985711643423085	0.0886654814061898	0.266258677404891	-0.272352314570346	0.0752099858857293	0	0	0.968638434890967
BRD7	1	-0.247026168097557	0.142806570544151	0.083666812476307	-0.526921903119771	0.0328695669246578	0	0	0.892898514379918
BRIP1	1	-0.0475304717367254	0.137413232092818	0.729422053988892	-0.316855457637892	0.221794514164442	0	0	0.993269995412744
BRMS1L	1	-0.162734637243345	0.128718701065027	0.206134680431284	-0.415018655467576	0.0895493809808862	0	0	0.952942321481385
BRSK1	1	-0.0558824835623792	0.250415751080012	0.823411900517218	-0.546688336840749	0.434923369715991	0.102872260942373	81.2081922020275	0.993269995412744
BRWD1	1	-0.0446763400716634	0.181570390110809	0.80563949621492	-0.400547765347737	0.31119508520441	0	0	0.993269995412744
BRWD3	1	0.0297281514993445	0.110022436174157	0.787005768687538	-0.18591186089336	0.245368163892049	0	0	0.993269995412744
BSDC1	1	0.0544474284876184	0.142130357044651	0.701659763296578	-0.224122952429717	0.333017809404954	0	0	0.993269995412744
BSN	1	-0.195978806266561	0.421741749655499	0.642154094515144	-1.02257744636825	0.630619833835126	0.196683535345528	36.1036903564832	0.993269995412744
BTAF1	1	-0.0909948844525017	0.119500016419945	0.446380353423548	-0.325210612787539	0.143220843882535	0.0160630584577306	55.9405776872735	0.992467121565922
BTBD1	1	-0.277568427504783	0.125451250362632	0.0269279903694843	-0.523448360031058	-0.0316884949785071	0	0	0.831977062344489
BTBD10	1	-0.0978524698467161	0.135235560418412	0.469329422369028	-0.362909297695895	0.167204358002463	0.000953413596359894	2.42276297840533	0.993269995412744
BTBD11	1	-0.513492461213615	0.700272101608689	0.463390340121016	-1.88600055974482	0.859015637317589	0.789222293960343	77.0115284810524	0.993269995412744
BTBD2	1	0.148746329907081	0.217034983991753	0.493119007328914	-0.276634422101982	0.574127081916145	0	0	0.993269995412744
BTBD3	1	0.112376239799377	0.118285501465217	0.342090716995086	-0.119459082965707	0.344211562564462	0	0	0.97889979649529
BTBD7	1	-0.0622105080379542	0.237158548192439	0.793077742070327	-0.52703272112094	0.402611705045032	0	0	0.993269995412744
BTBD9	1	0.157052952971636	0.0981325766651789	0.109506311808243	-0.0352833630022298	0.349389268945503	0	0	0.930121826696673
BTD	1	-0.184015403890393	0.140467729109719	0.190189384324331	-0.459327093935571	0.0912962861547848	0	0	0.952942321481385
BTN2A1	1	0.0834688706306423	0.205453025644581	0.684546121272064	-0.319211660147521	0.486149401408805	0.0139657893480762	13.3307352637282	0.993269995412744
BTNL8	1	-0.026761945067801	0.241192897567931	0.9116507583578	-0.499491337627804	0.445967447492203	0.0615337558071516	50.8950600318409	0.993269995412744
BTNL9	1	-0.000334383359167884	0.154223157222203	0.9982700450734	-0.302606217096744	0.301937450378408	0.0273572625013068	48.950906353963	0.999524620440874
BTRC	1	-0.013419442151862	0.177675455205108	0.939794753052388	-0.361656935290634	0.33481805098691	0.0225465769581299	32.9777716488249	0.993358301046778
C10orf76	1	-0.0353632254899133	0.168433532377977	0.833703892261759	-0.36548688273961	0.294760431759784	0.0110470669878734	12.0719215367136	0.993269995412744
C11orf49	1	-0.0423932671385063	0.0848906607985162	0.617506985467796	-0.208775904927404	0.123989370650392	0	0	0.993269995412744
C11orf58	1	-0.169652323887809	0.0813928595650238	0.0371270949144512	-0.329179397233982	-0.0101252505416358	0	0	0.864602701857238
C11orf65	1	-0.0960645285193149	0.116896250044535	0.411194676952275	-0.325176968534392	0.133047911495762	0	0	0.985227420517936
C11orf80	1	0.0221818510002342	0.0745241446650319	0.765972978513914	-0.123882788521881	0.168246490522349	0	0	0.993269995412744
C12orf4	1	0.0152592109158875	0.185717021817202	0.934516482279709	-0.348739463161867	0.379257884993642	0.0446768462762115	63.7324777612301	0.993358301046778
C12orf40	1	-0.234446658832253	0.18888761041433	0.21453313249464	-0.604659572370173	0.135766254705666	0	0	0.952942321481385
C12orf42	1	-0.294145953949561	0.160617678498682	0.0670494628945245	-0.608950819087411	0.0206589111882892	0	0	0.873532227617778
C12orf56	1	-0.0456606805373753	0.23034651314317	0.842868203155781	-0.497131550262371	0.405810189187621	0.0607313918883944	50.8662113868479	0.993269995412744
C12orf65	1	-0.13598428395661	0.163817915531026	0.406485586773543	-0.457061498419846	0.185092930506626	0	0	0.985227420517936
C14orf132	1	-0.0352031005354497	0.0948392323537014	0.710498173446667	-0.22108458027013	0.150678379199231	0	0	0.993269995412744
C14orf37	1	-0.0378155236894559	0.16640157339692	0.820225770257078	-0.363956614518218	0.288325567139306	0	0	0.993269995412744
C15orf40	1	-0.232879753785644	0.123423072181593	0.0591816701570497	-0.474784530122854	0.00902502255156507	0	0	0.873232664604208
C15orf41	1	-0.261277939191406	0.139983820832834	0.0619733037347752	-0.535641186442068	0.013085308059256	0.00170317537024931	4.34530282189096	0.873232664604208
C15orf59	1	0.030211212657347	0.119850067265912	0.800983048410441	-0.204690602728544	0.265113028043238	0	0	0.993269995412744
C16orf45	1	-0.132899415513289	0.0971085270911733	0.171135019840866	-0.323228631203721	0.0574298001771429	0	0	0.938897226632057
C16orf46	1	0.10995703645345	0.117506702994468	0.349401310721617	-0.120351869357752	0.340265942264651	0	0	0.97889979649529
C16orf72	1	-0.0347199052175691	0.134042031426301	0.795617862256444	-0.297437459227704	0.227997648792566	0	0	0.993269995412744
C16orf74	1	-0.0618082248198378	0.0810105420202845	0.445484147057946	-0.220585969547664	0.0969695199079886	0	0	0.992467121565922
C16orf89	1	-0.0530287728746029	0.119977486325122	0.658496902490389	-0.28818032502749	0.182122779278284	0.00554674601786018	17.6567164072397	0.993269995412744
C17orf51	1	0.121391141265964	0.134956443530273	0.368394994857827	-0.143118627534984	0.385900910066912	0	0	0.97889979649529
C18orf25	1	-0.643796205653007	0.446157168992979	0.149025894441361	-1.5182481883236	0.230655777017583	0.329478868687707	82.7184640896702	0.930445509614258
C19orf12	1	0.0392875854325044	0.141711565039764	0.781598692742326	-0.238461978238238	0.317037149103247	0	0	0.993269995412744
C1GALT1	1	-0.0323260057659372	0.210144026256687	0.877745466497932	-0.444200728795282	0.379548717263408	0.0573675026804823	64.623979269653	0.993269995412744
C1orf115	1	-0.339843365715016	0.134139361753366	0.0112926635023281	-0.602751683660803	-0.0769350477692291	0	0	0.693556357897963
C1orf159	1	0.0703958891417087	0.206230451492946	0.732843306617233	-0.333808368299901	0.474600146583318	0.065584438870864	77.1017854549017	0.993269995412744
C1orf21	1	-0.153366069830625	0.130673877536778	0.240533180004494	-0.409482163522907	0.102750023861657	0	0	0.958996097945167
C1orf216	1	0.0883373708588572	0.113273632303945	0.435474345406389	-0.133674868854909	0.310349610572623	0	0	0.986013050371378
C1orf228	1	0.238565632233157	0.144439087006225	0.0986019468850678	-0.0445297762588921	0.521661040725206	0	0	0.914410435277366
C1orf43	1	0.0544605544237591	0.26080097817804	0.834588475911543	-0.456699969938015	0.565621078785533	0.0945013235583671	67.2497392765556	0.993269995412744
C1orf52	1	-0.202401429478804	0.164763700043416	0.219283867054768	-0.52533234752346	0.120529488565852	0	0	0.952942321481385
C1QTNF7	1	-0.40335723911933	0.182677248911358	0.027242031922661	-0.76139806778045	-0.0453164104582106	0	0	0.831977062344489
C20orf194	1	0.0400071460232981	0.0910933625481861	0.660525046466699	-0.138532563801796	0.218546855848393	0	0	0.993269995412744
C20orf196	1	-0.0117735575424638	0.0896920754354192	0.895564555757381	-0.187566795094535	0.164019680009608	0	0	0.993269995412744
C21orf91	1	-0.0434311317149606	0.0920609464770182	0.637094541136434	-0.223867271192586	0.137005007762665	0	0	0.993269995412744
C22orf39	1	0.0465848979107305	0.154150885132908	0.76249712966525	-0.25554528513474	0.348715080956201	0.0274107411328794	56.0798949582186	0.993269995412744
C2CD3	1	-0.04088313289061	0.143824411993677	0.776213239293662	-0.322773800495867	0.241007534714647	0.0218554261533639	52.6203877519652	0.993269995412744
C2orf42	1	-0.186760941243157	0.176636597931766	0.29036677341156	-0.5329623115411	0.159440429054786	0	0	0.969594929909838
C2orf72	1	-0.00364819443356765	0.112696538221215	0.974175518220707	-0.22452935052949	0.217232961662355	0.00151555640202517	5.96093020771071	0.997914627218438
C2orf76	1	0.0461576906364475	0.114664599396777	0.687282788461572	-0.178580794482949	0.270896175755844	0	0	0.993269995412744
C2orf88	1	-0.246846333661051	0.305827276268432	0.419584122640614	-0.846256780637159	0.352564113315057	0	0	0.985227420517936
C3	1	-0.183670875152199	0.155853641936444	0.238604086185508	-0.48913840020703	0.121796649902632	0	0	0.956132920901641
C3orf20	1	0.0617265362583768	0.0805879740303704	0.4437047425109	-0.0962229904281983	0.219676062944952	0	0	0.992400517995784
C3orf33	1	0.133103081121448	0.148433752529455	0.369869904317704	-0.157821727926415	0.424027890169312	0	0	0.97889979649529
C3orf67	1	-0.175210955436215	0.113483838918665	0.122605607414988	-0.397635192544144	0.0472132816717138	0	0	0.930121826696673
C3orf70	1	-0.118643228310883	0.175267925971097	0.498453586442738	-0.462162050859266	0.2248755942375	0	0	0.993269995412744
C4orf19	1	-0.16707507487699	0.100656713181612	0.0969445732226568	-0.364358607515128	0.0302084577611469	0	0	0.914410435277366
C4orf22	1	0.0425310318713685	0.146425313840848	0.771462596525597	-0.244457309681667	0.329519373424405	0	0	0.993269995412744
C4orf3	1	-0.153333671327961	0.145703516918206	0.292630893412203	-0.438907316908467	0.132239974252545	0	0	0.969594929909838
C4orf33	1	0.121540333205926	0.184164129880833	0.509281679995563	-0.239414728604663	0.482495395016515	0	0	0.993269995412744
C4orf45	1	-0.22990442797903	0.144983481910781	0.112800928886592	-0.514066830877374	0.0542579749193143	0	0	0.930121826696673
C5	1	-0.137618655527793	0.195837753945712	0.482231696457092	-0.521453600074604	0.246216289019019	0	0	0.993269995412744
C5orf15	1	0.0498500836493959	0.460892503925289	0.913868859455819	-0.853482624788657	0.953182792087448	0.324241764440982	76.1870558761552	0.993269995412744
C5orf42	1	-0.178552315329574	0.218228064831039	0.413247932651499	-0.606271462814283	0.249166832155135	0	0	0.985227420517936
C5orf56	1	0.181608508074248	0.215433543477471	0.399233555615921	-0.24063347820344	0.603850494351936	0	0	0.985227420517936
C6	1	-0.262409113038438	0.409565784681899	0.521717114715039	-1.06514330031485	0.540325074237971	0.210046273334221	59.7065635628834	0.993269995412744
C6orf10	1	-0.255375837533252	0.165452048026295	0.122708626234525	-0.579655892833181	0.0689042177666769	0	0	0.930121826696673
C6orf106	1	-0.185890657262317	0.275199596994983	0.499373546042204	-0.725271955932421	0.353490641407786	0.0799686905868192	36.565976343714	0.993269995412744
C6orf163	1	-0.0972348317814205	0.160980131722486	0.545831945189274	-0.412750092184007	0.218280428621166	0	0	0.993269995412744
C6orf62	1	-0.189846730440023	0.181835260328688	0.296458117922015	-0.546237291803716	0.16654383092367	0.0366366017849333	52.0836617014314	0.970194898252423
C6orf89	1	-0.175467947809294	0.124287912886196	0.158012952463873	-0.41906778077989	0.0681318851613016	0	0	0.930445509614258
C7orf50	1	-0.0619976158267599	0.119500386509328	0.603895459708908	-0.296214069523659	0.172218837870139	0	0	0.993269995412744
C8orf34	1	-0.0810382423724463	0.131259194835978	0.536976872896337	-0.338301536890689	0.176225052145796	0	0	0.993269995412744
C8orf46	1	-0.147487985851511	0.110029874032808	0.180103692593784	-0.363142576179294	0.0681666044762715	0	0	0.945629969367821
C9	1	-0.240959849033785	0.107218390130152	0.0246161192825942	-0.451104032169248	-0.0308156658983217	0	0	0.825154236020445
C9orf129	1	-0.168931034487585	0.240801309631505	0.482967936521186	-0.640892928795412	0.303030859820242	0.0425315896991328	16.09943721424	0.993269995412744
C9orf3	1	-0.0426092477412919	0.0963576085942507	0.658345137717112	-0.23146669022243	0.146248194739847	0	0	0.993269995412744
C9orf84	1	0.0363115742891535	0.24355638459238	0.881483417058443	-0.441050167716698	0.513673316295005	0.0904550666032716	76.2329233207524	0.993269995412744
C9orf85	1	0.0363240517055977	0.181157801636557	0.841081302379028	-0.318738715020504	0.3913868184317	0.0145689825845611	21.9291426694951	0.993269995412744
CA10	1	0.0591717194814097	0.252480422881481	0.814704256217109	-0.435680816167735	0.554024255130555	0.0878854123762893	68.5776935699044	0.993269995412744
CAB39	1	-0.0401523984191586	0.116144735449874	0.729560655766504	-0.267791896894843	0.187487100056526	0	0	0.993269995412744
CAB39L	1	0.134613252383781	0.0764984962119968	0.0784612391893394	-0.0153210450632065	0.284547549830768	0	0	0.878608597305508
CABIN1	1	0.131392891284347	0.119048771814577	0.26972780877414	-0.10193841387595	0.364724196444644	0	0	0.968638434890967
CABLES1	1	0.139656418611491	0.205245476229562	0.496228408925928	-0.262617322788223	0.541930160011205	0.0262076609984419	27.5418280981118	0.993269995412744
CABP1	1	0.226050037296289	0.208837732041634	0.279066159324079	-0.18326439611834	0.635364470710918	0	0	0.969365569229654
CACHD1	1	-0.0104426885336475	0.191656183674988	0.956547506345909	-0.386081905951018	0.365196528883723	0	0	0.993623078833417
CACNA1A	1	-0.0693547479833321	0.177158693847948	0.69543970544257	-0.416579407473468	0.277869911506804	0	0	0.993269995412744
CACNA1B	1	0.284267500479503	0.359863570399205	0.429567886691885	-0.421052136850934	0.98958713780994	0.196562768500639	73.4201605496288	0.985227420517936
CACNA1C	1	-0.298530560374596	0.151035984782199	0.0480922305447883	-0.594555650917246	-0.00250546983194599	0	0	0.873232664604208
CACNA1D	1	-0.0270992505260414	0.142183106911399	0.848843672331945	-0.305773019282392	0.251574518230309	0	0	0.993269995412744
CACNA1E	1	0.0808331485095645	0.106392173884708	0.447394513845191	-0.127691680541386	0.289357977560515	0	0	0.992620334593466
CACNA1I	1	-0.228832906274891	0.115700240173772	0.0479503261246287	-0.455601210018118	-0.00206460253166374	0	0	0.873232664604208
CACNA2D1	1	0.0267540926908576	0.218859640572016	0.902706450963689	-0.402202920499675	0.455711105881391	0.0587845308777959	59.0444249792303	0.993269995412744
CACNA2D3	1	-0.0556507589426899	0.130704014556455	0.670270371713712	-0.311825920108141	0.200524402222761	0	0	0.993269995412744
CACNA2D4	1	-0.354038843215069	0.153182187532191	0.0208203069705617	-0.654270413851224	-0.0538072725789143	0	0	0.805651902785187
CACNB2	1	-0.197287009377476	0.213285011278605	0.354969873147241	-0.615317949925761	0.22074393117081	0	0	0.97889979649529
CACNB4	1	-0.118678160787275	0.127521999051983	0.352035402855266	-0.368616686165712	0.131260364591163	0	0	0.97889979649529
CACNG2	1	0.0117062019077547	0.128343538506962	0.927325805000013	-0.239842511214321	0.26325491502983	0	0	0.993284048160899
CACNG3	1	0.144747038118248	0.252952572067245	0.567166198426112	-0.351030892930325	0.640524969166821	0.0860408071236878	64.4742158984795	0.993269995412744
CACNG7	1	-0.010185375591571	0.121298415087024	0.933080627001647	-0.247925900543928	0.227555149360786	0	0	0.993358301046778
CACNG8	1	-0.166373191030205	0.827680796118249	0.840689739968421	-1.78859774211741	1.455851360057	0.820971293615659	39.8434552447508	0.993269995412744
CADM1	1	-0.050472861820606	0.113954306068977	0.657822200487976	-0.273819197599054	0.172873473957842	0	0	0.993269995412744
CADM2	1	-0.153202671179369	0.147730755745276	0.299717315980643	-0.442749631848993	0.136344289490256	0	0	0.970600313423531
CADM4	1	0.0638800909257477	0.121452406384739	0.598910374187149	-0.174162251424064	0.301922433275559	0	0	0.993269995412744
CADPS	1	0.0650630619658529	0.0991220057606507	0.511570830903483	-0.129212499400394	0.2593386233321	0	0	0.993269995412744
CADPS2	1	-0.0665589002712154	0.267335206923446	0.803382674295693	-0.590526277640733	0.457408477098302	0.116773111106089	81.6825294515589	0.993269995412744
CALCR	1	0.0146802426277365	0.162959271029283	0.928219392539526	-0.30471405953656	0.334074544792032	0.018105116263019	33.6277806198681	0.993284048160899
CALCRL	1	-0.107950552960364	0.262301298954122	0.68066801893558	-0.622051652008517	0.406150546087788	0.119654474776679	86.9515106992531	0.993269995412744
CALD1	1	0.0136838815052167	0.118067643473314	0.90773285879748	-0.217724447441994	0.245092210452428	0.00261538827141586	9.17536495516281	0.993269995412744
CALN1	1	0.0634741981105613	0.110159874699161	0.564479524784377	-0.15243518884124	0.279383585062362	0	0	0.993269995412744
CALY	1	0.0667880377787523	0.127310142313733	0.599855076296206	-0.182735256022833	0.316311331580338	0.00650609460596292	19.8859333498914	0.993269995412744
CAMK1	1	0.0110122064509607	0.154422141411797	0.943149163001362	-0.291649629131714	0.313674042033635	0	0	0.993358301046778
CAMK1D	1	0.0272381412618752	0.122640544033423	0.824238091668656	-0.213132908088033	0.267609190611783	0	0	0.993269995412744
CAMK2A	1	-0.00987811543685061	0.138886754639812	0.943299446076498	-0.282091152460533	0.262334921586831	0	0	0.993358301046778
CAMK2B	1	-0.136824684193363	0.140588718912036	0.33044068163369	-0.412373509893579	0.138724141506852	0	0	0.977978000371761
CAMK2D	1	0.552455967300917	0.283409673925263	0.051257296670413	-0.00301678646283809	1.10792872106467	0	0	0.873232664604208
CAMK2G	1	-0.0615998243853331	0.160976909096395	0.701970032184718	-0.377108768556845	0.253909119786179	0	0	0.993269995412744
CAMK2N1	1	-0.128116824295017	0.10810776227723	0.235984072145724	-0.340004144807606	0.0837704962175715	0	0	0.956022854963034
CAMK4	1	-0.178049613018793	0.112119400700855	0.112278262536702	-0.397799600360685	0.0417003743230976	0	0	0.930121826696673
CAMSAP1	1	-0.118776552988719	0.0962539393606272	0.217206032993078	-0.307430807505651	0.0698777015282129	0.000316414288049383	1.67936559942027	0.952942321481385
CAMTA1	1	-0.070816785562788	0.22718822048533	0.755261110270989	-0.51609751542578	0.374463944300204	0	0	0.993269995412744
CANX	1	0.0643797485242366	0.180304685454208	0.72104623458459	-0.289010941209835	0.417770438258308	0.0157702410691282	22.759639885242	0.993269995412744
CAP2	1	-0.17534155432345	0.11600294263316	0.130654290923916	-0.402703143985109	0.0520200353382094	0.00886656691996596	28.4112639270584	0.930121826696673
CAPN2	1	-0.0444607556631615	0.186768551166084	0.811840229340843	-0.410520389393413	0.32159887806709	0.0406264658668757	57.084848615095	0.993269995412744
CAPN7	1	-0.0771481255331777	0.175640755683035	0.660488964294408	-0.421397680889325	0.26710142982297	0	0	0.993269995412744
CAPRIN1	1	0.0271090572603894	0.196237774723644	0.890126668086739	-0.357509913604238	0.411728028125017	0	0	0.993269995412744
CAPS2	1	0.0897227925260988	0.0850976319368292	0.291722144007737	-0.0770655012397319	0.256511086291929	0	0	0.969594929909838
CAPZA2	1	0.0834445109406518	0.168560912533521	0.620571396299062	-0.246928806826255	0.413817828707559	0.0333476438546233	55.8154246916188	0.993269995412744
CAPZB	1	0.193382611349085	0.258006505970033	0.453540170833101	-0.312300848129199	0.699066070827369	0	0	0.992620334593466
CARD11	1	-0.113640742266391	0.21103739472441	0.590241372517752	-0.527266435317398	0.299984950784617	0	0	0.993269995412744
CARS	1	0.168264800104213	0.126284008540932	0.182718412972504	-0.0792473084593632	0.415776908667789	0.00553192365348855	16.3396318352985	0.947250697231508
CARS2	1	0.00301686888431912	0.279064809011106	0.991374526126746	-0.543940106129997	0.549973843898635	0.131627253398932	84.4739000709703	0.998093993018996
CASC1	1	-0.250306964478878	0.115674957594869	0.0304734028129121	-0.477025715278019	-0.0235882136797369	0	0	0.861608394253403
CASC2	1	-0.0405007124574786	0.0872096572658989	0.642356692034204	-0.211428499802722	0.130427074887765	0	0	0.993269995412744
CASC3	1	0.00691745610396663	0.306129172648166	0.981972114203538	-0.593084696903483	0.606919609111417	0.103156248009418	52.9100471335888	0.998093993018996
CASC4	1	-0.212649317104535	0.158976742817924	0.181022708133522	-0.524238007407153	0.098939373198083	0	0	0.945629969367821
CASD1	1	0.0574551128169969	0.119229233969492	0.629885655810845	-0.176229891667506	0.2911401173015	0	0	0.993269995412744
CASK	1	-0.0304430883567053	0.192219525397435	0.874159996329436	-0.40718643526106	0.34630025854765	0	0	0.993269995412744
CASP2	1	-0.0593488600029386	0.129402119607477	0.646493418394346	-0.312972353956738	0.194274633950861	0	0	0.993269995412744
CASP8AP2	1	0.0546408954542464	0.113881039342779	0.631364787246162	-0.168561840179589	0.277843631088081	0	0	0.993269995412744
CASP9	1	-0.211270232749787	0.137595031226129	0.124673433311681	-0.480951538404664	0.0584110729050901	0	0	0.930121826696673
CASR	1	-0.201492157521083	0.10482585994673	0.0545855291677119	-0.406947067665113	0.00396275262294676	0	0	0.873232664604208
CAST	1	-0.041862965585079	0.141181216136066	0.766833474879685	-0.318573064505334	0.234847133335176	0.0148610344384704	37.2276072376569	0.993269995412744
CATSPER2	1	-0.193606103573026	0.104031742064529	0.062740061574577	-0.397504571268464	0.0102923641224109	0	0	0.873232664604208
CATSPER3	1	-0.0903199104955072	0.108288281650822	0.404242041824018	-0.302561042478847	0.121921221487833	0	0	0.985227420517936
CATSPERB	1	-0.110371488113767	0.0919479609763865	0.229996036920273	-0.290586180079379	0.0698432038518445	0	0	0.953603338481858
CBFA2T2	1	-0.04960800933827	0.118534016302012	0.675572191236647	-0.281930412233098	0.182714393556558	0	0	0.993269995412744
CBFB	1	-0.00138037911827901	0.0882664181915355	0.987522567288202	-0.17437937981804	0.171618621581482	0	0	0.998093993018996
CBL	1	-0.146164390949483	0.106360265821266	0.169367597179833	-0.354626681345271	0.0622978994463042	0	0	0.938227309274808
CBLB	1	0.0330225923091869	0.108785700755841	0.761465896403731	-0.180193463205213	0.246238647823587	0	0	0.993269995412744
CBR4	1	-0.112469181060816	0.159655885326667	0.481154165929363	-0.42538896622094	0.200450604099308	0	0	0.993269995412744
CBWD2	1	0.0340047481682421	0.180743051445011	0.850767987697671	-0.320245123119849	0.388254619456333	0.0332590561873525	48.2573214569596	0.993269995412744
CBX7	1	-0.230679208499059	0.325786959009536	0.478903243926244	-0.869209914790576	0.407851497792457	0.177585728829455	83.0873813724461	0.993269995412744
CC2D1A	1	0.0097880083360959	0.164305711305793	0.952496575248484	-0.312245268277494	0.331821284949686	0.0267688875912943	46.2066569044479	0.993358301046778
CC2D2A	1	-0.115728429023135	0.154286447903898	0.453201644298972	-0.41812431021739	0.18666745217112	0	0	0.992620334593466
CCAR1	1	-0.269642155769169	0.195593537656063	0.168022998455755	-0.652998445183832	0.113714133645494	0.041960907076986	48.7250756746545	0.937763628655865
CCBE1	1	-0.038524540733166	0.116786837467112	0.741497761111748	-0.267422536037038	0.190373454570706	0	0	0.993269995412744
CCDC102B	1	0.107053693464079	0.148983799115929	0.472412501987629	-0.184949187083092	0.39905657401125	0	0	0.993269995412744
CCDC112	1	0.0538760743860728	0.163431686634726	0.741660651427865	-0.266444145350625	0.374196294122771	0.0293967369348512	53.9926204943883	0.993269995412744
CCDC113	1	-0.240074792196579	0.124708704311868	0.054218789245017	-0.484499361206495	0.00434977681333715	0	0	0.873232664604208
CCDC115	1	0.0414385153507032	0.250818638481125	0.868776284302603	-0.450156982723674	0.533034013425081	0.073985719366851	48.474172373851	0.993269995412744
CCDC12	1	0.0852461386580232	0.137959697783203	0.5366372384886	-0.185149900315085	0.355642177631132	0	0	0.993269995412744
CCDC122	1	0.157482001752478	0.213485339229114	0.460714233463441	-0.260941574363901	0.575905577868857	0	0	0.993269995412744
CCDC126	1	0.123078845666904	0.111256759975633	0.268614223768419	-0.0949803969219536	0.341138088255763	0	0	0.968638434890967
CCDC129	1	-0.0867729769987034	0.228865782986214	0.704581295388861	-0.535341668945243	0.361795714947836	0.0306733224714918	28.5115955450383	0.993269995412744
CCDC13	1	0.120536383781246	0.419472343163046	0.773842505565887	-0.701614301328951	0.942687068891443	0.0954388918710632	8.05878537106552	0.993269995412744
CCDC138	1	-0.00990694358569762	0.0962456475988661	0.918015401604071	-0.198544946548209	0.178731059376814	0.00591464359242214	31.5642403630185	0.993269995412744
CCDC14	1	-0.0677567117402904	0.12270273841128	0.580809885076062	-0.30824965983084	0.172736236350259	0.0020127448799733	5.67720781301372	0.993269995412744
CCDC141	1	0.0525519555219542	0.120070393649497	0.661621013163891	-0.182781691640607	0.287885602684516	0.00449711770984741	14.0945216112518	0.993269995412744
CCDC144A	1	-0.108015410387277	0.137519465502788	0.432186594656132	-0.37754860994594	0.161517789171386	0	0	0.985227420517936
CCDC146	1	-0.0588436356612741	0.145843106585717	0.686600899085567	-0.344690871962716	0.227003600640168	0	0	0.993269995412744
CCDC148	1	-0.123325142347072	0.116507126282423	0.289818363171261	-0.351674913802882	0.105024629108738	0	0	0.969594929909838
CCDC149	1	-0.146727535598904	0.175809248942311	0.403952136048026	-0.491307331674869	0.197852260477062	0	0	0.985227420517936
CCDC150	1	-0.24470837618964	0.226648124393389	0.280282876680201	-0.688930537164236	0.199513784784956	0	0	0.969365569229654
CCDC152	1	-0.3631624043747	0.19279870452309	0.0596143525373011	-0.741040921505935	0.0147161127565356	0	0	0.873232664604208
CCDC159	1	0.146038647841795	0.154045995141027	0.343119393156207	-0.155885954597251	0.447963250280841	0	0	0.97889979649529
CCDC18	1	-0.158576500340484	0.100438063760129	0.114370778957864	-0.355431487987275	0.0382784873063066	0	0	0.930121826696673
CCDC3	1	0.0432410968637041	0.114281736492497	0.705153695768895	-0.180746990752286	0.267229184479694	0.0020260014158329	7.32891323538021	0.993269995412744
CCDC30	1	-0.00890146227478082	0.0831129219115541	0.914708994874476	-0.171799795871317	0.153996871321755	0	0	0.993269995412744
CCDC34	1	-0.0203518893037463	0.152475382917883	0.893816502313493	-0.319198148351752	0.278494369744259	0	0	0.993269995412744
CCDC38	1	0.0473601306046996	0.118711171839434	0.689928130862984	-0.185309490763137	0.280029751972536	0	0	0.993269995412744
CCDC39	1	-0.0151021284889624	0.0840242072428557	0.857360263517495	-0.179786548514489	0.149582291536564	0	0	0.993269995412744
CCDC40	1	-0.0818819691711252	0.112490883232498	0.466675590850819	-0.302360048895921	0.138596110553671	0	0	0.993269995412744
CCDC43	1	0.0342247956364336	0.12085824160592	0.777037851798412	-0.202653005146009	0.271102596418876	0.0144216663930398	48.8938375251156	0.993269995412744
CCDC47	1	-0.0424773774284292	0.0876799381669832	0.628059813089366	-0.214326898402415	0.129372143545557	0	0	0.993269995412744
CCDC57	1	0.170915526900254	0.117881085169764	0.147087018925377	-0.0601271544909834	0.401958208291491	0	0	0.930445509614258
CCDC6	1	-0.077457319893501	0.176910546438436	0.661507164324126	-0.424195619398135	0.269280979611133	0.0425408889887414	67.8331878587421	0.993269995412744
CCDC60	1	-0.00947309615024879	0.163392950576729	0.953766641651377	-0.32971739460837	0.310771202307873	0	0	0.993358301046778
CCDC66	1	-0.359658145174552	0.181803829221931	0.0478975833381228	-0.715987102701008	-0.0033291876480962	0	0	0.873232664604208
CCDC7	1	-0.193704603789005	0.125838479298113	0.123728295970985	-0.440343491082596	0.0529342835045862	0	0	0.930121826696673
CCDC73	1	-0.149837708154532	0.120517294692329	0.213761718878927	-0.386047265265696	0.0863718489566324	0	0	0.952942321481385
CCDC77	1	-0.132885976349626	0.118417409150013	0.261784736519219	-0.364979833426195	0.0992078807269438	0	0	0.967533535172936
CCDC82	1	-0.142060483233611	0.164547889892131	0.387951533207039	-0.464568421154251	0.180447454687028	0	0	0.984638980341324
CCDC85A	1	-0.0178373011001728	0.172202076676943	0.9174998487099	-0.355347169449985	0.319672567249639	0	0	0.993269995412744
CCDC88A	1	-0.0256077273084455	0.106372686729949	0.809759792254342	-0.234094362237907	0.182878907621016	0	0	0.993269995412744
CCDC88C	1	0.0174626959172869	0.103956568308153	0.866598471544838	-0.186288433923072	0.221213825757645	0	0	0.993269995412744
CCDC91	1	0.01236194236066	0.111590141339956	0.911790901322948	-0.206350715695388	0.231074600416708	0	0	0.993269995412744
CCDC92	1	-0.205595915152705	0.123579399947722	0.0961774645453412	-0.447807088281311	0.0366152579759011	0	0	0.914410435277366
CCDC93	1	-0.0508509779788064	0.0977394912432887	0.602875025386261	-0.24241686068292	0.140714904725307	0	0	0.993269995412744
CCM2	1	-0.242444952507032	0.141104812347628	0.085761868045852	-0.519005302753665	0.0341153977396009	0.0037970689077884	7.58043587176618	0.892898514379918
CCND3	1	0.0493601234228117	0.157907007059866	0.754592310833144	-0.260131923321038	0.358852170166661	0	0	0.993269995412744
CCNI	1	0.191673798470103	0.274002155997447	0.484218431220273	-0.345360558971218	0.728708155911424	0.0929979403664511	52.879648222994	0.993269995412744
CCNY	1	-0.0901172732042082	0.162585079574618	0.579388854706234	-0.408778173594038	0.228543627185622	0	0	0.993269995412744
CCNYL1	1	0.0651874240457592	0.0863286973860453	0.450184641996845	-0.104013713663147	0.234388561754665	0	0	0.992620334593466
CCPG1	1	-0.0748050523849055	0.129189076584642	0.562565267660288	-0.328010989686791	0.17840088491698	0	0	0.993269995412744
CCT3	1	-0.0972874339877575	0.183916645009134	0.596822314689491	-0.457757434363099	0.263182566387584	0	0	0.993269995412744
CCT4	1	-0.129383740102367	0.119792309994403	0.280112274232795	-0.364172353316254	0.10540487311152	0	0	0.969365569229654
CCT6A	1	-0.035015346351947	0.116088589549266	0.762937123445854	-0.262544800884561	0.192514108180667	0	0	0.993269995412744
CD109	1	-0.0859085751219899	0.1571642014084	0.584642102230878	-0.393944749541454	0.222127599297474	0	0	0.993269995412744
CD163L1	1	0.102795682490347	0.148818408461382	0.489725336070123	-0.188883038330533	0.394474403311227	0	0	0.993269995412744
CD200R1	1	0.0801101965103787	0.155869418123248	0.607281973816606	-0.225388249302401	0.385608642323159	0.0066338516706273	13.2606937020143	0.993269995412744
CD226	1	0.0806751928484462	0.0699850038902855	0.249013131932003	-0.0564928942344089	0.217843279931301	0	0	0.966100699460503
CD2AP	1	0.0686785985233997	0.0843626802797505	0.415594859939654	-0.0966692164641787	0.234026413510978	0	0	0.985227420517936
CD2BP2	1	0.190072637272016	0.146988505144087	0.19597223736908	-0.0980195389517759	0.478164813495808	0	0	0.952942321481385
CD38	1	-0.286657860690725	0.163554813271502	0.0796584096300326	-0.607219404201042	0.0339036828195921	0	0	0.878608597305508
CD46	1	-0.105725336352651	0.202746392810071	0.602042233280121	-0.503100964255801	0.291650291550499	0.0177107892549982	19.0339235518975	0.993269995412744
CD47	1	-0.0920302620323142	0.134214646142724	0.4929056942205	-0.355086134669841	0.171025610605212	0	0	0.993269995412744
CD58	1	-0.213600887801343	0.133610811040052	0.1098917962964	-0.475473265385032	0.0482714897823468	0	0	0.930121826696673
CD59	1	-0.026668928461492	0.138845611792018	0.847682568426247	-0.298801326985276	0.245463470062292	0	0	0.993269995412744
CD8A	1	0.060943923432897	0.12280783512414	0.619714963555442	-0.179755010429751	0.301642857295545	0	0	0.993269995412744
CD8B	1	-0.175688362912635	0.170714704434	0.303416556230005	-0.510283035234676	0.158906309409406	0.0396245286400434	66.5765399146527	0.970600313423531
CD96	1	-0.051807160876296	0.12281799601923	0.673155967727044	-0.29252600972737	0.188911687974778	0	0	0.993269995412744
CD99L2	1	-0.155269913873984	0.129623737867187	0.230975059039303	-0.409327771635131	0.0987879438871621	0	0	0.953603338481858
CDC123	1	-0.00208475236795511	0.102202973813919	0.983725753560711	-0.202398900156127	0.198229395420216	0	0	0.998093993018996
CDC14A	1	-0.0323322671648576	0.229291288991851	0.887862378332188	-0.481734935557651	0.417070401227935	0.0759068266329212	70.3592410439638	0.993269995412744
CDC14B	1	-0.170363768415726	0.120822681353839	0.158530426383055	-0.40717187238481	0.0664443355533573	0	0	0.930445509614258
CDC16	1	-0.00349085044001943	0.359705602263618	0.992256856906175	-0.708500875914001	0.701519175033962	0.200713169469048	76.2548830207888	0.998093993018996
CDC27	1	-0.121666126536537	0.13522999487661	0.368281103730703	-0.386712046124229	0.143379793051154	0	0	0.97889979649529
CDC37L1	1	0.214476735982681	0.206833257008712	0.299756928848431	-0.190908998559511	0.619862470524874	0	0	0.970600313423531
CDC40	1	-0.0150233190455171	0.0897144620179034	0.867010440349159	-0.190860433492994	0.16081379540196	0	0	0.993269995412744
CDC42	1	0.158978050687185	0.355470137934403	0.654706685604189	-0.537730617243731	0.855686718618101	0.183810880480754	72.6145542886669	0.993269995412744
CDC42BPA	1	-0.248264225948129	0.197724735135691	0.209259107794955	-0.635797585666805	0.139269133770546	0	0	0.952942321481385
CDC42BPB	1	0.272782013727447	0.163986607345975	0.0962242312916886	-0.0486258306175751	0.594189858072469	0	0	0.914410435277366
CDC42EP3	1	-0.0848261227637331	0.106104466694042	0.424024573878284	-0.292787056082886	0.12313481055542	0	0	0.985227420517936
CDC42SE2	1	-0.107937642404438	0.086434228857512	0.211744255372538	-0.277345617996654	0.0614703331877777	0	0	0.952942321481385
CDC73	1	-0.173922660766541	0.26325380963004	0.508826972821237	-0.689890646434383	0.3420453249013	0	0	0.993269995412744
CDH1	1	-0.0455986357987324	0.156224844343501	0.770379705775348	-0.35179370420237	0.260596432604905	0	0	0.993269995412744
CDH10	1	-0.0483430151879	0.118202768358761	0.682551563352705	-0.280016184044002	0.183330153668202	0	0	0.993269995412744
CDH11	1	-0.138123042341793	0.179829238496197	0.442440316084817	-0.490581873161603	0.214335788478017	0	0	0.991707267844036
CDH12	1	-0.0822150894920362	0.163395233911613	0.614846864781644	-0.402463863204296	0.238033684220224	0	0	0.993269995412744
CDH13	1	-0.0389023910465902	0.12596340432016	0.757444126149366	-0.285786126884161	0.20798134479098	0	0	0.993269995412744
CDH17	1	-0.0587561183821708	0.136565687891524	0.667020551987188	-0.326419948173496	0.208907711409155	0	0	0.993269995412744
CDH18	1	-0.110783544280354	0.126334554575974	0.380537630920966	-0.358394721252172	0.136827632691464	0	0	0.98452429943433
CDH19	1	-0.0727707168525945	0.161556630570424	0.652397009337858	-0.389415894234269	0.24387446052908	0.0105295525847383	18.7790521032914	0.993269995412744
CDH2	1	0.0444360005863407	0.112075597680399	0.691749198067334	-0.175228134413041	0.264100135585723	0	0	0.993269995412744
CDH20	1	-0.22623511364384	0.102327976850991	0.0270439881226997	-0.426794262882631	-0.0256759644050493	0	0	0.831977062344489
CDH22	1	-0.410466893111837	0.136742682631294	0.00268435455329141	-0.678477626218565	-0.142456160005109	0	0	0.427195853195233
CDH23	1	0.038873737859096	0.213168112464104	0.855298739078076	-0.378928085222932	0.456675560941124	0	0	0.993269995412744
CDH3	1	-0.0569109533403476	0.180164661460536	0.752091317559253	-0.410027201089849	0.296205294409154	0	0	0.993269995412744
CDH4	1	-0.13402963758956	0.14552789068621	0.357055986827056	-0.419259062080614	0.151199786901495	0	0	0.97889979649529
CDH6	1	-0.0016366630141063	0.228070515749664	0.994274328104264	-0.448646659818923	0.445373333790711	0	0	0.998293488423315
CDH7	1	-0.048125954787048	0.220506033909527	0.827232517395427	-0.48030983962349	0.384057930049394	0.0361688357281151	35.9757879104541	0.993269995412744
CDH8	1	-0.13884245897972	0.132729864002645	0.295536609980646	-0.398988212097803	0.121303294138362	0	0	0.970194898252423
CDH9	1	-0.146370473807986	0.129218980144822	0.257326815204998	-0.399635021010834	0.106894073394863	0	0	0.967533535172936
CDHR3	1	-0.0856932542579866	0.111088690391329	0.440472870215801	-0.303423086514711	0.132036577998738	0	0	0.991143180282489
CDIPT	1	0.135513505361364	0.122579872177926	0.268937848088865	-0.104738629336895	0.375765640059622	0	0	0.968638434890967
CDK11B	1	-0.0766418829883321	0.143785245265636	0.594012651287293	-0.358455785217237	0.205172019240573	0.00463774184169897	10.5051565118129	0.993269995412744
CDK12	1	-0.030001638633606	0.107752975986573	0.780682453005209	-0.241193590794299	0.181190313527087	0	0	0.993269995412744
CDK13	1	0.145458877636393	0.0996891980094488	0.144531047177849	-0.049928360109809	0.340846115382594	0	0	0.930445509614258
CDK14	1	-0.175652672877962	0.120674020265138	0.145504216008527	-0.41216940646729	0.0608640607113645	0	0	0.930445509614258
CDK15	1	-0.0741936396816894	0.1832388800427	0.685550147244096	-0.433335245132837	0.284947965769458	0.0400337580178018	58.8582755042025	0.993269995412744
CDK17	1	-0.297960143291386	0.140818010150944	0.0343513105412259	-0.573958371561833	-0.0219619150209398	0	0	0.864602701857238
CDK19	1	-0.132151598905958	0.13748070499375	0.33643280267361	-0.401608829262885	0.137305631450968	0	0	0.97889979649529
CDK5RAP1	1	-0.00784811624414346	0.130267342617733	0.95195952659132	-0.263167416136639	0.247471183648352	0.0158291028151352	44.188171280625	0.993358301046778
CDK5RAP2	1	-0.104625160772947	0.134925180833932	0.438085054244893	-0.369073655815008	0.159823334269114	0	0	0.987915536466849
CDK6	1	-0.00181868484925669	0.188405798788377	0.99229812438867	-0.371087264952975	0.367449895254462	0.0322585601912953	42.6217402488451	0.998093993018996
CDK7	1	-0.0714511455227218	0.133067929519014	0.591300486931325	-0.332259494877303	0.189357203831859	0.0150691588078161	38.9714755095928	0.993269995412744
CDK8	1	-0.131881520318181	0.0993043268265055	0.184160228863033	-0.326514424407127	0.062751383770764	0	0	0.949228284889213
CDKAL1	1	-0.198836465542876	0.130372932013193	0.127225153777845	-0.454362716847623	0.0566897857618711	0	0	0.930121826696673
CDKL1	1	-0.238909697205774	0.242283458150688	0.324096237171561	-0.713776549230941	0.235957154819393	0	0	0.975551475620556
CDKL2	1	-0.049770782097506	0.20685314625865	0.809857973886595	-0.455195498853256	0.355653934658244	0	0	0.993269995412744
CDKL4	1	0.170045099581647	0.10649551142426	0.110324813087011	-0.0386822673250764	0.37877246648837	0	0	0.930121826696673
CDKL5	1	-0.0890761548443249	0.154466470756122	0.564162510740116	-0.391824874345333	0.213672564656683	0.00924157613793009	19.3181951742559	0.993269995412744
CDKN2AIPNL	1	-0.0266375612122506	0.202634103090276	0.895414230054188	-0.423793105308767	0.370517982884266	0	0	0.993269995412744
CDON	1	-0.117274327233407	0.161341958981385	0.467306745117413	-0.433498756032061	0.198950101565247	0	0	0.993269995412744
CDRT4	1	0.0698379212765722	0.169490855563633	0.680306173511621	-0.262358051337029	0.402033893890173	0.0158037543645578	26.900467540945	0.993269995412744
CDS1	1	-0.280611070350978	0.109702582046298	0.0105298542608978	-0.495624180172772	-0.0655979605291834	0	0	0.69069746228036
CDS2	1	0.187507658398196	0.151455105787406	0.215700790737343	-0.109338894219823	0.484354211016215	0	0	0.952942321481385
CDYL	1	-0.101857513793117	0.129202456748343	0.430488582435522	-0.355089675733964	0.151374648147731	0.0128974754285166	30.1543364005245	0.985227420517936
CDYL2	1	-0.0275051025561712	0.100136280982923	0.783564638589369	-0.223768606828484	0.168758401716142	0	0	0.993269995412744
CECR2	1	-0.0866030635108485	0.128473992765157	0.500253949640698	-0.338407462280616	0.165201335258919	0	0	0.993269995412744
CELF1	1	-0.246489206562547	0.16300058910425	0.130483434587866	-0.565964490665688	0.072986077540595	0	0	0.930121826696673
CELF2	1	-0.118399643975265	0.0772262809867381	0.125238354174695	-0.269760373369242	0.032961085418712	0	0	0.930121826696673
CELF4	1	-0.174766971018885	0.45955802415469	0.703727492853615	-1.07548414716847	0.725950205130696	0.324096523381955	73.3378488194982	0.993269995412744
CELF5	1	-0.0804307186920477	0.123310388399111	0.514231970056356	-0.32211463887395	0.161253201489855	0	0	0.993269995412744
CELSR1	1	0.189570948512424	0.171026092037913	0.267674899466178	-0.145634032298518	0.524775929323365	0	0	0.968638434890967
CENPE	1	-0.21011550321456	0.203736188913865	0.302394701332211	-0.609431095833185	0.189200089404065	0	0	0.970600313423531
CENPP	1	-0.18937755352977	0.09972243274241	0.0575583404233556	-0.384829930155611	0.00607482309607155	0	0	0.873232664604208
CEP135	1	-0.0615532473949072	0.207837128295745	0.767107146990274	-0.468906533504799	0.345800038714984	0	0	0.993269995412744
CEP164	1	-0.041186679966796	0.107322114316974	0.701151189452385	-0.251534158772756	0.169160798839164	0	0	0.993269995412744
CEP170	1	0.0179824763308323	0.137454199972935	0.895913569598485	-0.251422805139886	0.287387757801551	0	0	0.993269995412744
CEP192	1	0.0423006777030236	0.133894868370627	0.75205976787878	-0.220128442018137	0.304729797424184	0	0	0.993269995412744
CEP250	1	-0.197647148246712	0.125138081012762	0.114236894829718	-0.442913280126182	0.0476189836327578	0	0	0.930121826696673
CEP290	1	-0.0859785848289253	0.142527935299124	0.546348886667646	-0.365328204806064	0.193371035148213	0	0	0.993269995412744
CEP350	1	-0.119858038768168	0.131414146288554	0.361735320929086	-0.377425032552812	0.137708955016477	0.00591696879423672	16.5152758892585	0.97889979649529
CEP57	1	0.0274215840967033	0.167422805961244	0.869899272786657	-0.300721085777973	0.35556425397138	0.0260435737210519	45.9924545593358	0.993269995412744
CEP63	1	0.0794382702677575	0.135805249168098	0.558586339210589	-0.186735127013202	0.345611667548717	0	0	0.993269995412744
CEP68	1	-0.0221627797517782	0.116229093816285	0.848774851833755	-0.249967617587424	0.205642058083868	0	0	0.993269995412744
CEP70	1	-0.122362817454213	0.123101999250481	0.320225120910056	-0.363638302410032	0.118912667501607	0	0	0.974148624716584
CEP78	1	0.0673790915243516	0.26576590905133	0.79986024976539	-0.453512518534803	0.588270701583506	0.086541441640118	57.7115642318942	0.993269995412744
CEP97	1	-0.115658980421969	0.168863254865897	0.493390069976167	-0.446624878271336	0.215306917427397	0.00101816089960744	1.76632423934423	0.993269995412744
CERK	1	-0.589540191543179	0.458390714462867	0.198405200064089	-1.48796948273798	0.308889099651623	0.317294243921898	71.9611254220954	0.952942321481385
CERKL	1	0.020917445342279	0.126599215155433	0.868766328888338	-0.227212456833407	0.269047347517965	0	0	0.993269995412744
CFDP1	1	-0.0424655868583145	0.152938353470889	0.781269736495706	-0.342219251516112	0.257288077799483	0.0170374641625173	34.6339023780066	0.993269995412744
CFH	1	-0.168736603436372	0.139571320872157	0.22667694865659	-0.442291365620484	0.10481815874774	0	0	0.952942321481385
CFLAR	1	-0.000226290482158067	0.161226687768118	0.998880125708782	-0.316224791854354	0.315772210890038	0	0	0.999524620440874
CFTR	1	-0.299544767346873	0.176421287684905	0.0895276398837314	-0.645324137315467	0.0462346026217216	0	0	0.905025325140443
CGNL1	1	-0.286837852857435	0.335091090007446	0.391997977840114	-0.9436043208123	0.369928615097429	0.129306001875751	57.3862737807123	0.985227420517936
CGREF1	1	-0.0903164290132086	0.219591607893558	0.680857909379629	-0.520708071791823	0.340075213765406	0	0	0.993269995412744
CHCHD3	1	-0.0643481869004155	0.11256404103839	0.567553378590443	-0.284969653289949	0.156273279489118	0	0	0.993269995412744
CHCHD6	1	-0.00710779462564067	0.0970058582410436	0.941589825291697	-0.197235783067484	0.183020193816203	0	0	0.993358301046778
CHD1	1	-0.0650638421173558	0.319643768767623	0.838704306169448	-0.691554116784546	0.561426432549834	0.144699640262622	70.1679343897707	0.993269995412744
CHD1L	1	0.0102840972772859	0.0814596091330157	0.899535766983199	-0.149373802818135	0.169941997372707	0	0	0.993269995412744
CHD2	1	0.0109593049619706	0.0789581823619739	0.889609102235772	-0.143795888752244	0.165714498676185	0	0	0.993269995412744
CHD6	1	-0.34655977744949	0.135502892879527	0.0105402664800414	-0.612140567294351	-0.0809789876046282	0	0	0.69069746228036
CHD7	1	0.0131028329167995	0.117578377813108	0.911268126729795	-0.217346552957536	0.243552218791135	0	0	0.993269995412744
CHD8	1	0.0655797332966772	0.166160029119947	0.693080428397857	-0.260087939448545	0.391247406041899	0	0	0.993269995412744
CHD9	1	-0.119006549875346	0.112702673643217	0.290998511603282	-0.339899731177424	0.101886631426732	0	0	0.969594929909838
CHEK1	1	-0.0586468152757975	0.170541509104506	0.73093211844795	-0.39290203098974	0.275608400438145	0	0	0.993269995412744
CHIC1	1	-0.1448602120558	0.177934091637587	0.415574569629362	-0.493604623287319	0.20388419917572	0	0	0.985227420517936
CHIC2	1	-0.227483354961527	0.230066118342688	0.322773815324727	-0.678404660976126	0.223437951053071	0	0	0.975551475620556
CHID1	1	-0.0272620478355001	0.186071721387976	0.883515911774234	-0.391955920297305	0.337431824626305	0.0176211449801365	23.6584297530478	0.993269995412744
CHKA	1	-0.132368636847448	0.198428326899995	0.50471759495551	-0.521281011083979	0.256543737389082	0	0	0.993269995412744
CHL1	1	-0.0735671714921418	0.316283346657377	0.816072849711262	-0.693471139850397	0.546336796866113	0.123228037665778	61.4872646755366	0.993269995412744
CHM	1	0.111364624707157	0.142306578577355	0.433880632131372	-0.167551144067578	0.390280393481893	0	0	0.985227420517936
CHN1	1	-0.119581278145506	0.109825290138909	0.276228026254001	-0.33483489140943	0.0956723351184185	0	0	0.969365569229654
CHN2	1	-0.0135112208095656	0.190920852220415	0.943581841896877	-0.387709215059274	0.360686773440142	0.0354093737335851	46.635449715907	0.993358301046778
CHPT1	1	0.055333862452281	0.132154922733218	0.675432097648281	-0.2036850264845	0.314352751389061	0.00116441646162083	2.95318155456654	0.993269995412744
CHRDL1	1	-0.144981994703696	0.153078285490572	0.343582663912118	-0.445009921080358	0.155045931672967	0	0	0.97889979649529
CHRM2	1	0.0621685121570965	0.126688419237682	0.623624660468497	-0.186136226807071	0.310473251121265	0	0	0.993269995412744
CHRM3	1	-0.197339535418472	0.128314197028321	0.124063287297323	-0.448830740299157	0.0541516694622131	0	0	0.930121826696673
CHRM5	1	-0.0384244080717998	0.13009030860329	0.767713399239936	-0.29339672767195	0.216547911528351	0	0	0.993269995412744
CHRNA7	1	-0.0688506667055886	0.0810722229907779	0.395741638377834	-0.227749303914113	0.0900479705029363	0	0	0.985227420517936
CHST10	1	-0.00176907518152969	0.137472359801144	0.989732635569587	-0.271209949261504	0.267671798898445	0	0	0.998093993018996
CHST11	1	0.00463119510340781	0.158843246195652	0.976740366936495	-0.3066958466275	0.315958236834316	0.0271455392038919	53.7894227160464	0.998093993018996
CHST12	1	-0.0722068216858302	0.0956898168478603	0.450493502785105	-0.25975541639487	0.11534177302321	0	0	0.992620334593466
CHST15	1	0.0439932716745935	0.498378533211772	0.929659852077183	-0.932810704088379	1.02079724743757	0.316485474646799	50.8137791407723	0.993284048160899
CHST8	1	0.0524129528790774	0.149295814706182	0.725537485947823	-0.240201466987605	0.34502737274576	0.00707567936963272	15.7663904452132	0.993269995412744
CHST9	1	-0.261051904496582	0.29103485647788	0.369730581313256	-0.83146974143901	0.309365932445846	0	0	0.97889979649529
CHSY1	1	-0.0988364732497347	0.135884826221551	0.467008669199143	-0.365165838689459	0.16749289218999	0	0	0.993269995412744
CHSY3	1	0.0776869404733138	0.141876910605629	0.583990095268932	-0.200386694551528	0.355760575498156	0	0	0.993269995412744
CHUK	1	-0.164740162212072	0.114456216060598	0.150057302346501	-0.389070223497578	0.0595898990734346	0	0	0.930445509614258
CHURC1	1	-0.440471289098239	0.61437915248567	0.473412827221786	-1.64463230082239	0.763689722625916	0.619626862104992	79.0552857851992	0.993269995412744
CIAO1	1	0.183744251876653	0.262382892480063	0.483745891673067	-0.330516767543716	0.698005271297023	0.0648314675150618	39.3240426975763	0.993269995412744
CIR1	1	-0.0822158971008951	0.125305830158469	0.511745706219792	-0.327810811264388	0.163379017062598	0	0	0.993269995412744
CISD2	1	-0.111336052413162	0.144665494578134	0.441531102623508	-0.39487521159198	0.172203106765656	0.0106982508047025	24.6383434947649	0.991264909960879
CIT	1	-0.116943234758267	0.176571480448329	0.507779182753384	-0.463016977133911	0.229130507617376	0	0	0.993269995412744
CKAP5	1	0.00813769832455296	0.0962848456589702	0.932645453013015	-0.180577131424026	0.196852528073132	0	0	0.993358301046778
CLASP1	1	0.0162100067310082	0.115630777441802	0.888511730964005	-0.21042215255929	0.242842166021307	0	0	0.993269995412744
CLASP2	1	0.276191464134413	0.140436630988695	0.0492221259991713	0.000940725286429078	0.551442202982396	0	0	0.873232664604208
CLCC1	1	-0.271360630599877	0.145958646568398	0.0630043139212937	-0.557434321106149	0.0147130599063947	0.00820762945750623	13.98915400192	0.873232664604208
CLCN3	1	-0.123553030386427	0.153539541246996	0.42099371601325	-0.424485001433342	0.177378940660488	0.0243508683441485	50.6520237394336	0.985227420517936
CLCN4	1	-0.232782048681133	0.130157734532125	0.073701641785307	-0.487886520673423	0.0223224233111584	0	0	0.878608597305508
CLCN5	1	0.00264787571560841	0.221589817503248	0.990465947854347	-0.431660185931562	0.436955937362778	0.0080587424410742	6.23451687259199	0.998093993018996
CLCN7	1	-0.0153588406831832	0.120503863433151	0.898580151027633	-0.251542073010092	0.220824391643726	0	0	0.993269995412744
CLDN10	1	0.0675633089148449	0.218554857363116	0.757217607199199	-0.360796340163152	0.495922957992842	0	0	0.993269995412744
CLDN14	1	-0.324591287316848	0.146958647444473	0.0271937513653706	-0.612624943524735	-0.0365576311089619	0	0	0.831977062344489
CLEC16A	1	-0.109521239377942	0.130770564911046	0.402307747579515	-0.365826836841549	0.146784358085665	0	0	0.985227420517936
CLIC2	1	-0.147528036166243	0.250038954278581	0.555177100660005	-0.637595381284318	0.342539308951833	0	0	0.993269995412744
CLIC4	1	-0.192776063829793	0.178690328155571	0.280664573768953	-0.543002671400356	0.157450543740771	0	0	0.969365569229654
CLIC5	1	-0.0378760565872874	0.16910396790995	0.822772176047578	-0.369313743333606	0.293561630159031	0	0	0.993269995412744
CLINT1	1	-0.103365321584406	0.17364247742536	0.55165852550409	-0.443698323524422	0.23696768035561	0.0408698666561683	67.2527825860376	0.993269995412744
CLIP1	1	-0.0820717200073296	0.118839591953577	0.489811140651962	-0.314993040173776	0.150849600159116	0	0	0.993269995412744
CLIP2	1	0.0991721267240425	0.285507106701272	0.728325147137858	-0.460411519740686	0.658755773188771	0.0711215387354119	40.6691699755885	0.993269995412744
CLIP4	1	-0.115054923737205	0.150547295185258	0.444721625988938	-0.410122200270232	0.180012352795822	0	0	0.992467121565922
CLMN	1	0.0229126575657228	0.174252827165662	0.895387000736274	-0.318616607883258	0.364441923014703	0.0431192351355428	70.7968910729321	0.993269995412744
CLNK	1	0.0257345071498286	0.121232194074672	0.831892863905683	-0.211876227003299	0.263345241302957	0	0	0.993269995412744
CLOCK	1	-0.2215630303735	0.159068338202109	0.163656226840152	-0.533331244330271	0.0902051835832715	0	0	0.932120254545583
CLPB	1	-0.201237345297601	0.209031902343325	0.335692494337448	-0.610932345510412	0.208457654915209	0	0	0.97889979649529
CLPX	1	-0.0179695329729298	0.138937659175965	0.897092402467498	-0.290282341054121	0.254343275108262	0	0	0.993269995412744
CLSTN1	1	0.0285599995934086	0.0775648982134877	0.712718303713814	-0.123464407369542	0.18058440655636	0	0	0.993269995412744
CLSTN2	1	-0.208027586192537	0.125225481778359	0.0966684503961896	-0.453465020424797	0.0374098480397236	0	0	0.914410435277366
CLSTN3	1	-0.236041883648869	0.167161954399833	0.157933749501255	-0.563673293857868	0.0915895265601293	0	0	0.930445509614258
CLTA	1	-0.163663685637655	0.199019105727951	0.410876801061688	-0.553733965099807	0.226406593824498	0	0	0.985227420517936
CLTC	1	-0.00630597793859474	0.0839969064795398	0.940155889540355	-0.170936889451272	0.158324933574082	0	0	0.993358301046778
CLTCL1	1	-0.0814272280531339	0.0973902107039652	0.403102848205422	-0.272308533479673	0.109454077373405	0.0024262936004503	9.95469099590399	0.985227420517936
CLVS1	1	-0.114110593682571	0.102983675319819	0.267842184319576	-0.315954888304982	0.0877337009398406	0	0	0.968638434890967
CLVS2	1	-0.266023415918036	0.376662699521635	0.480023793233327	-1.00426874130007	0.472221909464001	0.23496828930709	81.074760970557	0.993269995412744
CLYBL	1	-0.216348796150328	0.15693359841905	0.168017846525446	-0.523932997015937	0.091235404715281	0.0271174669334968	54.9596616464052	0.937763628655865
CMC1	1	-0.102919672197365	0.0802291205110201	0.19955448238846	-0.260165858910288	0.0543265145155583	0	0	0.952942321481385
CMIP	1	0.0307051499552133	0.0866235610122351	0.722989310085272	-0.139073909841375	0.200484209751802	0	0	0.993269995412744
CMTM4	1	0.00580674848262707	0.208929553469206	0.977827365800459	-0.403687651623051	0.415301148588306	0	0	0.998093993018996
CMTM7	1	-0.249792069312731	0.159454443238733	0.117221803258264	-0.562317035235534	0.0627328966100712	0	0	0.930121826696673
CMTM8	1	-0.175755913836939	0.139787715499903	0.208642902905153	-0.449734801697881	0.0982229740240027	0	0	0.952942321481385
CMYA5	1	0.00669382715217053	0.101244121820095	0.947285702230189	-0.191741005261602	0.205128659565943	0	0	0.993358301046778
CNBD1	1	-0.144456745176493	0.136524122993832	0.290007949071902	-0.41203910926532	0.123125618912334	0	0	0.969594929909838
CNGB1	1	-0.180384848612417	0.406472999211448	0.657201185240586	-0.977057287754833	0.616287590529999	0.21900077113474	56.1413978305291	0.993269995412744
CNGB3	1	-0.0477253427226005	0.17735834986914	0.787860493437548	-0.39534132082357	0.299890635378369	0.00603722977377644	9.4867741606286	0.993269995412744
CNIH3	1	-0.120730857814209	0.13958130331811	0.387066195206769	-0.394305185232865	0.152843469604448	0	0	0.984638980341324
CNKSR2	1	-0.0108253436804893	0.183165323946757	0.952871271352846	-0.369822781832745	0.348172094471766	0.00642357302418172	8.68587732498681	0.993358301046778
CNKSR3	1	-0.0917070487802535	0.256806909953923	0.721013151344446	-0.595039343270962	0.411625245710455	0	0	0.993269995412744
CNNM1	1	0.0668929491151248	0.19069207946881	0.72574560657286	-0.306856658780792	0.440642557011042	0	0	0.993269995412744
CNNM2	1	0.271310096224889	0.356370439971565	0.446469052713959	-0.427163131274071	0.969783323723849	0.126571827145459	49.7570409361525	0.992467121565922
CNNM4	1	-0.00894981157642117	0.148339834553997	0.951890288937559	-0.299690544774885	0.281790921622043	0	0	0.993358301046778
CNOT1	1	0.0153753381561648	0.120197081348736	0.898214077451343	-0.220206612334188	0.250957288646518	0	0	0.993269995412744
CNOT10	1	-0.0563770935253371	0.207523458651472	0.785878751544246	-0.46311559842941	0.350361411378736	0.0476529272823616	54.3336749408794	0.993269995412744
CNOT2	1	0.0321887096134345	0.187417781341664	0.863635310200187	-0.335143391878629	0.399520811105498	0.0438892844586351	61.9287522900438	0.993269995412744
CNOT4	1	-0.346649857840356	0.188999034131255	0.0666338673217497	-0.717081157850472	0.0237814421697611	0	0	0.873532227617778
CNOT6	1	-0.0207199343193209	0.20987464163827	0.921356390481617	-0.432066673198581	0.390626804559939	0	0	0.993269995412744
CNOT6L	1	-0.192758945075961	0.124118970616457	0.120418931478428	-0.436027657282403	0.0505097671304799	0	0	0.930121826696673
CNOT7	1	0.0280819521198506	0.150933824038947	0.852401840953088	-0.267742907045391	0.323906811285092	0.0145224062824621	31.0108421154959	0.993269995412744
CNRIP1	1	-0.0411433969027511	0.134028325354232	0.758862107449901	-0.303834087505263	0.221547293699761	0	0	0.993269995412744
CNST	1	-0.146925725481555	0.130685149571478	0.260897422586887	-0.403063911955882	0.109212460992772	0.000905480807508401	2.16509468735163	0.967533535172936
CNTLN	1	0.0899408171680978	0.146432179688001	0.539073371142014	-0.197060981198082	0.376942615534278	0	0	0.993269995412744
CNTN1	1	-0.140636587800794	0.168491912842462	0.403898714318384	-0.470874668658282	0.189601493056694	0	0	0.985227420517936
CNTN3	1	0.0154736863752624	0.165219715127196	0.925383054629022	-0.308351004810009	0.339298377560534	0	0	0.993269995412744
CNTN4	1	-0.0174270647222092	0.126716498797121	0.890613474217677	-0.265786838611579	0.23093270916716	0.00576190292438726	17.3853742937828	0.993269995412744
CNTN5	1	-0.184913864130487	0.232026303585208	0.425478815235432	-0.639677062623453	0.269849334362478	0	0	0.985227420517936
CNTN6	1	0.13262919299791	0.169535172168075	0.434031952293895	-0.199653638564314	0.464912024560134	0	0	0.985227420517936
CNTNAP1	1	-0.169938860022657	0.153003886511354	0.266704697411057	-0.469820967079565	0.12994324703425	0	0	0.968638434890967
CNTNAP2	1	-0.24945030819667	0.165095619270394	0.130802606790059	-0.573031775971979	0.074131159578638	0	0	0.930121826696673
CNTNAP4	1	-0.298710801028123	0.414210845598631	0.470813295466406	-1.11054914040732	0.513127538351074	0.0889396834834774	6.76088167906998	0.993269995412744
CNTNAP5	1	-0.261701643030974	0.158248813296259	0.0981813142818733	-0.571863617687844	0.0484603316258955	0	0	0.914410435277366
COBL	1	0.057932889186267	0.274948996583347	0.833118151493546	-0.48095724170252	0.596823020075054	0.108181098725424	68.2954445963701	0.993269995412744
COBLL1	1	-0.100416978887845	0.0824691059192902	0.223364048869497	-0.262053456326872	0.0612194985511832	0	0	0.952942321481385
COG3	1	0.0111181557059734	0.122643316682861	0.927767208666904	-0.229258327936975	0.251494639348922	0	0	0.993284048160899
COG5	1	-0.0499278134960141	0.12639757617223	0.69283838682827	-0.297662510526743	0.197806883534714	0	0	0.993269995412744
COG6	1	-0.15512014844767	0.141993067401043	0.274635906981142	-0.433421446608082	0.123181149712741	0	0	0.969365569229654
COG7	1	-0.0729340859085535	0.0892931294790884	0.414046203199191	-0.247945403754439	0.102077231937332	0	0	0.985227420517936
COL11A1	1	-0.155205520284803	0.10144896381444	0.1260445324228	-0.354041835630014	0.043630795060407	0	0	0.930121826696673
COL14A1	1	-0.0367773474853153	0.135193458442154	0.785595136011618	-0.30175165697735	0.22819696200672	0	0	0.993269995412744
COL15A1	1	0.0983214729264864	0.0996199689900151	0.323659549823402	-0.0969300784349403	0.293573024287913	0	0	0.975551475620556
COL19A1	1	-0.176304859715833	0.324068311016428	0.586416631876314	-0.811467077838756	0.45885735840709	0.172603993879498	80.7197869911138	0.993269995412744
COL21A1	1	-0.746337712188461	0.306465089359407	0.0148790074818529	-1.34699824985175	-0.145677174525174	0	0	0.760330932788264
COL22A1	1	-0.470834834153821	0.374896410009857	0.209149875510376	-1.2056182957065	0.26394862739886	0.158841761020563	49.0929213500178	0.952942321481385
COL23A1	1	0.0468259181206215	0.136813399323908	0.732154332727161	-0.221323417156734	0.314975253397977	0	0	0.993269995412744
COL24A1	1	0.0342758724756875	0.137148960751608	0.802651447951953	-0.234531151114562	0.303082896065937	0.017537737312088	46.2114638334976	0.993269995412744
COL25A1	1	0.0233485765194048	0.153051943836722	0.878750568325547	-0.276627721164416	0.323324874203226	0	0	0.993269995412744
COL27A1	1	-0.214626042419308	0.0933203337659367	0.0214547321182679	-0.397530535625801	-0.0317215492128152	0	0	0.807451742559138
COL28A1	1	0.0192652221135934	0.11847757747505	0.870828282731251	-0.212946562713058	0.251477006940245	0	0	0.993269995412744
COL4A2	1	-0.0481767553313827	0.125754598515768	0.701644625353878	-0.294651239312583	0.198297728649818	0	0	0.993269995412744
COL4A3	1	-0.036648190040522	0.0966966156953108	0.704686537641188	-0.226170074230242	0.152873694149198	0	0	0.993269995412744
COL4A3BP	1	0.238487690877485	0.430388468078708	0.579495399065933	-0.60505820591815	1.08203358767312	0.274318114224531	70.9980618383158	0.993269995412744
COL4A4	1	-0.336329664837647	0.231857499622395	0.146894669023978	-0.790762013643051	0.118102683967756	0	0	0.930445509614258
COL4A5	1	0.301561884197836	0.14641050850699	0.0394271250039028	0.0146025605659409	0.58852120782973	0	0	0.864602701857238
COL4A6	1	0.0139100819868824	0.0941335115934906	0.882524512453549	-0.170588210474643	0.198408374448408	0.0045627876216244	22.0612096562393	0.993269995412744
COL5A1	1	-0.0174540278692382	0.0908025822106033	0.847570264001695	-0.195423818705258	0.160515762966782	0	0	0.993269995412744
COL5A2	1	-0.118235869845758	0.127222666535754	0.352701684977314	-0.367587714272985	0.13111597458147	0	0	0.97889979649529
COL6A3	1	-0.132253068842451	0.151388404625893	0.382335555628359	-0.428968889586179	0.164462751901276	0.0237096499955789	51.6356816020136	0.984566889616085
COL6A5	1	0.0119046682298211	0.146573035060249	0.935266960058476	-0.275373201592994	0.299182538052636	0	0	0.993358301046778
COL6A6	1	-0.151883977973814	0.14464701090511	0.293703439257967	-0.435386909819202	0.131618953871574	0	0	0.969594929909838
COL8A1	1	-0.279628512968879	0.148165986699269	0.0591246624105122	-0.570028510633286	0.0107714846955287	0	0	0.873232664604208
COLEC12	1	-0.158951464262532	0.10056873088818	0.113986525032532	-0.356062554774266	0.0381596262492027	0	0	0.930121826696673
COLQ	1	-0.0722454609549848	0.154091957706226	0.639179425025166	-0.374260148366457	0.229769226456488	0.00333218444917686	3.76368909250355	0.993269995412744
COMMD1	1	-0.207353898039667	0.30299060038118	0.493749428982089	-0.801204562440948	0.386496766361614	0.00145641706114233	0.783586224754752	0.993269995412744
COMMD10	1	0.0322952395168748	0.116121913857228	0.780924124806135	-0.195299529459154	0.259890008492904	0	0	0.993269995412744
COMMD7	1	-0.210405621949071	0.101574178372908	0.0383169553183905	-0.409487353319218	-0.0113238905789234	0	0	0.864602701857238
COPA	1	-0.0899307313260425	0.114650424190176	0.432810868927646	-0.314641433551028	0.134779970898943	0	0	0.985227420517936
COPB1	1	-0.129533144599372	0.230148471802933	0.573554555133235	-0.580615860430053	0.321549571231309	0.0576496431191749	47.4261793106363	0.993269995412744
COPG2	1	0.00369917735750744	0.104830641572404	0.971850748590681	-0.201765104600631	0.209163459315646	0	0	0.997416714421743
COPS2	1	-0.274509648989127	0.110774686048126	0.0132087797996202	-0.491624044042186	-0.0573952539360675	0	0	0.707431764268122
COPS4	1	0.0349308550549902	0.127431836346856	0.783996987166854	-0.21483095466865	0.28469266477863	0	0	0.993269995412744
COPS8	1	-0.0918038687770309	0.215163606653232	0.669619661298241	-0.513516788601107	0.329909051047046	0.0458337666982362	45.959024639353	0.993269995412744
COQ4	1	-0.0731232515002449	0.153603044262315	0.634036334709106	-0.374179686170094	0.227933183169604	0	0	0.993269995412744
COQ7	1	0.018680072036622	0.115804971498465	0.871852157731428	-0.208293501331058	0.245653645404302	0	0	0.993269995412744
CORIN	1	-0.0702623367774483	0.162039155820974	0.664569258497999	-0.387853246271831	0.247328572716934	0	0	0.993269995412744
CORO1C	1	0.166041551679935	0.140368570487615	0.236849996862194	-0.109075791037161	0.441158894397032	0	0	0.956022854963034
CORO2A	1	-0.0996795354779818	0.0728383544580535	0.171154559544769	-0.242440086908929	0.0430810159529656	0	0	0.938897226632057
CORO2B	1	-0.157292099999804	0.142698769022738	0.270345745625596	-0.43697654792257	0.122392347922962	0	0	0.968638434890967
COTL1	1	0.100097948141799	0.104923815460142	0.340080611781078	-0.105548951280606	0.305744847564205	0.00316283692220591	10.4743745815483	0.97889979649529
COX10	1	-0.00214583258301273	0.13379287370855	0.987203703448366	-0.264375046439887	0.260083381273862	0	0	0.998093993018996
COX11	1	-0.296439431363914	0.244066147924435	0.224523866929935	-0.774800291141231	0.181921428413403	0	0	0.952942321481385
COX15	1	-0.0188640196200976	0.119656518840052	0.87473148608348	-0.253386487062037	0.215658447821842	0	0	0.993269995412744
COX19	1	0.0131922714653618	0.156407350022038	0.93278165959719	-0.293360501495184	0.319745044425907	0	0	0.993358301046778
COX6C	1	-0.0489849595467454	0.0850102790398153	0.564463812787183	-0.215602044780484	0.117632125686993	0	0	0.993269995412744
COX7B2	1	-0.111773167170546	0.0712797161233509	0.116859615634374	-0.251478843600553	0.0279325092594607	0	0	0.930121826696673
CPA6	1	-0.135962038413324	0.2987753322199	0.649062857726245	-0.721550929033317	0.44962685220667	0.147082682828431	81.1528904886007	0.993269995412744
CPAMD8	1	-0.175996976757739	0.116905508471163	0.13220495230578	-0.405127562955561	0.0531336094400827	0	0	0.930121826696673
CPD	1	-0.254418541785751	0.130355083976603	0.0509697096033236	-0.509909811581586	0.00107272801008412	0	0	0.873232664604208
CPE	1	0.00224731068859129	0.0854777889711243	0.97902510145992	-0.165286077172927	0.16978069855011	0	0	0.998093993018996
CPEB1	1	-0.0282122119645939	0.233008908647806	0.903629392689117	-0.484901280991278	0.42847685706209	0	0	0.993269995412744
CPEB2	1	0.105362323129919	0.0898384374291322	0.240876894529446	-0.0707177786585356	0.281442424918373	6.36471624646108e-05	0.307287824162522	0.958996097945167
CPEB3	1	0.0270234319016402	0.182162980309317	0.88206849068226	-0.3300094488211	0.384056312624381	0	0	0.993269995412744
CPEB4	1	-0.593728257767356	0.445698650200517	0.182817683936063	-1.46728156011848	0.279825044583772	0.316733827686304	78.1504596121173	0.947250697231508
CPLX2	1	0.13864020433675	0.323798403174037	0.668528610564327	-0.495993004135944	0.773273412809443	0.119905718165032	55.7162025286161	0.993269995412744
CPM	1	-0.201082623282785	0.234566586943109	0.39130575352169	-0.660824685667763	0.258659439102192	0	0	0.985227420517936
CPNE1	1	-0.339413060354048	0.188577250771798	0.0718824038512071	-0.70901768017035	0.030191559462253	0.0207902242516127	26.6349930790753	0.878608597305508
CPNE3	1	-0.0472301808350079	0.114793784737316	0.680753594066946	-0.272221864569192	0.177761502899176	0	0	0.993269995412744
CPNE4	1	0.00759647694340846	0.156552000995768	0.961298904242097	-0.299239806715976	0.314432760602793	0	0	0.995274803449105
CPNE5	1	-0.0525165228697263	0.241153518928136	0.827606636554355	-0.525168734713972	0.420135688974519	0.086464111417907	74.07154930421	0.993269995412744
CPNE8	1	-0.113774210647612	0.152414621508328	0.455378523093485	-0.412501379521237	0.184952958226014	0	0	0.993269995412744
CPPED1	1	0.0578314536954043	0.122756796346005	0.637565096514016	-0.182767446000283	0.298430353391092	0	0	0.993269995412744
CPS1	1	-0.157205006108386	0.188233615060681	0.403628165811355	-0.526136112307097	0.211726100090326	0	0	0.985227420517936
CPSF3	1	-0.0575507413018328	0.131678380125289	0.662071203077736	-0.315635623889975	0.200534141286309	0.0168603482061445	48.4700289112377	0.993269995412744
CPSF6	1	-0.0558464977216577	0.127136935290479	0.660471287716101	-0.305030311995797	0.193337316552481	0	0	0.993269995412744
CPT1A	1	-0.12768273552763	0.20697256478651	0.537296351456009	-0.533341508297072	0.277976037241811	0.0243497017453533	27.5561895012756	0.993269995412744
CPVL	1	-0.193348188851266	0.201839731422811	0.338098420040083	-0.588946793089213	0.202250415386682	0	0	0.97889979649529
CPXM2	1	0.188888104909323	0.180071142332396	0.294194792002162	-0.164044848717159	0.541821058535805	0	0	0.969594929909838
CR1	1	0.00251864740803555	0.154428170858873	0.986987472677254	-0.300155005673753	0.305192300489824	0.00602794013079941	11.3249493025427	0.998093993018996
CRADD	1	0.0437706436064353	0.1977024968198	0.824783706508265	-0.343719129814017	0.431260417026888	0.0154384476948023	19.7183137593298	0.993269995412744
CRB1	1	-0.0409921268597266	0.116950579698797	0.725957403502799	-0.27021105104045	0.188226797320997	0	0	0.993269995412744
CREB1	1	-0.20401865755927	0.0945449654827595	0.0309355445486922	-0.389323384825061	-0.0187139302934787	0	0	0.864602701857238
CREB3L2	1	-0.215863327827672	0.159709124568972	0.176502358262296	-0.528887459985277	0.0971608043299337	0.0149340940953952	22.798745107047	0.945186383623458
CREB5	1	-0.0700082309517373	0.11663076590535	0.548336129337595	-0.298600331615546	0.158583869712071	0	0	0.993269995412744
CREBBP	1	-0.276854272980691	0.166898615680508	0.0971526591470795	-0.603969548784079	0.0502610028226965	0.0146379089432981	25.5126369131449	0.914410435277366
CREBL2	1	-0.216712371677656	0.152068255660132	0.154128485710479	-0.514760675963344	0.081335932608033	0.0101399594963206	17.2927542949419	0.930445509614258
CREG2	1	-0.0857887255236187	0.104899045874894	0.413458953586084	-0.291387077451026	0.119809626403789	0	0	0.985227420517936
CREM	1	0.0972062879273402	0.107177466491712	0.364424925980312	-0.112857686350663	0.307270262205344	0	0	0.97889979649529
CRIM1	1	0.0955360181730226	0.103697575498801	0.356896630420802	-0.107707495088751	0.298779531434797	0	0	0.97889979649529
CRISPLD1	1	-0.152388260365448	0.105454096632127	0.148438999736243	-0.359074491786624	0.0542979710557281	0.00396681233935685	16.1354974903409	0.930445509614258
CRISPLD2	1	-0.182337469393154	0.130558661014939	0.162535633905686	-0.438227742852209	0.0735528040659003	0	0	0.930445509614258
CRK	1	-0.0913350137470941	0.149866323269177	0.542230701478548	-0.385067609850118	0.20239758235593	0	0	0.993269995412744
CRLF3	1	-0.0134015269142656	0.140156749506866	0.923823862008703	-0.288103708137925	0.261300654309393	0.00281564582132923	5.16247604465243	0.993269995412744
CRLS1	1	0.309447323745508	0.39152625980077	0.429316617470433	-0.457930044465674	1.07682469195669	0.228376670125677	70.9440054364465	0.985227420517936
CRMP1	1	0.02915286508596	0.134157019758426	0.827971393183466	-0.233790061913784	0.292095792085704	0	0	0.993269995412744
CRNKL1	1	-0.0318226110112719	0.192697299610351	0.868831425001227	-0.409502378165684	0.34585715614314	0	0	0.993269995412744
CROCCP2	1	0.00217033115715276	0.151610170079823	0.988578506447813	-0.294980141889293	0.299320804203598	0	0	0.998093993018996
CROCCP3	1	-0.01781739785021	0.13473921272643	0.894797490383647	-0.281901402099293	0.246266606398873	0	0	0.993269995412744
CROT	1	-0.19871486884401	0.230893965890055	0.389440437911315	-0.651258726236138	0.253828988548119	0	0	0.984638980341324
CRTAC1	1	-0.00259282328370772	0.195069274524008	0.98939498412633	-0.38492157584112	0.379735929273705	0.00828000737135172	10.3837499081973	0.998093993018996
CRTAP	1	-0.0692286032525782	0.205232525459255	0.735877271959503	-0.471476961608918	0.333019755103762	0.0410089025950534	44.919401149765	0.993269995412744
CRTC1	1	0.31217123943802	0.176933106958003	0.0776737248121791	-0.0346112778724398	0.658953756748479	0	0	0.878608597305508
CRTC3	1	-0.2349241381805	0.352537020609475	0.505167303141967	-0.925884001792124	0.456035725431125	0.121536849341757	45.4963679946391	0.993269995412744
CRY1	1	-0.128849982438549	0.237771029348585	0.587882002807031	-0.594872636528792	0.337172671651694	0	0	0.993269995412744
CRYL1	1	-0.0227154130531607	0.0987391082892022	0.818049130247149	-0.216240509165597	0.170809683059276	0	0	0.993269995412744
CRYM	1	-0.0362100546861289	0.115600624728366	0.754102832424616	-0.262783115744057	0.190363006371799	0	0	0.993269995412744
CRYZL1	1	-0.206064683185713	0.164383252863917	0.210001064729395	-0.528249938460531	0.116120572089105	0.0232910347351546	42.3337271474977	0.952942321481385
CSAD	1	-0.140794745525088	0.134823526914476	0.296351633951028	-0.405044002546129	0.123454511495952	0	0	0.970194898252423
CSE1L	1	-0.0243078475884919	0.132146317232325	0.854055454843434	-0.283309870053454	0.23469417487647	0.0142009646601237	34.3772701992884	0.993269995412744
CSGALNACT1	1	-0.184022113153593	0.104123689237753	0.0771710600613261	-0.388100793997029	0.0200565676898429	0	0	0.878608597305508
CSGALNACT2	1	-0.198368087437277	0.117155129560318	0.0904157446019369	-0.427987921979624	0.03125174710507	0	0	0.90638288021094
CSMD1	1	-0.092807097619274	0.106680934379378	0.384327633160566	-0.301897886839936	0.116283691601388	0	0	0.984566889616085
CSMD2	1	0.0994174325920601	0.134448544536297	0.45963624506111	-0.164096872472911	0.362931737657031	0	0	0.993269995412744
CSMD3	1	-0.133469299113135	0.173581319070516	0.441943706573048	-0.473682432880301	0.206743834654032	0	0	0.991707267844036
CSNK1A1	1	-0.0506613302606473	0.160235404190411	0.751874886274504	-0.364716951522071	0.263394291000776	0.0421320853864135	82.0160459789594	0.993269995412744
CSNK1E	1	-0.0849421487387503	0.0975230792786105	0.383756691109182	-0.276083871786271	0.106199574308771	0	0	0.984566889616085
CSNK1G1	1	0.0375103845705852	0.134748417250887	0.780725682353784	-0.226591660214929	0.301612429356099	0.0167646832333524	45.6675305953267	0.993269995412744
CSNK1G3	1	0.0384881893001647	0.0810753090981694	0.634985518192783	-0.1204164965677	0.197392875168029	0	0	0.993269995412744
CSNK2A1	1	-0.0839983944710842	0.120434258872264	0.485513320771014	-0.320045204365495	0.152048415423327	0	0	0.993269995412744
CSNK2A2	1	0.114460812619112	0.124009332310697	0.356006369399198	-0.128593012456714	0.357514637694938	0	0	0.97889979649529
CSPP1	1	-0.382338605809666	0.145319679093571	0.00851296746765998	-0.667159943077983	-0.0975172685413495	0	0	0.65307311830446
CSRNP3	1	-0.135256906853384	0.139395674372541	0.331892387248815	-0.408467408224238	0.13795359451747	0	0	0.978682278259128
CSTF3	1	-0.106087520187172	0.0962642950420563	0.270442401352399	-0.29476207146674	0.0825870310923963	0	0	0.968638434890967
CTAGE5	1	-0.114482224931224	0.102599438825625	0.264500363188285	-0.315573429863468	0.0866089800010207	0	0	0.967533535172936
CTBP2	1	-0.0749681557304933	0.117702289321539	0.524170238070684	-0.305660403698624	0.155724092237637	0	0	0.993269995412744
CTCF	1	-0.0478088283605949	0.245233038050542	0.84543002338472	-0.528456750758997	0.432839094037808	0.0961036220227552	79.8963133788538	0.993269995412744
CTDSPL	1	-0.0457070573976772	0.218477260671051	0.834286343978131	-0.473914619753907	0.382500504958552	0	0	0.993269995412744
CTDSPL2	1	0.0945160233729504	0.161431092334023	0.55821939993599	-0.221883103586694	0.410915150332595	0	0	0.993269995412744
CTNNA1	1	0.0886638885635715	0.155770224137596	0.569222699001238	-0.216640140609848	0.393967917736991	0	0	0.993269995412744
CTNNA2	1	-0.0542189127961459	0.177517631920752	0.760039952319019	-0.402147077981658	0.293709252389366	0	0	0.993269995412744
CTNNA3	1	-0.136606758643393	0.133510888568503	0.306218896201539	-0.398283291781598	0.125069774494813	0	0	0.970600313423531
CTNNAL1	1	-0.285948895577372	0.152394864426045	0.0606047217335515	-0.584637341281283	0.0127395501265402	0	0	0.873232664604208
CTNNB1	1	0.00212471905347719	0.106978889918624	0.984154172077236	-0.207550052293101	0.211799490400056	0	0	0.998093993018996
CTNNBL1	1	0.212156637899683	0.216332189292906	0.326741479474667	-0.211846661811114	0.636159937610479	0	0	0.977655285857906
CTNND2	1	-0.0893126727676338	0.149892093675891	0.551277805893892	-0.383095777939685	0.204470432404417	0	0	0.993269995412744
CTPS2	1	-0.170503355642833	0.133766597822085	0.202439076815909	-0.432681069708575	0.0916743584229082	0	0	0.952942321481385
CTSB	1	0.0717939777177932	0.222431580908978	0.746870332235495	-0.36416390988811	0.507751865323696	0.067143544808932	64.5272784765464	0.993269995412744
CTSS	1	-0.256149952584214	0.183520188169389	0.162787083542087	-0.61584291183223	0.103543006663802	0	0	0.930928188223228
CTTN	1	0.0257553308573306	0.18361236132454	0.888446559191536	-0.334118284455122	0.385628946169784	0	0	0.993269995412744
CTTNBP2	1	-0.212992373769021	0.174617668232099	0.222554290700037	-0.555236714568299	0.129251967030257	0	0	0.952942321481385
CTTNBP2NL	1	-0.182638250991432	0.166365780138388	0.272286849869543	-0.508709188322582	0.143432686339718	0	0	0.968638434890967
CTXN1	1	0.203352773390857	0.175655568419092	0.246995032257356	-0.140925814394474	0.547631361176189	0	0	0.963418998370778
CUBN	1	-0.107761109030346	0.189120095433771	0.568811638746303	-0.478429684833315	0.262907466772623	0	0	0.993269995412744
CUL1	1	0.0187180008492884	0.155129026326385	0.90395966610097	-0.285329303707192	0.322765305405769	0	0	0.993269995412744
CUL2	1	0.28076526121119	0.177416731599887	0.113531250815169	-0.0669651429793979	0.628495665401778	0	0	0.930121826696673
CUL3	1	-0.219607327176784	0.243467034029386	0.367056731407013	-0.696793945297169	0.257579290943601	0	0	0.97889979649529
CUL5	1	-0.0740253153791744	0.148586488516422	0.618345326905098	-0.365249481460637	0.217198850702288	0	0	0.993269995412744
CUX1	1	-0.161930358682807	0.131124566706686	0.216854577251948	-0.418929786916332	0.0950690695507172	0	0	0.952942321481385
CUX2	1	-0.140514552034685	0.104961922544207	0.180662069074334	-0.346236139969414	0.0652070359000438	0	0	0.945629969367821
CWC22	1	-0.0849361408749445	0.123999919341198	0.493363278879944	-0.327971516869563	0.158099235119674	0	0	0.993269995412744
CWC27	1	0.0225213455181264	0.170627623160881	0.894991248598168	-0.311902650644873	0.356945341681126	0.0269641334820695	38.3442194517504	0.993269995412744
CWF19L1	1	-0.097141835085673	0.143221528127698	0.497605078943721	-0.377850872026751	0.183567201855405	0	0	0.993269995412744
CWF19L2	1	-0.261028939127608	0.137180094683342	0.0570641209237778	-0.529896984102753	0.00783910584753711	0	0	0.873232664604208
CXADR	1	-0.159824265630677	0.166828011027745	0.338053596928048	-0.486801158857508	0.167152627596154	0	0	0.97889979649529
CXCL13	1	0.195203783051127	0.178009458794168	0.272819701151717	-0.153688345092908	0.544095911195162	0	0	0.969365569229654
CYB561D1	1	0.221912546477715	0.249959389939694	0.374651356074212	-0.267998855401689	0.71182394835712	0.0777719448649785	55.4546093776696	0.979828926333577
CYB5B	1	0.0195903930144442	0.157005310432465	0.900701400422032	-0.288134360814718	0.327315146843606	0	0	0.993269995412744
CYB5D1	1	-0.0723343941208235	0.198734695809864	0.715876928895172	-0.46184724038668	0.317178452145033	0.0337869085332448	41.8651101865984	0.993269995412744
CYB5R4	1	-0.0268155899417582	0.147163022575604	0.855412509810205	-0.315249814045997	0.26161863416248	0	0	0.993269995412744
CYCS	1	-0.154066428345964	0.143615815053365	0.283375291554737	-0.435548253460925	0.127415396768997	0	0	0.969365569229654
CYFIP2	1	0.00304129060465973	0.170916193695022	0.985803154650751	-0.331948293412255	0.338030874621575	0	0	0.998093993018996
CYLD	1	0.0554474162106218	0.169669921880033	0.743822343635198	-0.277099519933968	0.387994352355211	0	0	0.993269995412744
CYP20A1	1	0.0706132367788131	0.193254622269471	0.714820573839248	-0.308158862715242	0.449385336272868	0	0	0.993269995412744
CYP2C18	1	-0.0191361133568662	0.143206146409344	0.893698053861429	-0.29981500268395	0.261542775970217	0	0	0.993269995412744
CYP2J2	1	-0.26653167716926	0.206507822055052	0.196821110894721	-0.671279570922968	0.138216216584448	0	0	0.952942321481385
CYP39A1	1	-0.273315694628942	0.302475537182352	0.3662096470612	-0.866156853710758	0.319525464452875	0	0	0.97889979649529
CYP46A1	1	-0.308404461888737	0.292306144537403	0.291391718719755	-0.881313977641807	0.264505053864333	0	0	0.969594929909838
CYP4X1	1	0.0322349194553354	0.142895428372948	0.821525001816666	-0.247834973711066	0.312304812621736	0.00951047861189759	22.6878879407053	0.993269995412744
CYP7B1	1	-0.290948620068623	0.176708273756989	0.099662667626864	-0.637290472402565	0.0553932322653195	0	0	0.914410435277366
CYSLTR1	1	-0.107096175376238	0.161587101878502	0.507473541753982	-0.423801075424307	0.209608724671831	0	0	0.993269995412744
CYTH1	1	-0.0174476614548016	0.148619615362908	0.906544584372085	-0.308736754962298	0.273841432052694	0	0	0.993269995412744
CYTH3	1	-0.0778764591425296	0.249337382208569	0.754786955616271	-0.566568748270823	0.410815829985764	0	0	0.993269995412744
CYYR1	1	-0.235963496698633	0.11724398243951	0.0441582916596259	-0.465757479684119	-0.00616951371314606	0	0	0.873232664604208
DAAM1	1	0.0835877638380842	0.122904826194737	0.49644015774729	-0.157301269029756	0.324476796705924	0	0	0.993269995412744
DAAM2	1	-0.12813221944127	0.161252258813955	0.426841979830467	-0.444180839142353	0.187916400259813	0	0	0.985227420517936
DAB1	1	-0.0637827613029387	0.539962486505312	0.905969066090926	-1.12208978785604	0.994524265250167	0.471716831303855	80.8291106238054	0.993269995412744
DAB2IP	1	-0.0164389453600469	0.20271480870065	0.93536723390891	-0.413752669546248	0.380874778826154	0	0	0.993358301046778
DACH2	1	-0.371613313685974	0.17446635623239	0.0331716252395613	-0.713561088415393	-0.0296655389565557	0	0	0.864602701857238
DAP3	1	0.0513341854068614	0.212133351761048	0.808787781747206	-0.364439543964559	0.467107914778282	0	0	0.993269995412744
DAPK1	1	-0.0603372810888592	0.23639218513029	0.798535974953508	-0.523657450170952	0.402982887993234	0.0701957028837326	62.2121431632728	0.993269995412744
DAPK2	1	-0.0931701486502992	0.146227530790848	0.524021452956941	-0.379770842548583	0.193430545247985	0	0	0.993269995412744
DARS	1	-0.0524875510419037	0.0886118027637301	0.553628709529237	-0.226163493063982	0.121188390980174	0	0	0.993269995412744
DBNDD2	1	0.180897943443233	0.0939486644514328	0.0541671152798121	-0.00323805527721402	0.365033942163679	0	0	0.873232664604208
DBT	1	0.0646597411033999	0.100528816702738	0.520096874816624	-0.132373119042396	0.261692601249196	0	0	0.993269995412744
DCAF10	1	-0.00715280154924027	0.108810853166878	0.947587927809507	-0.220418154883398	0.206112551784918	0	0	0.993358301046778
DCAF12	1	0.000165773317470919	0.130477373047474	0.9989862768392	-0.255565178652976	0.255896725287918	0.0155755475692746	45.6126865836762	0.999524620440874
DCAF16	1	0.0230518756965859	0.112490378121982	0.837632216088774	-0.197425214029791	0.243528965422962	0	0	0.993269995412744
DCAF17	1	-0.0479095011353038	0.0903367615676475	0.595873892833358	-0.224966300287875	0.129147298017267	0	0	0.993269995412744
DCAF5	1	0.0311067689650494	0.0845840694063864	0.713051037087678	-0.134674960737304	0.196888498667403	0	0	0.993269995412744
DCAF6	1	-0.0534689913933566	0.129373343900532	0.679392558220925	-0.307036085997915	0.200098103211202	0	0	0.993269995412744
DCAF7	1	0.0906069617216712	0.10213264702234	0.374998232436737	-0.109569348087858	0.290783271531201	0.00199715606546228	8.90317619741533	0.979828926333577
DCAF8	1	-0.183647809795126	0.28760682082374	0.523123694164569	-0.747346820317721	0.380051200727468	0	0	0.993269995412744
DCAKD	1	0.0849360703412157	0.121821620436944	0.485667178262448	-0.153829918253502	0.323702058935934	0	0	0.993269995412744
DCBLD2	1	-0.00995160984888324	0.0985808446378664	0.91959116952752	-0.20316651490464	0.183263295206873	0	0	0.993269995412744
DCC	1	0.00153429159669946	0.116149869608253	0.989460582437321	-0.2261152696445	0.229183852837899	0	0	0.998093993018996
DCDC2	1	-0.0233430438331154	0.141961293051264	0.869390716430731	-0.30158206541233	0.254895977746099	0	0	0.993269995412744
DCHS2	1	-0.0552118101398285	0.125546497175948	0.660102387671532	-0.301278422989846	0.190854802710189	0	0	0.993269995412744
DCK	1	-0.0539862411824788	0.110356601307334	0.624701444926516	-0.270281205201098	0.162308722836141	0	0	0.993269995412744
DCLK1	1	-0.112243282339629	0.136424003930247	0.410648369699183	-0.379629416669665	0.155142851990406	0	0	0.985227420517936
DCLK2	1	0.0419870343802171	0.153268651889273	0.784127623226763	-0.258414003281765	0.342388072042199	0	0	0.993269995412744
DCLK3	1	-0.187003661438315	0.135990178257587	0.169092313032271	-0.453539513074368	0.0795321901977378	0.00269945050844389	6.40089888173774	0.938227309274808
DCLRE1C	1	-0.013780966710135	0.100741848074034	0.891192948877423	-0.211231360671248	0.183669427250977	0	0	0.993269995412744
DCP1B	1	0.184886058905345	0.16436813143618	0.260661456667704	-0.137269558915714	0.507041676726405	0	0	0.967533535172936
DCTN4	1	0.852019881635367	0.84639785696692	0.314106701449927	-0.80688943461168	2.51092919788241	1.23257668257438	85.008733230082	0.971893911149739
DCTN5	1	0.203257918318348	0.197055994741702	0.302319110323352	-0.182964734313102	0.589480570949799	0	0	0.970600313423531
DCTPP1	1	0.120665824524329	0.132611029454456	0.362863124056491	-0.139247017159185	0.380578666207844	0	0	0.97889979649529
DCUN1D2	1	0.0589726577111685	0.201799880130399	0.770108204097242	-0.336547839428913	0.45449315485125	0	0	0.993269995412744
DCUN1D4	1	-0.0276455591403593	0.122397065037638	0.821304221365931	-0.267539398427537	0.212248280146819	0	0	0.993269995412744
DCUN1D5	1	-0.0918621427159268	0.127935165311319	0.472734664089173	-0.34261045908229	0.158886173650436	0	0	0.993269995412744
DCX	1	0.0367300989753453	0.149675629260292	0.806148283105406	-0.256628743738196	0.330088941688887	0	0	0.993269995412744
DDAH1	1	0.42989318707075	0.48255001820024	0.372994632911448	-0.515887469340867	1.37567384348237	0.385056078384608	82.6798135458105	0.97889979649529
DDB1	1	0.0594075681757542	0.164497644996128	0.717990754207604	-0.263001891558311	0.38181702790982	0	0	0.993269995412744
DDHD1	1	0.107632641956446	0.267004357550979	0.686865884454441	-0.415686282558727	0.63095156647162	0.0962730639736889	67.4269028082036	0.993269995412744
DDI2	1	-0.363103593444204	0.203683150904209	0.074637038231063	-0.762315233474091	0.0361080465856829	0	0	0.878608597305508
DDN	1	-0.105236493581654	0.133509189374735	0.430559795840481	-0.366909696361271	0.156436709197964	0	0	0.985227420517936
DDOST	1	-0.0428935818783224	0.0990562274187688	0.664998375262377	-0.237040220063518	0.151253056306873	0	0	0.993269995412744
DDR2	1	0.115860478123661	0.181753330836988	0.523825257370429	-0.24036950438703	0.472090460634351	0	0	0.993269995412744
DDX10	1	0.0158327712822149	0.107810600971308	0.883244674284292	-0.195472123773169	0.227137666337598	0	0	0.993269995412744
DDX24	1	-0.0715871968828175	0.0995365905918269	0.472014722820967	-0.266675329586707	0.123500935821072	0	0	0.993269995412744
DDX46	1	0.0118770584164888	0.201232081337594	0.95293482856597	-0.382530573539229	0.406284690372207	0.0588723189052485	72.2932048622316	0.993358301046778
DDX50	1	0.0742881511102075	0.152667221060238	0.626540517351	-0.224934103787674	0.373510406008089	0	0	0.993269995412744
DDX51	1	0.111007324695043	0.126351560614062	0.379640331579576	-0.136637183498949	0.358651832889034	0	0	0.98452429943433
DDX55	1	-0.0655961316115336	0.148954697402545	0.659664523481707	-0.357541973848584	0.226349710625517	0	0	0.993269995412744
DDX6	1	-0.220156748609355	0.147496791792692	0.135536530132513	-0.509245148358234	0.0689316511395244	0	0	0.930445509614258
DDX60	1	-0.165120869141212	0.132364038229428	0.212223269126824	-0.424549616919174	0.0943078786367498	0	0	0.952942321481385
DDX60L	1	0.0301269386510433	0.292983756850771	0.918099468987478	-0.544110672831708	0.604364550133794	0.105566969287157	61.4216639301473	0.993269995412744
DEAF1	1	-0.169909149862247	0.121646241444222	0.162489350973567	-0.408331401947586	0.0685131022230913	0	0	0.930445509614258
DECR1	1	-0.226883157778111	0.129680083533149	0.0801941726813305	-0.481051451015229	0.0272851354590063	0	0	0.881028682120338
DENND1A	1	-0.164033108346091	0.113028409382116	0.146708708996392	-0.385564719964887	0.057498503272705	0	0	0.930445509614258
DENND1B	1	0.0286937542829161	0.136716875779929	0.833763522234516	-0.239266398324581	0.296653906890413	0	0	0.993269995412744
DENND2C	1	-0.104844870005315	0.0938907273894153	0.26413585288462	-0.288867314170838	0.0791775741602069	0	0	0.967533535172936
DENND4A	1	0.114617729000289	0.1324783626982	0.386939590120282	-0.145035090619017	0.374270548619595	0	0	0.984638980341324
DENND4C	1	-0.0598200746452216	0.174059825037976	0.731090436578411	-0.400971062874998	0.281330913584555	0	0	0.993269995412744
DENND5A	1	-0.18713447719148	0.106052410300494	0.0776399062484051	-0.394993381854113	0.0207244274711541	0	0	0.878608597305508
DENND5B	1	-0.0834201843613689	0.128050853223068	0.514748705443782	-0.334395244868206	0.167554876145469	0	0	0.993269995412744
DENR	1	-0.192773508590209	0.160078462078936	0.228495329743547	-0.506521528965485	0.120974511785066	0	0	0.952942321481385
DEPDC5	1	-0.0385167728855086	0.201452493764515	0.848372574455489	-0.433356405259737	0.35632285948872	0	0	0.993269995412744
DERA	1	0.00255360799212715	0.118550464184747	0.982814686921756	-0.229801032160482	0.234908248144736	0	0	0.998093993018996
DGCR2	1	0.0412998678525749	0.175049422280576	0.813484959881501	-0.301790695331896	0.384390431037046	0	0	0.993269995412744
DGCR5	1	-0.0408243800844007	0.195440626255481	0.834538953337862	-0.423880968661097	0.342232208492295	0.0437090721810628	55.5589461698704	0.993269995412744
DGKB	1	-0.133373919964869	0.113963636982877	0.241872229231706	-0.356738543998505	0.0899907040687669	0	0	0.958996097945167
DGKD	1	-0.022721574791797	0.145751427615222	0.876117647042467	-0.308389123612928	0.262945974029335	0.0238681559953549	55.669922306995	0.993269995412744
DGKE	1	0.105333416320167	0.117086832210544	0.36832359977286	-0.124152557876383	0.334819390516717	0	0	0.97889979649529
DGKG	1	-0.239068458412766	0.126096025755015	0.0579701191110775	-0.486212127486229	0.0080752106606978	0	0	0.873232664604208
DGKH	1	-0.375700570856831	0.417493463928844	0.368175761372674	-1.19397272393824	0.442571582224577	0.190242769302281	36.6110222813836	0.97889979649529
DGKI	1	-0.0620420003890682	0.113378559509088	0.584233746755051	-0.284259893645911	0.160175892867775	0	0	0.993269995412744
DGKZ	1	-0.181800733806198	0.124082852273491	0.142878364765608	-0.424998655361243	0.0613971877488479	0	0	0.930445509614258
DHDDS	1	-0.0264681420744255	0.156248408772041	0.865483726788937	-0.332709395909319	0.279773111760468	0	0	0.993269995412744
DHRS7B	1	-0.138877923795045	0.152106775792179	0.36122719831873	-0.437001726152226	0.159245878562136	0	0	0.97889979649529
DHTKD1	1	-0.272828529013982	0.142222526754492	0.0550702595294916	-0.551579559243071	0.00592250121510646	0	0	0.873232664604208
DHX15	1	-0.121335161241548	0.104297877682921	0.244686651188751	-0.325755245164037	0.0830849226809414	0	0	0.960468391206021
DHX29	1	0.118012583339733	0.244782445142903	0.629726301124627	-0.361752193188009	0.597777359867474	0.00504974040474141	3.54263022331958	0.993269995412744
DHX30	1	-0.323760408145341	0.354521790295702	0.361120886542193	-1.01861034885958	0.371089532568897	0.0545459678199153	18.2662548850891	0.97889979649529
DHX40	1	0.0271507955616748	0.148436143691328	0.854866836386096	-0.26377870007734	0.31808029120069	0	0	0.993269995412744
DHX57	1	0.189062404794829	0.195052081589796	0.332399564346398	-0.193232650230739	0.571357459820397	0	0	0.97889979649529
DIAPH1	1	0.0277706847258098	0.114694638175962	0.808681649014673	-0.197026675318929	0.252568044770549	0	0	0.993269995412744
DIAPH2	1	-0.0312555866163849	0.116587131317175	0.788631742533837	-0.25976216505889	0.19725099182612	0	0	0.993269995412744
DIAPH3	1	-0.0930544662266376	0.324883707037724	0.774553453175989	-0.72981483118444	0.543705898731164	0.14310937526134	67.2897952666062	0.993269995412744
DICER1	1	-0.122330351877664	0.130321327568711	0.347893771876737	-0.377755460329784	0.133094756574455	0	0	0.97889979649529
DIP2A	1	-0.0940410562579945	0.253101142431008	0.710224018533759	-0.590110179868712	0.402028067352723	0.0816261962980576	62.9907092646889	0.993269995412744
DIP2B	1	-0.0329924726888613	0.213854686885508	0.877392757741723	-0.452139956909548	0.386155011531825	0.0238172455061577	25.0886543855887	0.993269995412744
DIP2C	1	-0.024282035162515	0.201933310044438	0.904286857908307	-0.420064050128574	0.371499979803544	0.0188250784168598	23.0405148477113	0.993269995412744
DIRAS2	1	-0.525408449557875	0.331633908080121	0.1131248835248	-1.17539896544718	0.124582066331429	0	0	0.930121826696673
DIRC1	1	0.396271325531117	0.311619629203888	0.203497247548293	-0.214491924584228	1.00703457564646	0.147162599449066	72.6006922543583	0.952942321481385
DIRC2	1	-0.199293497665323	0.128188409977248	0.120019436759746	-0.450538164456183	0.0519511691255377	0	0	0.930121826696673
DIRC3	1	0.0294270281457081	0.167321321714094	0.860395007247488	-0.298516736259556	0.357370792550972	0.0260566803340368	46.0353858792493	0.993269995412744
DIS3L2	1	-0.382852468797934	0.122152046205646	0.00172306410020421	-0.622266079998872	-0.143438857596995	0	0	0.391939001891849
DISC1	1	0.0169016458866312	0.199775400309586	0.932576824160796	-0.374650943717229	0.408454235490491	0	0	0.993358301046778
DIXDC1	1	-0.207627999943821	0.255965535581119	0.417276045176918	-0.709311230966319	0.294055231078678	0	0	0.985227420517936
DKK3	1	-0.168907558352849	0.141142772810457	0.231417976152944	-0.445542309739464	0.107727193033766	0	0	0.953603338481858
DLAT	1	-0.184327345070822	0.157692435753156	0.242442244932613	-0.493398839781404	0.12474414963976	0.0355858395738919	71.5024890764242	0.958996097945167
DLC1	1	-0.145150287183262	0.147262160213353	0.324300429842224	-0.433778817487002	0.143478243120478	0	0	0.975551475620556
DLEU2	1	-0.174292013707065	0.291954961205643	0.550519039152878	-0.746513222777915	0.397929195363785	0	0	0.993269995412744
DLEU7	1	0.128770329568709	0.268990002873004	0.632139329149683	-0.398440388263706	0.655981047401123	0	0	0.993269995412744
DLG1	1	0.00721563617871749	0.121258544562844	0.952548920945048	-0.230446743982202	0.244878016339637	0	0	0.993358301046778
DLG2	1	0.0541865772085301	0.240432127286435	0.821690190353468	-0.417051732999232	0.525424887416292	0.0729203250613464	62.1212341891851	0.993269995412744
DLG3	1	-0.0256959027870424	0.109112790200772	0.813821811908591	-0.239553041833231	0.188161236259146	0	0	0.993269995412744
DLG5	1	-0.0876717632089232	0.109631305091055	0.423886702320854	-0.302545172765513	0.127201646347666	0	0	0.985227420517936
DLGAP1	1	-0.182211689726798	0.122660299813013	0.137411824027125	-0.422621459693188	0.0581980802395924	0	0	0.930445509614258
DLGAP2	1	0.184292466707183	0.170569970981889	0.279941471331474	-0.150018533261362	0.518603466675728	0	0	0.969365569229654
DLGAP3	1	-0.487135617238614	0.179898005762788	0.00677219808258582	-0.839729229424258	-0.134542005052969	0	0	0.64184052317058
DLGAP4	1	-0.0785620601425372	0.186336189190541	0.673306338927284	-0.443774279972439	0.286650159687364	0	0	0.993269995412744
DMD	1	0.0731828110218374	0.19049830856764	0.700856047457833	-0.300187012886536	0.44655263493021	0.0392335197962073	53.3639950470191	0.993269995412744
DMXL1	1	-0.389125099127777	0.148725106678437	0.00888611117733917	-0.680620951814392	-0.0976292464411633	0	0	0.659941856770389
DMXL2	1	0.0787691196749844	0.245613124211272	0.748434690151119	-0.402623757909472	0.560161997259441	0.0462304215522639	22.7173552196183	0.993269995412744
DNA2	1	-0.030941259363542	0.144619891615321	0.830586946029412	-0.314391038377658	0.252508519650574	0	0	0.993269995412744
DNAH10	1	-0.0879831573692306	0.196683204038205	0.654633653783431	-0.473475153648056	0.297508838909594	0	0	0.993269995412744
DNAH11	1	0.0190494042932	0.126573511285497	0.880369584526362	-0.229030119223149	0.267128927809548	0.00963145372593836	26.4013270601335	0.993269995412744
DNAH12	1	-0.152284882513301	0.105739628728894	0.149814382915078	-0.35953074656057	0.0549609815339688	0	0	0.930445509614258
DNAH14	1	-0.24311159521124	0.138411122345751	0.0790123668005309	-0.514392410068679	0.0281692196461991	0	0	0.878608597305508
DNAH17	1	-0.0658382831501062	0.200375182921627	0.742476918888941	-0.458566425072121	0.326889858771908	0.0493115521649954	61.3666203892908	0.993269995412744
DNAH2	1	0.0907337756144712	0.15778207773449	0.565252373608611	-0.218513414151028	0.39998096537997	0	0	0.993269995412744
DNAH3	1	-0.0809085354737761	0.195522503225889	0.679015625709672	-0.464125599963634	0.302308529016082	0	0	0.993269995412744
DNAH5	1	-0.306820230128416	0.142923995793445	0.0318142252752112	-0.586946114410122	-0.0266943458467093	0	0	0.864602701857238
DNAH6	1	-0.0350965759017131	0.137359877686275	0.798330606559347	-0.30431698908764	0.234123837284214	0	0	0.993269995412744
DNAH7	1	-0.252532789926806	0.138426596130186	0.0681054745089109	-0.523843932844443	0.0187783529908303	0.0115571806537648	29.2025553374185	0.878119196793133
DNAH8	1	-0.411797432111009	0.506379205236313	0.416092234764148	-1.4042824368942	0.580687572672181	0.386462704022932	74.9537021966743	0.985227420517936
DNAH9	1	0.0360479629143403	0.316125222074017	0.909213500832541	-0.58354608695546	0.65564201278414	0.140781455929419	70.2095633851505	0.993269995412744
DNAI1	1	0.0896615544268942	0.204057260922361	0.660376008246639	-0.310283327764825	0.489606436618614	0.0275059707014684	32.6731584642417	0.993269995412744
DNAJA1	1	-0.226204247393047	0.176722054963048	0.200545101996866	-0.57257311039453	0.120164615608435	0	0	0.952942321481385
DNAJB14	1	-0.0331551561681781	0.10908938085878	0.761183870950082	-0.246966413747161	0.180656101410805	0.00421079403202571	16.2317767806155	0.993269995412744
DNAJB6	1	-0.189776191755798	0.102353719005697	0.0637218342951865	-0.390385794690697	0.0108334111791005	0.00830654084612865	38.5904345345676	0.873232664604208
DNAJC1	1	0.100567389644797	0.185933211494337	0.588590911624034	-0.263855008413973	0.464989787703567	0	0	0.993269995412744
DNAJC10	1	-0.216158462854309	0.110443764456741	0.0503261647105366	-0.432624263506546	0.000307337797927937	0	0	0.873232664604208
DNAJC11	1	-0.22934084946082	0.178403688116265	0.198611923677305	-0.579005652877817	0.120323953956177	0	0	0.952942321481385
DNAJC12	1	-0.20924266525043	0.264222882407334	0.428408912979905	-0.727109998660166	0.308624668159306	0	0	0.985227420517936
DNAJC13	1	0.0524874861107407	0.236506292097249	0.824369545664223	-0.411056328516977	0.516031300738459	0.0136453702757774	11.1508086958109	0.993269995412744
DNAJC15	1	0.269965779787639	0.146493445076904	0.0653505807265223	-0.0171560965342885	0.557087656109567	0	0	0.873232664604208
DNAJC19	1	-0.123202401086315	0.121491826823343	0.310544700909219	-0.361322006076044	0.114917203903414	0	0	0.970608421564109
DNAJC21	1	-0.0825352494234462	0.12473358213117	0.508168447807496	-0.327008578063208	0.161938079216316	0	0	0.993269995412744
DNAJC24	1	-0.205129376672214	0.102074472654151	0.0444730053657813	-0.405191666815268	-0.00506708652915991	0	0	0.873232664604208
DNAJC27	1	0.0655399491475984	0.132826122838729	0.621711154075374	-0.194794467822403	0.3258743661176	0	0	0.993269995412744
DNAJC3	1	0.199614152174125	0.17374831788847	0.250609774339338	-0.140926293261693	0.540154597609943	0	0	0.966100699460503
DNAJC5B	1	0.149171444731534	0.120505169214804	0.215759002440087	-0.0870143468803871	0.385357236343455	0	0	0.952942321481385
DNAJC6	1	0.124656738903792	0.215699179521531	0.563318541598013	-0.298105884453249	0.547419362260832	0	0	0.993269995412744
DNAJC7	1	-0.0419444130311507	0.112449501617874	0.709143487057288	-0.262341386281662	0.178452560219361	0	0	0.993269995412744
DNAL1	1	-0.0979922521119436	0.188229950321686	0.602646411866955	-0.466916175554212	0.270931671330325	0	0	0.993269995412744
DNER	1	-0.27989147902375	0.146618493877605	0.0562649299171568	-0.567258446491363	0.00747548844386231	0	0	0.873232664604208
DNHD1	1	0.00629924177195446	0.149125276905607	0.966306359532895	-0.285980930147598	0.298579413691507	0	0	0.996727115295968
DNM1	1	-0.0205155562940143	0.181323636684443	0.90991693962705	-0.375903353741348	0.33487224115332	0	0	0.993269995412744
DNM1L	1	0.0494914831683955	0.151290241811535	0.743570030368514	-0.247031941994568	0.346014908331359	0	0	0.993269995412744
DNM2	1	0.289018876962159	0.271550428316561	0.287179883295738	-0.243210182524726	0.821247936449045	0.0883779835861455	59.9253637831942	0.969594929909838
DNM3	1	0.103274400290011	0.0971240998302974	0.287634979798019	-0.0870853374082449	0.293634137988267	0	0	0.969594929909838
DNMBP	1	0.114420774491701	0.142598630086962	0.422323098482919	-0.165067404723494	0.393908953706896	0	0	0.985227420517936
DNMT1	1	-0.139801961609472	0.177090374503207	0.429855754706105	-0.486892717644467	0.207288794425523	0	0	0.985227420517936
DNMT3A	1	-0.149616694966768	0.132957862944079	0.26046444100383	-0.410209317798577	0.11097592786504	0	0	0.967533535172936
DNTTIP1	1	-0.176162789325876	0.115517704062054	0.127262788531242	-0.402573328864258	0.0502477502125061	0	0	0.930121826696673
DOCK1	1	-0.0265000373453894	0.151128621254089	0.860806530861539	-0.322706692036598	0.26970661734582	0	0	0.993269995412744
DOCK10	1	-0.0843697669444072	0.175710755493758	0.631111641844184	-0.428756519408496	0.260016985519681	0.0375810745117867	59.8879268936048	0.993269995412744
DOCK11	1	-0.0145530768543385	0.0945015368216353	0.877611069021043	-0.199772685508429	0.170666531799752	0	0	0.993269995412744
DOCK2	1	-0.168084341421297	0.110382997461344	0.127824365226551	-0.384431040951108	0.0482623581085135	0	0	0.930121826696673
DOCK3	1	-0.255393517599155	0.135152428945011	0.05880208183852	-0.520287410754485	0.00950037555617594	0	0	0.873232664604208
DOCK4	1	-0.125823310115106	0.175426104693294	0.473223592642524	-0.469652157262116	0.218005537031903	0	0	0.993269995412744
DOCK5	1	0.0179556775705306	0.111050247578644	0.871550241869151	-0.199698808157869	0.23561016329893	0	0	0.993269995412744
DOCK6	1	-0.0431575946978796	0.140301136307412	0.758381484972074	-0.318142768850452	0.231827579454692	0	0	0.993269995412744
DOCK7	1	-0.119375581961319	0.168957773444599	0.47985181009753	-0.450526732820812	0.211775568898174	0	0	0.993269995412744
DOCK8	1	-0.115169762520797	0.129107480591411	0.372368480834606	-0.368215774614667	0.137876249573072	0	0	0.97889979649529
DOCK9	1	0.0563397924023841	0.197518063331839	0.775461285442652	-0.330788498024122	0.443468082828891	0.026847926731825	34.2270525060079	0.993269995412744
DOK5	1	-0.0255520454273403	0.224748966094416	0.909482356672636	-0.466051924535009	0.414947833680328	0.0893910833939432	88.4715086706856	0.993269995412744
DOK6	1	0.0444301765028994	0.129024669251308	0.730579987828663	-0.208453528346856	0.297313881352655	0.00879738186679837	26.4226129294696	0.993269995412744
DOPEY1	1	0.0862771664798888	0.102972200508227	0.402104543821754	-0.115544637925072	0.28809897088485	0	0	0.985227420517936
DOPEY2	1	-0.00982831190338018	0.135737513873986	0.942278215104372	-0.275868950447399	0.256212326640639	0.0142730729217712	36.7395937362911	0.993358301046778
DPF3	1	-0.145730054693422	0.0886034379751757	0.100022424686307	-0.319389602031195	0.0279294926443507	0	0	0.914410435277366
DPH2	1	0.234939042654639	0.121110164906257	0.0523944197963548	-0.00243251872333169	0.47231060403261	0	0	0.873232664604208
DPH5	1	0.0451710600879431	0.129645091897576	0.727524105940296	-0.208928650803692	0.299270770979578	0	0	0.993269995412744
DPM1	1	-0.0979023812881137	0.124235866833843	0.430675433398518	-0.341400205870559	0.145595443294332	0	0	0.985227420517936
DPP10	1	0.0917526392896222	0.166650442168315	0.581928868331048	-0.23487622536795	0.418381503947195	0.0299875555564052	47.6070451340147	0.993269995412744
DPP3	1	0.0116668275762713	0.10932361319455	0.915012482892639	-0.202603516944835	0.225937172097378	0.0057289372489039	22.5052789136181	0.993269995412744
DPP6	1	-0.146781828462709	0.0981418400180958	0.134755551858183	-0.339136300274669	0.0455726433492502	0	0	0.930445509614258
DPP8	1	-0.316221806583052	0.117877028274304	0.00730432467739585	-0.547256536605298	-0.0851870765608065	0	0	0.64184052317058
DPY19L1	1	-0.0541962629768563	0.169276881805381	0.748844462332428	-0.385972854730647	0.277580328776934	0	0	0.993269995412744
DPY19L2	1	0.0479959206476436	0.194490569466132	0.805080328372665	-0.333198590838662	0.429190432133949	0.0413000569816756	52.7160117265578	0.993269995412744
DPY19L2P2	1	-0.15447620564431	0.147613035101972	0.29533285707813	-0.443792438092822	0.134840026804201	0	0	0.970194898252423
DPY19L3	1	0.0392191473643878	0.101400215989266	0.698922211139153	-0.159521623999156	0.237959918727931	0	0	0.993269995412744
DPY19L4	1	0.164732898967607	0.172142049122442	0.338587903394634	-0.172659317537305	0.502125115472518	0	0	0.97889979649529
DPYD	1	-0.0667444276156469	0.0798253225183257	0.403081204243192	-0.22319918480586	0.0897103295745657	0	0	0.985227420517936
DPYS	1	-0.256114123334631	0.134024318732171	0.0560106696578324	-0.518796961102204	0.00656871443294099	0	0	0.873232664604208
DPYSL2	1	0.056450224675333	0.139851340973637	0.686474156926143	-0.217653366822627	0.330553816173293	0	0	0.993269995412744
DPYSL5	1	-0.367668797178468	0.515898944390223	0.476046269649493	-1.37881214784554	0.643474553488601	0.423401094746296	75.9956169824327	0.993269995412744
DRG1	1	-0.177831968946044	0.0902456347039048	0.0487773578156401	-0.354710162727655	-0.000953775164432624	0	0	0.873232664604208
DRP2	1	-0.172311711545261	0.14194092983867	0.224760038677576	-0.450510821961181	0.105887398870659	0	0	0.952942321481385
DSCAM	1	-0.164169433081398	0.129330881399363	0.204307222882389	-0.417653302712971	0.0893144365501744	0	0	0.952942321481385
DSCAML1	1	-0.154932594076981	0.104060633351475	0.136522012542176	-0.358887687654298	0.0490224995003373	0	0	0.930445509614258
DSCR4	1	-0.182966930103464	0.102192615290615	0.073387631277887	-0.383260775559027	0.0173269153520985	0	0	0.878608597305508
DSE	1	-0.0674644508041241	0.137143645048439	0.622772038426552	-0.336261055807608	0.20133215419936	0.0117008486234755	30.6618281668648	0.993269995412744
DSN1	1	0.0517431040929163	0.103000142296407	0.615414634289478	-0.150133465210543	0.253619673396375	0	0	0.993269995412744
DST	1	-0.120346248452632	0.148306159435211	0.41709484947933	-0.411020979631101	0.170328482725837	0	0	0.985227420517936
DSTN	1	-0.0620188850326562	0.110424566292621	0.574361126392899	-0.278447057974649	0.154409287909337	0	0	0.993269995412744
DSTYK	1	0.186990998847545	0.1087670905	0.085580275569403	-0.0261885812356633	0.400170578930753	0	0	0.892898514379918
DTD1	1	-0.185994895138585	0.118553804667351	0.116679437334123	-0.418356082516789	0.04636629223962	0	0	0.930121826696673
DTNA	1	0.00267125519064763	0.214430857873886	0.990060674240161	-0.417605503416195	0.42294801379749	0.0748480353935886	81.3899980859929	0.998093993018996
DTNB	1	-0.303892628152386	0.166068306779869	0.0672610808217445	-0.629380528414478	0.0215952721097052	0	0	0.873532227617778
DTNBP1	1	-0.166270137300972	0.2357527387331	0.480640106309976	-0.628337014474529	0.295796739872585	0.0365146279813526	30.9209946697393	0.993269995412744
DTWD1	1	-0.0142632255525992	0.326217598529013	0.965125172428542	-0.653637969792611	0.625111518687413	0.0966458533050948	43.9660345138558	0.996647352743036
DTWD2	1	0.0399281072024977	0.150885540186268	0.79129825138657	-0.255802117350459	0.335658331755454	0.00125424585903211	2.43777590327653	0.993269995412744
DTX1	1	-0.227330096983912	0.121873182011165	0.0621393070229714	-0.46619714440709	0.0115369504392659	0	0	0.873232664604208
DTX3	1	-0.310953600072599	0.148210540765999	0.0359004456483656	-0.601440922103163	-0.0204662780420349	0	0	0.864602701857238
DUSP11	1	-0.0553148080566278	0.101417726843224	0.585467729109203	-0.254089900063269	0.143460283950013	0	0	0.993269995412744
DUSP16	1	-0.0970065591284514	0.10530320638182	0.35693984472926	-0.303397051093407	0.109383932836504	0	0	0.97889979649529
DUSP19	1	-0.137077653515002	0.115629974371265	0.235825559613322	-0.363708238815971	0.0895529317859675	0.00548729819225536	18.2846983219351	0.956022854963034
DUSP22	1	-0.127545391732172	0.0984310936259062	0.195050067675443	-0.320466790197838	0.0653760067334946	0	0	0.952942321481385
DUSP7	1	-0.110840464729208	0.110068726212939	0.313929284338719	-0.326571203930768	0.104890274472353	0	0	0.971893911149739
DVL3	1	0.0161231494171269	0.151804974851532	0.91541603468081	-0.281409133965885	0.313655432800138	0	0	0.993269995412744
DYM	1	-0.0199422599846079	0.152186442309914	0.895744971639915	-0.318222205847321	0.278337685878105	0	0	0.993269995412744
DYNC1H1	1	0.0956948541477976	0.272143996379495	0.725113391372096	-0.437697577364812	0.629087285660408	0.0938445420101067	59.5598274355003	0.993269995412744
DYNC1I1	1	0.127275230373591	0.1370555359954	0.353075770239428	-0.141348684059226	0.395899144806409	0	0	0.97889979649529
DYNC1I2	1	-0.00577872989503998	0.129768826514223	0.964481177177361	-0.260120956178944	0.248563496388864	0	0	0.996505315688722
DYNC1LI2	1	-0.142935566423834	0.153763465169212	0.35258816732657	-0.444306420293568	0.158435287445901	0	0	0.97889979649529
DYNC2H1	1	0.0673940092586696	0.123773481483822	0.586101069060712	-0.175197556690757	0.309985575208096	0	0	0.993269995412744
DYNLRB1	1	-0.219588232009718	0.183509035013192	0.231459693971861	-0.579259331473275	0.140082867453839	0	0	0.953603338481858
DYNLT3	1	-0.0237030549994023	0.184608036194812	0.897835075317198	-0.3855281571979	0.338122047199095	0.0377970494260329	53.9700454145229	0.993269995412744
DYRK1A	1	0.0266797320434199	0.140957424257797	0.849877201717554	-0.249591742855395	0.302951206942235	0.00972392357322385	19.8255029040439	0.993269995412744
DYSF	1	-1.08376694351664	0.575323863119188	0.0595986547049422	-2.2113809946767	0.0438471076434188	0	0	0.873232664604208
DYTN	1	-0.449854057545655	2.12466121664099	0.832317851650697	-4.61411352151105	3.71440540641974	0	0	0.993269995412744
DZIP1	1	-0.891972598226431	0.944542012940059	0.34499387977468	-2.74324092547391	0.95929572902105	0	0	0.97889979649529
DZIP1L	1	-0.2084569899125	1.80981835099158	0.908301525792698	-3.75563577641566	3.33872179659066	0	0	0.993269995412744
DZIP3	1	-0.416544352183566	3.92858712239372	0.91555930519354	-8.11643362220311	7.28334491783598	0	0	0.993269995412744
E2F3	1	0.125198233229723	3.97311624369583	0.974861745329835	-7.66196651080517	7.91236297726461	0	0	0.998093993018996
EAF1	1	-0.4242303212901	0.58507714438981	0.468400242468229	-1.57096045247167	0.722499809891469	0	0	0.993269995412744
EAF2	1	0.226295544366122	0.988139073355584	0.818859716028217	-1.71042145112761	2.16301253985985	0	0	0.993269995412744
EAPP	1	0.0143839668515004	0.147081632102411	0.922094437249963	-0.273890734856596	0.302658668559597	0	0	0.993269995412744
EARS2	1	0.0402852218437386	0.147602190066052	0.784906211998248	-0.24900975472496	0.329580198412437	0	0	0.993269995412744
EBF1	1	-0.210249419092292	0.111593833346931	0.059556931004745	-0.428969313349042	0.00847047516445726	0	0	0.873232664604208
EBF2	1	-0.114789988476007	0.165274347529253	0.487342323320362	-0.4387217572017	0.209141780249686	0.0392382143150142	70.4193679544844	0.993269995412744
EBF4	1	0.00403559214429263	0.117856573940894	0.972684531308319	-0.226959048121141	0.235030232409726	0.00574166788366149	20.5092916387532	0.997508513076413
EBPL	1	-0.101471180023226	0.276030167549449	0.713164786383201	-0.642480367066702	0.43953800702025	0.0879195926136417	56.3133238048877	0.993269995412744
ECD	1	-0.0304885505038404	0.344728416466516	0.929525196692789	-0.706143831225737	0.645166730218056	0.159382713406553	65.1843203873774	0.993284048160899
ECE1	1	0.14328817089884	0.0944039083196932	0.129059699581758	-0.04174008940758	0.32831643120526	0	0	0.930121826696673
ECE2	1	-0.0110010057039754	0.228321203870317	0.961571078654598	-0.458502342196623	0.436500330788673	0	0	0.995274803449105
ECHDC1	1	-0.01839326868117	0.170069920904935	0.913875742203878	-0.351724188508419	0.314937651146079	0	0	0.993269995412744
ECM2	1	-0.125364613648324	0.111430852068005	0.260570381550214	-0.343765070468224	0.0930358431715767	0	0	0.967533535172936
ECT2	1	-0.260714746872266	0.12223770269316	0.0329369910123362	-0.500296241703775	-0.0211332520407577	0	0	0.864602701857238
EDA	1	-0.0427882428720569	0.132605029234047	0.746941872447134	-0.302689324339669	0.217112838595555	0	0	0.993269995412744
EDAR	1	0.144098196651078	0.112987472946822	0.202186568045384	-0.0773531810288871	0.365549574331044	0	0	0.952942321481385
EDARADD	1	-0.301664004868015	0.196023942665734	0.123825273979332	-0.685863872600397	0.0825358628643676	0.0407806735531424	48.0023957277328	0.930121826696673
EDC3	1	-0.0901411895546744	0.122926983277555	0.463381265386606	-0.331073649506839	0.150791270397491	0.00881392090989186	29.1636708761005	0.993269995412744
EDEM2	1	0.0851630237177678	0.167517277424665	0.611184405529371	-0.24316480682278	0.413490854258315	0.0293970926794928	51.8160325225691	0.993269995412744
EDEM3	1	-0.19206455401839	0.157319247291365	0.222139566608608	-0.500404612784416	0.116275504747636	0	0	0.952942321481385
EDIL3	1	-0.265511198932488	0.159189592735622	0.0953369800696398	-0.577517067407906	0.0464946695429296	0	0	0.914410435277366
EDNRB	1	-0.0629926389932182	0.0953450818532117	0.508817214017798	-0.249865565528537	0.1238802875421	0	0	0.993269995412744
EEA1	1	0.0855792026514999	0.0924061048989	0.354383279524025	-0.0955334349019743	0.266691840204974	0	0	0.97889979649529
EEF1DP3	1	-0.0220830431280824	0.277817607252916	0.936644827696926	-0.566595547614892	0.522429461358727	0.107862975478937	69.7322675213053	0.993358301046778
EEF2K	1	-0.0268345737424374	0.0971143714997978	0.782302844658965	-0.217175244263284	0.163506096778409	0	0	0.993269995412744
EEFSEC	1	-0.119873538318026	0.122575859090342	0.328097129573144	-0.360117807509152	0.1203707308731	0	0	0.977715544531744
EEPD1	1	0.0101410160724669	0.118412344120463	0.931751371796002	-0.221942913728605	0.242224945873539	0	0	0.993358301046778
EFCAB2	1	-0.0783163557540309	0.0626279984619533	0.2111167007188	-0.201064977163289	0.0444322656552275	0	0	0.952942321481385
EFCAB5	1	-0.206582740584462	0.131313966729841	0.115673206122496	-0.463953386042041	0.0507879048731165	0	0	0.930121826696673
EFCAB6	1	-0.0761163439569352	0.103598592610758	0.462507767733251	-0.279165854323058	0.126933166409188	0.0080989854021126	32.8229185140468	0.993269995412744
EFCAB7	1	-0.0559783110769021	0.164566850055949	0.733739464973005	-0.378523410235766	0.266566788081962	0	0	0.993269995412744
EFHC1	1	-0.308667761888505	0.183043368469101	0.0917362119575476	-0.667426171696838	0.0500906479198274	0	0	0.909200534881744
EFHC2	1	-0.0715484067165519	0.131955089739629	0.587668431337191	-0.330175630182975	0.187078816749871	0	0	0.993269995412744
EFHD1	1	-0.0603726653491308	0.103516380436971	0.559746236823929	-0.263261042815541	0.142515712117279	0	0	0.993269995412744
EFNA5	1	0.162494105150895	0.113535294898814	0.152366869520368	-0.0600309838249144	0.385019194126705	0	0	0.930445509614258
EFR3A	1	0.0439841956320226	0.216149204195776	0.838752082462455	-0.379660459878692	0.467628851142737	0.0428026074732876	45.0907098326394	0.993269995412744
EFR3B	1	-0.00367831700991244	0.0969014662449602	0.969720089878484	-0.193601700899158	0.186245066879333	0	0	0.997416714421743
EFTUD2	1	-0.134890832294836	0.163605961043626	0.409663439961415	-0.455552623596405	0.185770959006734	0.0294388420637131	54.921117514443	0.985227420517936
EGF	1	-0.13222070211048	0.103857577236835	0.202983855341971	-0.335777813016262	0.0713364087953029	0	0	0.952942321481385
EGFLAM	1	-0.0988097821620153	0.0949324783210663	0.297948533869691	-0.284874020634435	0.0872544563104041	0	0	0.970600313423531
EGFR	1	0.0415838758280369	0.0931941865941268	0.655447902031826	-0.141073373464957	0.224241125121031	0.00179540056488754	10.2722925994244	0.993269995412744
EGLN1	1	0.0433620911409532	0.10029629188113	0.665494374897258	-0.153215028728979	0.239939211010886	0	0	0.993269995412744
EHBP1	1	-0.0804721915620269	0.12614090485309	0.523503125216788	-0.327703822051376	0.166759438927322	0	0	0.993269995412744
EHMT1	1	-0.0762434542747211	0.150594946652394	0.612658960683627	-0.371404125967143	0.218917217417701	0.0203363406601602	40.6354190418434	0.993269995412744
EID1	1	-0.15249595383636	0.161586523105619	0.345301615417242	-0.469199719510422	0.164207811837702	0	0	0.97889979649529
EIF1AX	1	-0.077363660557139	0.0981430591481585	0.430536221507727	-0.269720521820114	0.114993200705836	0	0	0.985227420517936
EIF2A	1	-0.128607349412236	0.125634179499387	0.305993392928568	-0.374845816458275	0.117631117633803	0	0	0.970600313423531
EIF2AK2	1	-0.0305890597132152	0.163851794854308	0.851905763772049	-0.351732676429905	0.290554557003475	0.0347503207458702	64.4963787610158	0.993269995412744
EIF2AK3	1	0.284525623060297	0.201440110691438	0.157815255366545	-0.110289738936683	0.679340985057276	0	0	0.930445509614258
EIF2AK4	1	-0.00730557646884934	0.129760271423285	0.955102369524232	-0.26163103508263	0.247019882144931	0	0	0.993565083426241
EIF2B3	1	-0.198714421091616	0.402486665924973	0.621506212230148	-0.987573790562167	0.590144948378935	0	0	0.993269995412744
EIF2S1	1	0.04922666965162	0.101361264317176	0.627211340438605	-0.149437757837489	0.247891097140729	0	0	0.993269995412744
EIF2S3	1	0.572764576681544	0.478812372342268	0.23161101088783	-0.365690428461483	1.51121958182457	0.262784034113522	46.2949115637792	0.953603338481858
EIF3E	1	-0.210860600415043	0.110944738332835	0.0573555707214423	-0.42830829182162	0.00658709099153393	0	0	0.873232664604208
EIF3H	1	0.0330149096725913	0.157263806426073	0.83371973256441	-0.27521648699419	0.341246306339373	0	0	0.993269995412744
EIF3K	1	0.170246733846873	0.171488812646741	0.320828348006222	-0.165865162692277	0.506358630386023	0	0	0.974148624716584
EIF3L	1	0.066889565507685	0.145789718641724	0.646371673616349	-0.218853032346322	0.352632163361692	0	0	0.993269995412744
EIF4E3	1	0.215239707331142	0.236119287309211	0.361994120337861	-0.247545591850178	0.678025006512461	0	0	0.97889979649529
EIF4ENIF1	1	-0.150501669979289	0.192242820480937	0.433701827432561	-0.527290674408325	0.226287334449747	0	0	0.985227420517936
EIF4G3	1	0.119775124418393	0.404368511823003	0.767075137024827	-0.672772595236752	0.912322844073539	0.24554598129059	74.4770549699022	0.993269995412744
EIF5	1	0.244208757934718	0.187769011472735	0.193402006672288	-0.12381174196453	0.612229257833967	0	0	0.952942321481385
EIF5B	1	-0.330222754101469	0.307790537381471	0.283324315713829	-0.933481122151381	0.273035613948444	0	0	0.969365569229654
ELAVL1	1	-0.153963385540471	0.217607288801406	0.479238031285066	-0.580465834364634	0.272539063283691	0	0	0.993269995412744
ELAVL3	1	0.0636993314206576	0.172311294244801	0.711623996574148	-0.274024599428635	0.401423262269951	0	0	0.993269995412744
ELAVL4	1	-0.0445666424584088	0.136437950218978	0.743937134422809	-0.311980111012075	0.222846826095257	0	0	0.993269995412744
ELF1	1	-0.0156017378077793	0.247720678061804	0.949781499771911	-0.501125345034756	0.469921869419198	0	0	0.993358301046778
ELF2	1	0.121962241477633	0.188379572601351	0.517354870753625	-0.247254936244063	0.491179419199328	0	0	0.993269995412744
ELL	1	-0.0423736078526912	0.166134461717551	0.798679770249318	-0.367991169410039	0.283243953704657	0	0	0.993269995412744
ELL2	1	0.115105786247623	0.0771094435775926	0.135500383776347	-0.0360259460323819	0.266237518527628	0	0	0.930445509614258
ELMO1	1	-0.247801383609555	0.11999302637448	0.0389105556791037	-0.482983393699501	-0.0126193735196089	0	0	0.864602701857238
ELMOD1	1	-0.165061997894666	0.123014407762534	0.179657515616011	-0.406165806688758	0.0760418108994251	0	0	0.945629969367821
ELMOD3	1	-0.209751746915365	0.103017193848229	0.041741836505576	-0.411661736646275	-0.00784175718445471	0	0	0.873232664604208
ELOVL5	1	-0.060739900912092	0.124333833599422	0.625179646262083	-0.304429736826755	0.182949935002571	0	0	0.993269995412744
ELOVL6	1	-0.0489629816798137	0.178047566977149	0.783316666524544	-0.397929800490009	0.300003837130382	0.0371395500650426	57.5163146694691	0.993269995412744
ELOVL7	1	-0.235471147503581	0.158978387818505	0.138566089765885	-0.547063061948091	0.0761207669409297	0	0	0.930445509614258
ELP2	1	-0.293694858442598	0.307884923190068	0.340128623438871	-0.897138219278012	0.309748502392816	0.12632660263771	66.1929824006255	0.97889979649529
ELP3	1	-0.157924516236176	0.145798969857211	0.278734659112983	-0.443685246139351	0.127836213666998	0	0	0.969365569229654
ELP4	1	-0.00548626643351015	0.12793139694781	0.965793651691809	-0.256227196943115	0.245254664076094	0	0	0.996727115295968
EMCN	1	-0.177173193377506	0.450183107945376	0.693907345982256	-1.05951587139875	0.705169484643738	0.298584021984259	73.0405931216074	0.993269995412744
EML1	1	-0.0714074626433889	0.128878782133832	0.579533086587334	-0.324005233997084	0.181190308710307	0.0105710463483186	31.8127078818496	0.993269995412744
EML2	1	-0.165608575016732	0.134472285053422	0.218119361846555	-0.429169410640242	0.0979522606067791	0	0	0.952942321481385
EML4	1	-0.259740761749687	0.171099756084198	0.128997703206936	-0.595090121438303	0.0756085979389284	0	0	0.930121826696673
EML5	1	-0.157302410956766	0.127169983786269	0.216107106954451	-0.406550999092397	0.091946177178864	0	0	0.952942321481385
EML6	1	0.099384418565532	0.159227000440162	0.532517176766455	-0.212694767663529	0.411463604794593	0	0	0.993269995412744
EMX2OS	1	-0.0796722452078867	0.286902300088634	0.781244061469795	-0.641990420463311	0.482645930047538	0.0942804350401261	57.2629764085291	0.993269995412744
ENAH	1	0.0454055011511601	0.167102584636169	0.785835541699738	-0.282109546459287	0.372920548761607	0.035702139501882	63.8465496775792	0.993269995412744
ENDOD1	1	-0.0243729470153344	0.22989376599813	0.915567830078459	-0.474956448641948	0.426210554611279	0.0383467980747357	36.2693091140124	0.993269995412744
ENKUR	1	-0.0281440351053966	0.163770416982363	0.863555028891064	-0.349128154123936	0.292840083913142	0.0295937188950608	53.4696420967311	0.993269995412744
ENO2	1	-0.148785365409703	0.184833935621229	0.420838264930066	-0.511053222348108	0.213482491528701	0	0	0.985227420517936
ENOSF1	1	-0.0701866066899574	0.09980117635713	0.481891040237459	-0.265793317964663	0.125420104584748	0	0	0.993269995412744
ENOX1	1	0.16017707438516	0.213817274556242	0.453778461617676	-0.258897083017586	0.579251231787906	0.069243006701782	75.71282756715	0.99275177973702
ENOX2	1	0.0515968785026932	0.109006832189628	0.63597334744861	-0.162052586657778	0.265246343663165	0	0	0.993269995412744
ENPP1	1	0.142619642798525	0.107397756051337	0.184192186932636	-0.0678760910825145	0.353115376679565	0	0	0.949228284889213
ENPP3	1	0.193838245308539	0.164454559855781	0.238528178662995	-0.128486769102179	0.516163259719257	0	0	0.956132920901641
ENPP6	1	-0.32543597341983	0.169292233764803	0.0545639252894941	-0.65724265446118	0.00637070762152026	0	0	0.873232664604208
ENTHD1	1	0.047485314604967	0.144684082427791	0.742760454364486	-0.236090276089727	0.331060905299662	0	0	0.993269995412744
ENTPD1	1	0.0759209688682514	0.13996648499435	0.587527492143656	-0.19840830076334	0.350250238499843	0	0	0.993269995412744
EP300	1	-0.0949284945832258	0.0788408270939414	0.228569289317618	-0.249453676198701	0.059596687032249	0	0	0.952942321481385
EP400	1	-0.248492693005795	0.1501765218432	0.0979913102336922	-0.54283326714196	0.0458478811303698	0	0	0.914410435277366
EPB41	1	-0.0680715204806718	0.149707231159562	0.64932679922809	-0.361492301778625	0.225349260817282	0	0	0.993269995412744
EPB41L1	1	-0.0623326673308782	0.143452796904479	0.663913111444177	-0.343494982745196	0.218829648083439	0.0114464182089417	27.3829375735957	0.993269995412744
EPB41L2	1	-0.0940547918637722	0.149124729763975	0.528228696547634	-0.386333891405431	0.198224307677887	0	0	0.993269995412744
EPB41L3	1	-0.138447586298356	0.140733281014572	0.325234181759243	-0.414279748513071	0.13738457591636	0	0	0.976638016171488
EPB41L4A	1	-0.239153343471339	0.133597265072105	0.0734367789721981	-0.500999171445716	0.0226924845030375	0	0	0.878608597305508
EPB41L4B	1	-0.482724369990645	0.229236704011422	0.0352225936750173	-0.9320200537877	-0.0334286861935898	0	0	0.864602701857238
EPB41L5	1	-0.152322031297158	0.153423398912539	0.320797006786377	-0.453026367551456	0.14838230495714	0	0	0.974148624716584
EPC1	1	-0.172058702049587	0.18546502785021	0.353555387072829	-0.535563477027717	0.191446072928543	0.0401084642096311	57.9075694768153	0.97889979649529
EPC2	1	-0.187685110000616	0.155812435656094	0.228373993346815	-0.493071872230026	0.117701652228793	0.0268438543978472	47.5810599521264	0.952942321481385
EPDR1	1	-0.0118333685458086	0.178494860344681	0.947142732942602	-0.36167686624689	0.338010129155273	0	0	0.993358301046778
EPHA3	1	-0.204443342857388	0.230990061935532	0.376116616747999	-0.657175545037706	0.248288859322931	0	0	0.980778666354569
EPHA4	1	-0.0569287372125762	0.274386137274178	0.835637567771291	-0.594715684127029	0.480858209701877	0.0868738771825307	57.3748141196382	0.993269995412744
EPHA5	1	-0.159810397587897	0.1577047413729	0.310892110866429	-0.468906010869985	0.149285215694192	0	0	0.970608421564109
EPHA6	1	0.167964987111131	0.113938560610542	0.140435401664254	-0.0553504881358648	0.391280462358127	0	0	0.930445509614258
EPHA7	1	-0.0391951743521688	0.216023935961225	0.856022982261173	-0.462594308634756	0.384203959930419	0.0509320411175275	54.477172292235	0.993269995412744
EPHB1	1	-0.0213816248605912	0.0622930518711069	0.731416010022814	-0.143473763015046	0.100710513293864	0	0	0.993269995412744
EPHB2	1	-0.0503598437643266	0.152815448433442	0.741742417631079	-0.34987261897521	0.249152931446557	0	0	0.993269995412744
EPM2A	1	0.123624722732058	0.117149725464436	0.29130134257854	-0.105984519976992	0.353233965441108	0	0	0.969594929909838
EPM2AIP1	1	-0.0806048031839093	0.24483738483804	0.741991137667673	-0.560477259535441	0.399267653167623	0.0724528997387819	50.9927201426782	0.993269995412744
EPN2	1	-0.0384949524734378	0.0874053267544023	0.659633783338365	-0.209806244969022	0.132816340022146	0	0	0.993269995412744
EPRS	1	-0.111296591247552	0.0788543782110123	0.158121015633895	-0.265848332564436	0.0432551500693323	0	0	0.930445509614258
EPS15	1	-0.10706293190184	0.117705880801987	0.363043974577568	-0.3377622190423	0.12363635523862	0	0	0.97889979649529
EPS15L1	1	0.0043301570178149	0.112576462043578	0.969317620882411	-0.216315654094539	0.224975968130168	0	0	0.997416714421743
EPS8	1	-0.159285601951274	0.120903717962542	0.187685063222874	-0.396252534754845	0.0776813308522976	0	0	0.950495196606304
ERBB4	1	-0.183225080257247	0.141505115750283	0.195378853100581	-0.460570010755973	0.094119850241479	0	0	0.952942321481385
ERC1	1	0.178284031454611	0.236235468815546	0.450436315132277	-0.284728979294794	0.641297042204016	0	0	0.992620334593466
ERC2	1	0.0902151702388386	0.175942790580817	0.608124203776059	-0.254626362639036	0.435056703116713	0	0	0.993269995412744
ERCC1	1	-0.060557594500021	0.395410256665402	0.878278962148712	-0.835547456681948	0.714432267681906	0.219649222288059	67.1872365182548	0.993269995412744
ERCC3	1	0.115843091830382	0.138049848144919	0.401390986713114	-0.154729638604883	0.386415822265647	0	0	0.985227420517936
ERCC8	1	-0.104530769982785	0.142671996191746	0.463762810633648	-0.384162744121043	0.175101204155473	9.6323745105422e-05	0.190333367406559	0.993269995412744
ERG	1	0.18935444764983	0.156826383295159	0.227272557882459	-0.118019615434355	0.496728510734015	0	0	0.952942321481385
ERGIC1	1	0.122067003661921	0.167881476306557	0.46716330408209	-0.206974643570344	0.451108650894187	0	0	0.993269995412744
ERGIC2	1	0.15754758948905	0.211197517826434	0.455683886891074	-0.256391939075017	0.571487118053116	0	0	0.993269995412744
ERI3	1	-0.172641863661236	0.167078393356702	0.301464199835485	-0.500109497235187	0.154825769912715	0	0	0.970600313423531
ERLIN1	1	-0.0487352658021347	0.14341315983496	0.733988904013514	-0.329819893987742	0.232349362383472	0	0	0.993269995412744
ERMAP	1	-0.272041624883746	0.214052224568382	0.203759817141215	-0.691576275848454	0.147493026080963	0.00374159713650775	3.33182949144913	0.952942321481385
ERMP1	1	-0.125204734682653	0.137880029345461	0.363841176357317	-0.395444626387083	0.145035157021777	0	0	0.97889979649529
ERN1	1	-0.00750954597096266	0.172006560296127	0.965176631171212	-0.344636209255989	0.329617117314063	0	0	0.996647352743036
ERP44	1	-0.888167814864909	1.08245830504395	0.411925456681624	-3.00974710751732	1.2334114777875	1.66904629536786	65.3874279833037	0.985227420517936
ESCO1	1	-0.391144313666064	0.166022247297628	0.0184741461133329	-0.716541939001816	-0.0657466883303112	0	0	0.805651902785187
ESF1	1	-0.121766846407719	0.129590156437775	0.347407193511741	-0.37575888577667	0.132225192961231	0	0	0.97889979649529
ESR1	1	0.119927959185936	0.0887364532306301	0.176533001574405	-0.053992293261922	0.293848211633794	0	0	0.945186383623458
ESR2	1	-0.0253085433905936	0.120693500593929	0.833907540381133	-0.261863457722758	0.211246370941571	0	0	0.993269995412744
ESRRG	1	-0.135107360240433	0.103002573610428	0.189625032519431	-0.336988694831807	0.0667739743509405	0	0	0.952942321481385
ESYT2	1	0.0336331799939977	0.137520812814622	0.80679100116443	-0.235902660247335	0.30316902023533	0.00543881696402524	14.377929000133	0.993269995412744
ETFA	1	-0.0596352934992726	0.0861037695023503	0.488561902619546	-0.228395580657017	0.109124993658472	0	0	0.993269995412744
ETFB	1	-0.0391801269263692	0.112912326516885	0.728594315357645	-0.26048422031009	0.182123966457351	0.00271488790863218	8.22283891485136	0.993269995412744
ETFDH	1	0.00852458448514705	0.117225078682801	0.94202909072721	-0.221232347818017	0.238281516788311	0	0	0.993358301046778
ETNK1	1	-0.215768030341807	0.212674362959256	0.310322053473847	-0.632602122176949	0.201066061493335	0	0	0.970608421564109
ETS1	1	-0.0371092335366959	0.090660167324173	0.68230310931234	-0.21479989632445	0.140581429251058	0	0	0.993269995412744
ETS2	1	-0.0961966110195837	0.280498123649077	0.731636666996487	-0.645962831102838	0.45356960906367	0.0370471485676686	23.5414501247538	0.993269995412744
ETV6	1	-0.0044335003209043	0.147576024136333	0.976033441448376	-0.293677192609731	0.284810191967923	0	0	0.998093993018996
EVC2	1	0.0816823533833953	0.26308295623933	0.756194934078912	-0.433950765792019	0.59731547255881	0.0816883545345116	55.5203624680824	0.993269995412744
EVI5	1	-0.143731007359677	0.130667496019991	0.271342919866738	-0.39983459350889	0.112372578789537	0	0	0.968638434890967
EVL	1	-0.348490523379706	0.185795095140642	0.0607004323282637	-0.712642218359558	0.0156611716001455	0	0	0.873232664604208
EXD2	1	0.0858693461276318	0.0856908384886614	0.316303430935297	-0.0820816111151832	0.253820303370447	0	0	0.974148624716584
EXD3	1	0.208953238991263	0.129751376710755	0.107307833439355	-0.0453547863063063	0.463261264288833	0	0	0.930121826696673
EXOC2	1	0.0312831181022685	0.169506241705659	0.853578576391923	-0.300943010795564	0.363509247000101	0	0	0.993269995412744
EXOC4	1	-0.419190143278412	0.552927035383511	0.448373627269413	-1.5029072187086	0.664526932151773	0.48213658325031	77.8972781843762	0.992620334593466
EXOC5	1	-0.344306339377474	0.246151385203891	0.161885418557136	-0.826754189121747	0.138141510366799	0	0	0.930445509614258
EXOC6	1	-0.222582334178986	0.125063724954592	0.0751166615368753	-0.46770273086241	0.0225380625044375	0	0	0.878608597305508
EXOC6B	1	-0.0825270166778583	0.143379194174072	0.56489523563107	-0.363545073391414	0.198491040035697	0	0	0.993269995412744
EXOSC7	1	-0.0632270241363382	0.188318927644015	0.73706362590381	-0.432325339925811	0.305871291653135	0.0130384852616253	4.48277035504249	0.993269995412744
EXPH5	1	0.0993512927523883	0.303755323608662	0.743609864466568	-0.495998201632899	0.694700787137675	0.117343516872924	63.5620947806018	0.993269995412744
EXT1	1	-0.17778550232299	0.0851282092510417	0.0367577971965899	-0.344633726523421	-0.0109372781225585	0	0	0.864602701857238
EXT2	1	0.0318149922825119	0.127964919610242	0.80365259651913	-0.218991641438125	0.282621626003149	0	0	0.993269995412744
EYA1	1	-0.163789317983353	0.17661373345423	0.353725527495955	-0.5099458747288	0.182367238762093	0	0	0.97889979649529
EYA2	1	-0.319168724159333	0.167059659165689	0.0560679075226424	-0.64659963939362	0.00826219107495452	0	0	0.873232664604208
EYA3	1	0.288587236397281	0.145602319506014	0.0474765971060852	0.00321193410000103	0.573962538694562	0.00327556040156234	7.7198140583622	0.873232664604208
EYA4	1	-0.0868343245324536	0.239456148279133	0.716880231385929	-0.556159751036237	0.38249110197133	0.0532500676971783	46.2550742479655	0.993269995412744
EYS	1	-0.0358029874583108	0.102091215043042	0.725816377447295	-0.235898092080607	0.164292117163986	0	0	0.993269995412744
EZH1	1	-0.0978685150958889	0.12059944514644	0.41706876209118	-0.334239084138425	0.138502053946647	0	0	0.985227420517936
F13A1	1	-0.126834298139136	0.0790674859806381	0.108686036282466	-0.281803723009312	0.0281351267310407	0	0	0.930121826696673
F8	1	-0.155993019553463	0.0862151193942608	0.0703971980942546	-0.324971548489034	0.0129855093821092	0	0	0.878608597305508
FAAH2	1	-0.113782477655683	0.109388518253733	0.298261679880845	-0.328180033755202	0.100615078443836	0	0	0.970600313423531
FABP6	1	-0.13111079331766	0.204909904439898	0.522272689857939	-0.532726826095403	0.270505239460083	0	0	0.993269995412744
FADS1	1	-0.0981258839993146	0.106867151227388	0.358511887464533	-0.307581651535391	0.111329883536762	0	0	0.97889979649529
FADS3	1	0.0119654969077713	0.168272801476318	0.943312016218878	-0.317843133563471	0.341774127379014	0	0	0.993358301046778
FAF1	1	-0.108241735698396	0.18834777899929	0.565500430941168	-0.477396599105114	0.260913127708323	0	0	0.993269995412744
FAF2	1	-0.034060148749422	0.109610560739589	0.755999929087468	-0.248892900124257	0.180772602625413	0	0	0.993269995412744
FAM102B	1	-0.0122833348318828	0.0847862064720042	0.884810187624353	-0.178461245902788	0.153894576239022	0	0	0.993269995412744
FAM104B	1	-0.0813011713678766	0.115866115774001	0.482877481903504	-0.308394585313466	0.145792242577713	0	0	0.993269995412744
FAM107A	1	0.0611995546288335	0.146528671467058	0.676193776941513	-0.225991364149103	0.34839047340677	0	0	0.993269995412744
FAM107B	1	-0.174549016281224	0.143923601326713	0.225210353948379	-0.456634091406882	0.107536058844435	0	0	0.952942321481385
FAM110B	1	-0.179996944536545	0.124073147878815	0.1468543696847	-0.423175845827535	0.0631819567544439	0	0	0.930445509614258
FAM114A1	1	0.0222856310627177	0.249484133324391	0.92882215835037	-0.466694284967277	0.511265547092713	0.106942949835661	85.6519905273815	0.993284048160899
FAM117B	1	0.0393690131563357	0.11088337409071	0.722553003900307	-0.177958406545738	0.25669643285841	0	0	0.993269995412744
FAM118B	1	-0.166272801663803	0.103862590634708	0.109400817872969	-0.369839738648858	0.0372941353212521	0	0	0.930121826696673
FAM120A	1	-0.107414973969368	0.120251365721187	0.371721341569581	-0.34310331987465	0.128273371935913	0	0	0.97889979649529
FAM120AOS	1	0.197620704021648	0.170678809046786	0.246924669065672	-0.136903614634242	0.532145022677539	0.0341383825085513	57.6416471515463	0.963418998370778
FAM120B	1	-0.509011377274107	0.702795053568968	0.468901734421595	-1.88646437078218	0.868441616233968	0.838483996977529	82.7478070755221	0.993269995412744
FAM120C	1	0.0290362088575536	0.0764001714343979	0.703905155055797	-0.120705375566552	0.178777793281659	0	0	0.993269995412744
FAM124A	1	0.0109458210457586	0.100031387049154	0.912866305442078	-0.18511209489417	0.207003736985687	0	0	0.993269995412744
FAM126A	1	-0.0241238533968577	0.0940106737162864	0.797481707140419	-0.208381388043125	0.16013368124941	0	0	0.993269995412744
FAM126B	1	0.104748444262673	0.129660231983359	0.419166166055491	-0.149380940651819	0.358877829177166	0	0	0.985227420517936
FAM129A	1	0.265692712435615	0.185880090325097	0.15289592616385	-0.0986255700446276	0.630010994915857	0	0	0.930445509614258
FAM131A	1	-0.0791111155627591	0.177655423456725	0.656098268158904	-0.427309347196153	0.269087116070634	0	0	0.993269995412744
FAM133A	1	0.205366141303293	0.14865834321308	0.167136356277048	-0.0859988573957374	0.496731140002324	0	0	0.937763628655865
FAM133B	1	-0.057404459920772	0.117303379451566	0.624581550611379	-0.287314858910678	0.172505939069134	0.000526669120195464	1.88373344429297	0.993269995412744
FAM135A	1	-0.129565319300101	0.268843831765475	0.629851944107492	-0.656489547026177	0.397358908425976	0.116099710571937	79.9825623969955	0.993269995412744
FAM135B	1	-0.153547269754436	0.066259483081615	0.0204839699916405	-0.283413470228642	-0.0236810692802294	0	0	0.805651902785187
FAM13A	1	-0.214644398171808	0.134962377077304	0.111744280328203	-0.479165796511238	0.0498770001676215	0	0	0.930121826696673
FAM13B	1	0.0419883520066238	0.157918561171736	0.790326922399863	-0.267526340380364	0.351503044393612	0	0	0.993269995412744
FAM13C	1	-0.164394559293804	0.225961007202903	0.466898234114338	-0.60726999532189	0.278480876734282	0	0	0.993269995412744
FAM149A	1	-0.0684224418395075	0.144945967564559	0.636887663672958	-0.352511317970354	0.215666434291339	0	0	0.993269995412744
FAM149B1	1	-0.0371904079447882	0.11508292330112	0.74657268750573	-0.262748792850569	0.188367976960992	0	0	0.993269995412744
FAM151B	1	0.0313570058255368	0.177879901279359	0.860072486116475	-0.317281194255548	0.379995205906621	0	0	0.993269995412744
FAM155A	1	-0.0299043887427391	0.135235036056316	0.824991987773247	-0.294960188861095	0.235151411375616	0	0	0.993269995412744
FAM160A1	1	-0.444347836364324	0.397020044950764	0.263051600351557	-1.22249282560829	0.333797152879646	0	0	0.967533535172936
FAM160B1	1	0.117749670668702	0.0943988733058063	0.21226439244148	-0.0672687211918374	0.302768062529242	0	0	0.952942321481385
FAM161A	1	-0.0464851654958861	0.119342474923614	0.696898430732941	-0.280392118172044	0.187421787180271	0	0	0.993269995412744
FAM168A	1	-0.0483394324237527	0.137097976838255	0.724395525078761	-0.31704652938004	0.220367664532534	0	0	0.993269995412744
FAM168B	1	0.0630381146941704	0.316722556156176	0.842237241471947	-0.557726688463398	0.683802917851739	0.153727092664289	76.6092851261693	0.993269995412744
FAM169A	1	-0.259233412885965	0.15231457088329	0.088762736643624	-0.557764486137887	0.0392976603659571	0	0	0.903758639191492
FAM171A1	1	-0.0603420610513811	0.0839696287691495	0.472376507809468	-0.224919509234113	0.10423538713135	0	0	0.993269995412744
FAM171B	1	-0.115384322055077	0.162179890578185	0.476799928169614	-0.433251066604966	0.202482422494812	0	0	0.993269995412744
FAM172A	1	-0.33809134117974	0.205214042059325	0.0994541083888336	-0.740303472737905	0.0641207903784249	0	0	0.914410435277366
FAM174A	1	0.0591836211133468	0.139540039483232	0.671468372941505	-0.214309830675084	0.332677072901778	0	0	0.993269995412744
FAM178B	1	-0.2017840065838	0.118986029175883	0.0899118246635808	-0.434992338431962	0.0314243252643622	0	0	0.90638288021094
FAM184A	1	-0.138010423905305	0.0877430200257902	0.115743485624899	-0.30998358305063	0.0339627352400208	0	0	0.930121826696673
FAM184B	1	-0.0114402950432225	0.200590479860403	0.954518835418323	-0.40459041121122	0.381709821124775	0	0	0.993565083426241
FAM186A	1	0.101745668812452	0.100864814452372	0.313102691716417	-0.0959457348215126	0.299437072446418	0	0	0.971893911149739
FAM189A1	1	-0.0627555340994143	0.185239309856508	0.734774815342392	-0.425817909939226	0.300306841740397	0.0162214253483232	23.0148603844264	0.993269995412744
FAM193A	1	0.124754945334479	0.125072640597794	0.318541321964602	-0.12038292568852	0.369892816357478	0	0	0.974148624716584
FAM193B	1	0.034195560229193	0.113153977672343	0.762496719797169	-0.187582160716049	0.255973281174435	0.00755023511195598	21.9790575501583	0.993269995412744
FAM196A	1	-0.174431971440484	0.152268850708552	0.251980336780657	-0.472873434796552	0.124009491915583	0	0	0.966803123662053
FAM196B	1	-0.157958728701553	0.167838862700626	0.346636595297384	-0.486916854800943	0.170999397397837	0	0	0.97889979649529
FAM19A1	1	-0.0994036234997184	0.121838792222716	0.41457914877498	-0.3382032681761	0.139396021176663	0	0	0.985227420517936
FAM19A2	1	-0.0295518161286291	0.144662896494211	0.83813426797765	-0.313085883156528	0.25398225089927	0	0	0.993269995412744
FAM19A4	1	-0.0256829684059157	0.112300221170411	0.819102732786278	-0.245787357355804	0.194421420543972	0	0	0.993269995412744
FAM19A5	1	0.0584147904105653	0.165387268608611	0.723938475529311	-0.265738299563764	0.382567880384894	0	0	0.993269995412744
FAM200B	1	-0.0122887468843548	0.181734624234464	0.946088784213231	-0.368482065127823	0.343904571359114	0	0	0.993358301046778
FAM35A	1	-0.116685024132373	0.0966357477967622	0.227250165158919	-0.306087609433123	0.0727175611683765	0	0	0.952942321481385
FAM3C	1	-0.161085674362644	0.09968149297712	0.106093485274131	-0.356457810522982	0.0342864617976934	0	0	0.930121826696673
FAM45A	1	-0.12408641021886	0.0941915398506273	0.187710002920455	-0.308698435974459	0.0605256155367386	0	0	0.950495196606304
FAM46D	1	-0.396537350767701	0.504742335188688	0.432088196336605	-1.38581414921017	0.592739447674772	0.429698870031848	84.3312512000413	0.985227420517936
FAM49A	1	-0.0594255170435772	0.126966293759182	0.639754785950614	-0.308274880062106	0.189423845974952	0	0	0.993269995412744
FAM49B	1	-0.0977620746976627	0.214897381794589	0.649163587333065	-0.51895320338701	0.323429053991685	0	0	0.993269995412744
FAM50B	1	0.0043330923368683	0.123400782580771	0.971988855633972	-0.2375279971855	0.246194181859237	0	0	0.997416714421743
FAM66C	1	-0.0239226935608173	0.160219260758045	0.88130727294928	-0.337946674276217	0.290101287154582	0	0	0.993269995412744
FAM69A	1	-0.0772327545202077	0.118274641852874	0.513759475974956	-0.309046792836215	0.1545812837958	0	0	0.993269995412744
FAM78B	1	-0.106171534682283	0.155061230243513	0.493528729573575	-0.410085961358041	0.197742891993475	0.0341384686538987	70.8920409257904	0.993269995412744
FAM81A	1	-0.0573733170500565	0.326503270703082	0.860513531466814	-0.697307968462628	0.582561334362515	0.173251935171297	80.9707700800106	0.993269995412744
FAM83B	1	-0.0808779162419088	0.251694979439592	0.747958010575331	-0.574191011033057	0.41243517854924	0.0868605700493087	66.0489547055788	0.993269995412744
FANCA	1	-0.0845639856504969	0.192462442319987	0.660386826566681	-0.461783440974288	0.292655469673294	0.0425423152849859	57.2665170244125	0.993269995412744
FANCC	1	-0.477392631366534	0.387697062407146	0.218190201504517	-1.23726491059652	0.28247964786345	0	0	0.952942321481385
FANCI	1	0.0242380002564249	0.177882167153969	0.89161673901794	-0.324404640857288	0.372880641370138	0	0	0.993269995412744
FANCL	1	-0.0307412311226768	0.120888046724979	0.799267628550447	-0.267677448865031	0.206194986619677	0	0	0.993269995412744
FANCM	1	-0.0188188228427625	0.227196055336574	0.933986107032648	-0.464114908732016	0.426477263046491	0.0573090038830209	53.5371117294951	0.993358301046778
FANK1	1	-0.00693900751463818	0.104662025108845	0.947139627895116	-0.212072807277002	0.198194792247725	0.00258413504062816	10.9739781727736	0.993358301046778
FAR1	1	-0.156173884030427	0.254115208973491	0.538832752570561	-0.654230541542339	0.341882773481485	0	0	0.993269995412744
FAR2	1	-0.218274343487287	0.20799109017983	0.293975272015876	-0.625929389344976	0.189380702370402	0	0	0.969594929909838
FARP1	1	-0.121970887363797	0.167409804945687	0.46626062032716	-0.450088075716219	0.206146300988625	0	0	0.993269995412744
FARP2	1	-0.014416425777899	0.146747944366726	0.921742219962023	-0.30203711154197	0.273204259986172	0	0	0.993269995412744
FARS2	1	0.167948974720419	0.277626498576882	0.545215033070138	-0.376188963644231	0.712086913085068	0.0263454881253096	16.892283006115	0.993269995412744
FARSB	1	-0.175899530520266	0.265241599777762	0.507223472322113	-0.695763513286468	0.343964452245935	0	0	0.993269995412744
FASTKD1	1	-0.0996980046361278	0.160805932410856	0.535264638395497	-0.414871840661788	0.215475831389532	0	0	0.993269995412744
FASTKD2	1	-0.256092379235112	0.20707970643387	0.216204027209576	-0.661961145774624	0.1497763873044	0	0	0.952942321481385
FAT3	1	0.113697041099536	0.210426381538133	0.588978141931458	-0.298731088112288	0.526125170311361	0	0	0.993269995412744
FAT4	1	0.126546310123141	0.27500949227733	0.645406750462322	-0.412462390147072	0.665555010393354	0	0	0.993269995412744
FBLN2	1	0.105573274324477	0.235097351944718	0.653386970895474	-0.355209068347908	0.566355616996862	0	0	0.993269995412744
FBLN5	1	0.109776092173296	0.166031861980057	0.508500185228721	-0.215640377593742	0.435192561940334	0	0	0.993269995412744
FBLN7	1	-0.126772083685161	0.220401545567165	0.565164895526184	-0.558751175133767	0.305207007763445	0	0	0.993269995412744
FBN1	1	0.0617351286338386	0.253530035855584	0.807616359233855	-0.435174610642255	0.558644867909932	0	0	0.993269995412744
FBN2	1	-0.00238232482548234	0.200051583129714	0.990498574211441	-0.394476222809942	0.389711573158977	0	0	0.998093993018996
FBN3	1	0.0999244619103786	0.175195398154423	0.568433497058266	-0.243452208729446	0.443301132550203	0	0	0.993269995412744
FBRSL1	1	-0.0911702782093629	0.21962223385651	0.678051737633451	-0.521621946772355	0.339281390353629	0	0	0.993269995412744
FBXL13	1	0.294230856773889	0.190593696729292	0.12264657197305	-0.0793259244958731	0.667787638043651	0	0	0.930121826696673
FBXL16	1	0.168867343520955	0.208735594726128	0.41851446455875	-0.240246904433805	0.577981591475715	0	0	0.985227420517936
FBXL17	1	0.149892787796801	0.228409203255922	0.511665400251298	-0.297781024322295	0.597566599915897	0	0	0.993269995412744
FBXL2	1	-0.0961097444142648	0.222891796988784	0.66632686315554	-0.532969638961695	0.340750150133166	0.0364573887040279	27.3898914396378	0.993269995412744
FBXL20	1	-0.184088353968304	0.164574375750761	0.263322604799305	-0.506648203217956	0.138471495281349	0.0370472788220781	68.1416401806603	0.967533535172936
FBXL3	1	-0.0844274814564383	0.142871609792223	0.554565630621796	-0.364450691062455	0.195595728149578	0	0	0.993269995412744
FBXL4	1	-0.184908850773365	0.134542096109324	0.169330926604394	-0.448606513552167	0.0787888120054364	0	0	0.938227309274808
FBXL5	1	-0.178297842415	0.146058475624317	0.222188577662323	-0.464567194275482	0.107971509445482	0	0	0.952942321481385
FBXL7	1	0.19534564301668	0.343386988990991	0.569438265300362	-0.477680488165315	0.868371774198675	0.130191918271091	52.8094748569167	0.993269995412744
FBXO10	1	-0.196277037224651	0.136805607681523	0.15136837011117	-0.464411101163551	0.0718570267142498	0	0	0.930445509614258
FBXO11	1	0.00489524226302156	0.106888763295684	0.963471620666141	-0.204602884148545	0.214393368674588	0.0116564049552108	48.2306499136218	0.99620139727314
FBXO15	1	-0.088498872115877	0.0839172033913098	0.291609451953372	-0.252973568446167	0.0759758242144127	0	0	0.969594929909838
FBXO16	1	-0.0811418656315118	0.14483241427396	0.575311255114213	-0.365008181402458	0.202724450139435	0	0	0.993269995412744
FBXO17	1	-0.165221159527135	0.197235044596323	0.402206725213917	-0.55179474342508	0.221352424370809	0	0	0.985227420517936
FBXO18	1	0.120514023016114	0.159159952105918	0.448937173706594	-0.191433750892606	0.432461796924834	0	0	0.992620334593466
FBXO2	1	-0.013499048384462	0.138788087738178	0.922516951271545	-0.285518701834476	0.258520605065552	0	0	0.993269995412744
FBXO21	1	0.0108905695613962	0.118457223694439	0.926748310248596	-0.221281322588309	0.243062461711101	0	0	0.993279982370517
FBXO28	1	-0.398700025793512	0.169665052940419	0.0187772309260759	-0.731237418991815	-0.0661626325952096	0	0	0.805651902785187
FBXO3	1	-0.330057036958408	0.115397071384764	0.00423393194053591	-0.556231140793943	-0.103882933122873	0	0	0.535977293381477
FBXO31	1	-0.198966781787875	0.283780350620893	0.483222187565072	-0.755166048524975	0.357232484949224	0.106179647661867	57.640116549733	0.993269995412744
FBXO32	1	-0.124082289546483	0.209684766660688	0.554013764965844	-0.535056880308115	0.28689230121515	0.0443064996747482	47.8521383154337	0.993269995412744
FBXO33	1	-0.112047318101649	0.11705285085994	0.338447652988789	-0.341466690074869	0.117372053871571	0	0	0.97889979649529
FBXO34	1	-0.0122308180042132	0.148011702710516	0.934142463753882	-0.302328424607273	0.277866788598847	0	0	0.993358301046778
FBXO36	1	0.00306076308159445	0.240673286350234	0.989853174750034	-0.468650210205759	0.474771736368948	0.0663334502888386	54.8952467605883	0.998093993018996
FBXO42	1	0.110360617623232	0.106186661673963	0.298661643903499	-0.0977614148962749	0.31848265014274	0	0	0.970600313423531
FBXO45	1	-0.0262108116108923	0.179598552721388	0.883967880235516	-0.37821750662033	0.325795883398545	0.0189681812628189	22.8493611228702	0.993269995412744
FBXO9	1	0.12297433724513	0.203304592776251	0.545260513705911	-0.275495342487904	0.521444016978163	0	0	0.993269995412744
FBXW11	1	-0.161796203460814	0.106300269551933	0.12799212609332	-0.370140903329502	0.0465484964078739	0	0	0.930121826696673
FBXW2	1	0.07777224146782	0.0976370758743212	0.425715825487136	-0.113592910801654	0.269137393737294	0	0	0.985227420517936
FBXW4	1	-0.134092784873861	0.13736695804096	0.328982818960408	-0.403327075299967	0.135141505552244	0	0	0.977715544531744
FBXW7	1	-0.0983653420345854	0.13504232074452	0.466366426725546	-0.363043427082551	0.16631274301338	0	0	0.993269995412744
FCF1	1	0.0846940066155636	0.112588010914362	0.451902463636424	-0.135974439867589	0.305362453098716	0	0	0.992620334593466
FCHO2	1	-0.270692730994465	0.143741865662443	0.0596751072496766	-0.552421610763448	0.0110361487745179	0	0	0.873232664604208
FCHSD2	1	0.102978914694617	0.155844821399479	0.508754342411556	-0.202471322425439	0.408429151814673	0	0	0.993269995412744
FDX1	1	0.0563609921214626	0.101850622844194	0.580010662241473	-0.143262560456129	0.255984544699055	0	0	0.993269995412744
FER	1	-0.144932033793635	0.14766779438448	0.32635927354871	-0.434355592463682	0.144491524876413	0	0	0.977655285857906
FER1L4	1	-0.0277513263669041	0.141148329574128	0.844131894561495	-0.304396968810184	0.248894316076376	0.0164975987017946	38.6237959299832	0.993269995412744
FER1L6	1	-0.222363143006179	0.110745379256714	0.0446563224207138	-0.439420097803568	-0.00530618820878928	0	0	0.873232664604208
FERMT1	1	0.00955476766700522	0.267817115430186	0.971540337639707	-0.515357133019566	0.534466668353576	0.106608395036331	74.2068622275436	0.997416714421743
FERMT2	1	-0.0932773602623012	0.120952216951549	0.440593242329401	-0.330339349337612	0.143784628813009	0	0	0.991143180282489
FEZ1	1	0.0895347713134882	0.139511991242928	0.521021783112231	-0.183903706934118	0.362973249561094	0	0	0.993269995412744
FGD1	1	0.00775559262574112	0.17845113473316	0.96533437487409	-0.342002204451557	0.357513389703039	0	0	0.996647352743036
FGD4	1	0.0892496256869836	0.23109716321265	0.699348870173584	-0.363692491139185	0.542191742513152	0.0859153304706169	80.2987207689099	0.993269995412744
FGD5	1	-0.0122216738743326	0.168568465202684	0.942201833174467	-0.342609794600786	0.31816644685212	0	0	0.993358301046778
FGD6	1	0.149905033876932	0.179621282758577	0.403964563062175	-0.202146211186764	0.501956278940628	0	0	0.985227420517936
FGF1	1	-0.164431417244344	0.165732454526044	0.321124469325869	-0.489261059184812	0.160398224696125	0	0	0.974148624716584
FGF12	1	-0.0034965047680311	0.137500667171785	0.979712778173201	-0.272992860274958	0.265999850738896	0	0	0.998093993018996
FGF13	1	0.00292548015340219	0.10155606777925	0.97701887526237	-0.196120755105435	0.20197171541224	0	0	0.998093993018996
FGF14	1	-0.132872877085228	0.149347875224758	0.373633925915438	-0.425589333693336	0.159843579522881	0	0	0.97889979649529
FGFR1	1	0.0304936983552506	0.103256275636989	0.767749032580388	-0.171884883070988	0.232872279781489	0.00238910528762058	11.1276896450009	0.993269995412744
FGFR1OP	1	-0.0556574415635107	0.093085916951328	0.549896826025658	-0.238102486256	0.126787603128979	0.00420015401468408	23.8943485211938	0.993269995412744
FGFR1OP2	1	0.0403095455813575	0.111783376739396	0.718395413100712	-0.178781846898132	0.259400938060847	0	0	0.993269995412744
FGFR2	1	0.00269288610921401	0.103540861515094	0.979250993100334	-0.20024347338862	0.205629245607048	0	0	0.998093993018996
FGGY	1	0.0669501144247674	0.100714396777898	0.506209015627602	-0.13044647598459	0.264346704834125	0	0	0.993269995412744
FHAD1	1	0.119607019045988	0.118184780985545	0.311521787399869	-0.112030895206434	0.35124493329841	0	0	0.970608421564109
FHIT	1	-0.286388264327136	0.265592177138014	0.280899528009695	-0.806939366093225	0.234162837438954	0.0972110810877926	67.6886553087473	0.969365569229654
FHL1	1	0.0665309980293833	0.185740402889447	0.720198539318819	-0.297513502107893	0.43057549816666	0.0200165923001288	27.5547301706275	0.993269995412744
FHL2	1	-0.159430264486247	0.0922305941533001	0.0838798174972975	-0.340198907299446	0.0213383783269519	0	0	0.892898514379918
FHOD3	1	-0.0257221031877	0.142479001004396	0.856734470935961	-0.304975813709562	0.253531607334162	0	0	0.993269995412744
FIG4	1	-0.237548071565962	0.103486638301002	0.0217075325643588	-0.440378155517048	-0.034717987614875	0	0	0.811482928748178
FIGN	1	-0.142334641420308	0.159437090766496	0.372000546408004	-0.454825597122484	0.170156314281868	0.0246322531766569	47.6906881065714	0.97889979649529
FILIP1	1	-0.119114225992816	0.200601212386339	0.552655138955737	-0.512285377525111	0.274056925539479	0.0481498206328423	55.2728200095548	0.993269995412744
FILIP1L	1	-0.0299677267165286	0.119964175242349	0.802737663439864	-0.265093189626584	0.205157736193527	0	0	0.993269995412744
FIP1L1	1	0.0082939342417253	0.137961136619476	0.952061731146721	-0.262104924798658	0.278692793282108	0.00884161541037033	23.156477264041	0.993358301046778
FKBP5	1	0.203741243034299	0.102095680300229	0.0459784361791987	0.00363738666873414	0.403845099399865	0	0	0.873232664604208
FKRP	1	-0.0229431102863506	0.151286924802312	0.879460658679687	-0.319460034230701	0.273573813658	0	0	0.993269995412744
FKTN	1	0.188053625154989	0.312114025171881	0.546830862827544	-0.423678623251726	0.799785873561704	0.142820316473943	73.304480350087	0.993269995412744
FLCN	1	-0.093263397866169	0.143378151360779	0.515387720291316	-0.374279410703229	0.187752614970891	0	0	0.993269995412744
FLI1	1	-0.208503470529317	0.168671354838839	0.216401985431326	-0.539093251237018	0.122086310178383	0	0	0.952942321481385
FLNB	1	0.120122241474852	0.148028810739466	0.417090763519849	-0.170008896248798	0.410253379198502	0.00189593792688118	4.28891099083298	0.985227420517936
FLRT2	1	-0.172409149512204	0.18976906403488	0.363603108209687	-0.544349680400445	0.199531381376036	0.0385871889131104	53.5725963015995	0.97889979649529
FLT1	1	0.134170758755337	0.306312508809227	0.661372368377374	-0.466190726524855	0.734532244035529	0.125620893522972	64.614811267161	0.993269995412744
FLT3	1	0.0515471942305798	0.128078267770015	0.687340840868522	-0.199481597800926	0.302575986262085	0	0	0.993269995412744
FLVCR1	1	-0.111057804845433	0.156703180474458	0.478501709819394	-0.41819039483825	0.196074785147384	0.0167608000818967	26.210014100261	0.993269995412744
FLVCR2	1	0.12405034550521	0.174968721245567	0.478333265091654	-0.218882046557129	0.466982737567548	0	0	0.993269995412744
FMN1	1	-0.0111203003213443	0.158896824893065	0.944206069328087	-0.32255235436952	0.300311753726831	0	0	0.993358301046778
FMN2	1	-0.151104998295193	0.232810803299707	0.516308428286614	-0.607405787974458	0.305195791384072	0.0128906223390301	9.84793455664687	0.993269995412744
FMNL2	1	0.0832929680385296	0.520578703418352	0.872880506025431	-0.937022541779998	1.10360847785706	0.405348977789288	74.3889623415832	0.993269995412744
FMNL3	1	-0.144578847906114	0.232783984862724	0.534543113982731	-0.60082707441477	0.311669378602543	0.0509508624745392	38.9518797026261	0.993269995412744
FN1	1	-1.12403824775123	0.525560548035242	0.0324565952856932	-2.15411799359543	-0.0939585019070199	0	0	0.864602701857238
FNBP1	1	-0.226903017577428	0.169354003760364	0.18030553034161	-0.558830765585403	0.105024730430547	0	0	0.945629969367821
FNBP1L	1	-0.0801592074891713	0.13521681892002	0.553301755641783	-0.345179302676485	0.184860887698142	0	0	0.993269995412744
FNBP4	1	0.0409102326466108	0.108141436396705	0.705205497602679	-0.171043087927359	0.252863553220581	0	0	0.993269995412744
FNDC3A	1	-0.00402209840258338	0.180070028036523	0.982179691843406	-0.356952868049286	0.348908671244119	0	0	0.998093993018996
FNDC3B	1	-0.182256314010875	0.211194939926088	0.388150273318052	-0.596190789983108	0.231678161961358	0.0497507443423637	50.032227576982	0.984638980341324
FNIP1	1	-0.101804968855677	0.151835527789765	0.502542264845051	-0.399397134897248	0.195787197185893	0	0	0.993269995412744
FNIP2	1	-0.224349245511148	0.110829135597188	0.0429413104543935	-0.441570359719343	-0.00712813130295345	0	0	0.873232664604208
FNTB	1	-0.390405228405826	0.479680425957332	0.415710207598861	-1.33056158737103	0.549751130559377	0.341983352681068	71.4001094334741	0.985227420517936
FOXJ3	1	-0.0907877388212751	0.195425485190818	0.642243374208417	-0.473814651456543	0.292239173813993	0	0	0.993269995412744
FOXK1	1	-0.314471558730338	0.14143825389867	0.0261899138363353	-0.591685442407963	-0.037257675052712	0	0	0.830167410719109
FOXK2	1	0.0536572640628479	0.196023444258771	0.784293036122387	-0.330541626809838	0.437856154935534	0	0	0.993269995412744
FOXN2	1	-0.103148559416435	0.164882407368993	0.531584798077696	-0.426312139543924	0.220015020711053	0	0	0.993269995412744
FOXN3	1	0.0158279215155573	0.233395739247784	0.945932256784805	-0.4416193215552	0.473275164586315	0	0	0.993358301046778
FOXO1	1	0.219286981956581	0.202454734969613	0.278745935278039	-0.177517007083463	0.616090970996624	0	0	0.969365569229654
FOXO3	1	-0.158693170636886	0.120209576983827	0.186789113907211	-0.394299612121982	0.0769132708482109	0	0	0.949354584311004
FOXP1	1	-0.134368439307777	0.115249792212399	0.243659417089128	-0.360253881269804	0.0915170026542498	0	0	0.958996097945167
FOXP2	1	-0.0963844199366039	0.239610002971466	0.687496067134593	-0.566011396096212	0.373242556223004	0.085054388168968	73.6635549330794	0.993269995412744
FOXRED2	1	0.0854591958702528	0.168301676928255	0.611611928143818	-0.244406029446823	0.415324421187328	0	0	0.993269995412744
FRAS1	1	0.18519836818974	0.395066632055895	0.639228647900953	-0.589118002133351	0.959514738512832	0.190131054202618	57.6584810967761	0.993269995412744
FREM1	1	-0.290565179282314	0.211402082187358	0.169296757751203	-0.704905646626312	0.123775288061685	0	0	0.938227309274808
FREM2	1	0.270614502321296	0.276711967147721	0.328091843374216	-0.271730987379468	0.81295999202206	0	0	0.977715544531744
FRMD3	1	-0.162122059951599	0.285957037553792	0.570751199577249	-0.722587554682799	0.398343434779601	0.134896495500868	81.965882538045	0.993269995412744
FRMD4A	1	-0.0189424027851739	0.182675505576052	0.917411975811289	-0.376979814571882	0.339095009001534	0	0	0.993269995412744
FRMD4B	1	0.0859467143469259	0.146944570438916	0.55862028936118	-0.202059351437058	0.37395278013091	0	0	0.993269995412744
FRMD5	1	-0.022743706492833	0.174148140962717	0.89609192769338	-0.364067790754362	0.318580377768696	0	0	0.993269995412744
FRMD6	1	-0.130516817060139	0.108580380350761	0.229352110370541	-0.34333045197529	0.0822968178550132	0	0	0.953186324324523
FRMPD4	1	0.128099279227291	0.167595137104505	0.444666032991895	-0.200381153481591	0.456579711936172	0	0	0.992467121565922
FRS2	1	-0.0243094435175417	0.186651996257535	0.896377025391331	-0.390140633824816	0.341521746789732	0	0	0.993269995412744
FRY	1	-0.183982296747381	0.102775759329001	0.0734325041023117	-0.385419083515979	0.0174544900212183	0	0	0.878608597305508
FRYL	1	-0.10407630755117	0.181331159106974	0.565996827034492	-0.45947884867574	0.251326233573401	0	0	0.993269995412744
FSD1L	1	-0.49923382635984	0.76069916656063	0.511642142185018	-1.99017679588831	0.991709143168631	1.01667042681843	86.5091859091544	0.993269995412744
FSHR	1	0.0322594552646067	0.0971799220595493	0.739922506571746	-0.158209691992519	0.222728602521733	0	0	0.993269995412744
FSIP1	1	0.233039896711188	0.259465021190901	0.369102734205147	-0.275502200070899	0.741581993493275	0.107510863468627	78.792112480727	0.97889979649529
FSIP2	1	-0.0884977992108957	0.197395750274715	0.653917383113471	-0.475386360450599	0.298390762028808	0.0375213762412623	36.7097754278579	0.993269995412744
FSTL4	1	-0.187585073170994	0.113109829178118	0.0972301007293636	-0.409276264657583	0.0341061183155948	0	0	0.914410435277366
FSTL5	1	-0.208655661720432	0.26678891033203	0.434155685716042	-0.731552317445897	0.314240994005032	0.0490881882895346	32.1468032113881	0.985227420517936
FTO	1	-0.0204637175728535	0.111207713948096	0.854002886150271	-0.238426831714155	0.197499396568448	0	0	0.993269995412744
FTSJ1	1	-0.0854125787686849	0.106094095966448	0.420782523028736	-0.293353185835259	0.12252802829789	0	0	0.985227420517936
FUS	1	-0.132584194547485	0.199588743863119	0.506506682611797	-0.523770944238788	0.258602555143817	0.0369146381642151	46.2276115593583	0.993269995412744
FUT10	1	-0.0951432039447592	0.131460983182599	0.469227090106847	-0.352801996354878	0.16251558846536	0	0	0.993269995412744
FUT8	1	-0.193119600712204	0.0930574726791869	0.0379612998398906	-0.375508895655731	-0.0107303057686781	0	0	0.864602701857238
FUT9	1	0.170947874071437	0.125054527729895	0.171629479636834	-0.0741544963828238	0.416050244525697	0	0	0.939996265070957
FXN	1	0.0388734589739367	0.124468828740476	0.75480128353968	-0.20508096255528	0.282827880503154	0.0148570447616445	47.3046787682119	0.993269995412744
FXR1	1	-0.106550783436757	0.138258989542767	0.440908013012144	-0.37753342347948	0.164431856605966	0	0	0.991143180282489
FXYD6	1	-0.215698454277533	0.148902940946031	0.147453723659151	-0.507542855723847	0.0761459471687824	0	0	0.930445509614258
FYN	1	0.150833751021936	0.158599711896422	0.34158701214571	-0.16001597225348	0.461683474297353	0	0	0.97889979649529
FZD3	1	-0.337657747774538	0.158338457370926	0.0329652523729586	-0.647995421589184	-0.027320073959893	0	0	0.864602701857238
G2E3	1	-0.145141687818889	0.119805848255536	0.225713737145511	-0.37995683553701	0.0896734598992323	0	0	0.952942321481385
G3BP1	1	-0.175672479680586	0.146782060752698	0.231374666058786	-0.463360032332443	0.112015072971272	0	0	0.953603338481858
GAB1	1	-0.0352302622883534	0.142347717633483	0.804525628567612	-0.314226662131458	0.243766137554751	0	0	0.993269995412744
GAB2	1	-0.0618215162846446	0.126245692887272	0.624351805153844	-0.309258527547002	0.185615494977713	0	0	0.993269995412744
GABBR2	1	-0.160720503508793	0.0767586359790138	0.0362740020764702	-0.31116466553008	-0.0102763414875052	0	0	0.864602701857238
GABPA	1	-0.292328819263699	0.139181065256535	0.0356981467501926	-0.565118694496427	-0.019538944030972	0	0	0.864602701857238
GABPB1	1	-0.106228042060551	0.106783351465164	0.319833710152152	-0.315519565080755	0.103063480959652	0	0	0.974148624716584
GABPB2	1	-0.220795658607183	0.137497462912822	0.108314291809847	-0.490285733881946	0.0486944166675803	0	0	0.930121826696673
GABRA1	1	-0.0887679839678212	0.140793685264579	0.528378812789932	-0.364718536337063	0.187182568401421	0.0202399618698215	50.7242106507806	0.993269995412744
GABRA2	1	-0.0142236836470354	0.106524137920254	0.893777836839539	-0.223007157454911	0.19455979016084	0	0	0.993269995412744
GABRA3	1	-0.0907578185919836	0.174218480151672	0.602406795782011	-0.432219765130567	0.2507041279466	0	0	0.993269995412744
GABRA4	1	-0.0513332544889523	0.124196615912805	0.67937035479364	-0.294754148679805	0.1920876397019	0	0	0.993269995412744
GABRA5	1	-0.0593513475985386	0.102436945468999	0.562323377930747	-0.260124071404069	0.141421376206992	0	0	0.993269995412744
GABRB1	1	0.0442682384293977	0.120739177075242	0.713884931695799	-0.192376200161082	0.280912677019877	0	0	0.993269995412744
GABRB2	1	-0.0191390619632335	0.242698577054101	0.937144463958257	-0.49481953208839	0.456541408161923	0.0833073112653452	70.5939812326021	0.993358301046778
GABRB3	1	-0.285141757800134	0.15202089756463	0.0606999562694249	-0.583097241924262	0.0128137263239947	0	0	0.873232664604208
GABRG2	1	-0.0167136409150865	0.129773450188227	0.897523097348674	-0.271064929433514	0.237637647603341	0	0	0.993269995412744
GABRG3	1	-0.176836418375177	0.136579628886751	0.195406627230329	-0.444527572015055	0.0908547352647	0	0	0.952942321481385
GAD1	1	-0.105354370204402	0.100543452418665	0.294708117834355	-0.302415915826301	0.0917071754174975	0	0	0.969594929909838
GADL1	1	-0.137881612347715	0.106282908357101	0.194525410636434	-0.346192284899803	0.0704290602043741	0	0	0.952942321481385
GAK	1	0.0298977240719418	0.131126342931426	0.819640798639149	-0.227105185498102	0.286900633641986	0	0	0.993269995412744
GALC	1	-0.0911892264947055	0.114943454101727	0.427579825658588	-0.316474256792723	0.134095803803312	0	0	0.985227420517936
GALK2	1	-0.233185606200527	0.171706267112458	0.17444798518548	-0.569723705660759	0.103352493259705	0	0	0.945186383623458
GALM	1	-0.222471163268049	0.0977321473178705	0.0228259327278539	-0.414022652142839	-0.0309196743932604	0	0	0.817785584298077
GALNT1	1	-0.14927795285345	0.269984588967211	0.580323076968108	-0.678438023610032	0.379882117903133	0.104751590035512	67.0205572317811	0.993269995412744
GALNT10	1	-0.0531329149134198	0.209123922621754	0.79943852462862	-0.463008271557799	0.35674244173096	0.0617850598947886	70.6253584250477	0.993269995412744
GALNT11	1	0.0572333994539372	0.0843613367040749	0.497498057735562	-0.108111782173707	0.222578581081581	0	0	0.993269995412744
GALNT13	1	0.0389659520836242	0.130984443161655	0.766095995894881	-0.217758839048253	0.295690743215502	0	0	0.993269995412744
GALNT14	1	0.209243105699966	0.191164357143673	0.273704295841051	-0.165432149429384	0.583918360829317	0	0	0.969365569229654
GALNT2	1	-0.0335533205693627	0.118398633852617	0.776875745703291	-0.265610378739237	0.198503737600512	0	0	0.993269995412744
GALNT7	1	-0.0341077078250306	0.138475373723482	0.805443172105994	-0.305514453068779	0.237299037418718	0.00183030163635008	4.41194636178197	0.993269995412744
GALNTL6	1	-0.0382414355227291	0.188200347421543	0.838982346945499	-0.407107338346879	0.33062446730142	0	0	0.993269995412744
GAN	1	0.0966627026142455	0.393687248459132	0.806044759807535	-0.674950125538325	0.868275530766816	0.244844646887228	78.7220297756378	0.993269995412744
GANC	1	-0.098863024708373	0.34992400470474	0.777539346940456	-0.784701471255687	0.586975421838941	0	0	0.993269995412744
GAP43	1	-0.124898669718794	0.159788330003382	0.434419846461769	-0.438078041675224	0.188280702237636	0	0	0.985227420517936
GAPVD1	1	-0.17859488007309	0.166350326767194	0.282998845974729	-0.504635529353259	0.147445769207079	0.0279812058821459	50.2454933165964	0.969365569229654
GARNL3	1	-0.10724000308705	0.0854345169803524	0.209395132096917	-0.274688579405116	0.0602085732310167	0	0	0.952942321481385
GAS2	1	-0.228842282242029	0.106749330704319	0.0320541217683767	-0.43806712579625	-0.019617438687808	0	0	0.864602701857238
GAS7	1	-0.0846033353056731	0.118819828058942	0.476445922137629	-0.317485918950441	0.148279248339095	0	0	0.993269995412744
GAS8	1	-0.177235707647944	0.143556394402707	0.216976859029584	-0.458601070427677	0.104129655131789	0	0	0.952942321481385
GATAD2A	1	-0.0792295536034988	0.155416562801979	0.61019974614005	-0.383840419296385	0.225381312089387	0	0	0.993269995412744
GATAD2B	1	-0.0226804192783102	0.172853365543231	0.89560767901185	-0.36146679034958	0.316105951792959	0	0	0.993269995412744
GATC	1	-0.111974008569702	0.220503168867474	0.611585659761813	-0.544152278026904	0.320204260887501	0.054703836267666	55.6717638301091	0.993269995412744
GBA3	1	-0.125659579840213	0.139841800181761	0.368874376960132	-0.399744471729711	0.148425312049285	0	0	0.97889979649529
GBE1	1	0.0297800113702192	0.153420545815898	0.846092052264461	-0.270918732917418	0.330478755657857	0	0	0.993269995412744
GBF1	1	-0.025722803000482	0.172497121232007	0.88145879694614	-0.363810948052056	0.312365342051092	0	0	0.993269995412744
GCC2	1	-0.0460542014045218	0.133407048124731	0.729932250937865	-0.307527211012796	0.215418808203753	0	0	0.993269995412744
GCOM1	1	-0.0937575146200368	0.351724417246601	0.789803897998483	-0.783124704906712	0.595609675666639	0	0	0.993269995412744
GDA	1	-0.00967819756623544	0.0999454835947908	0.922857613991409	-0.205567745829464	0.186211350696993	0	0	0.993269995412744
GDAP1L1	1	-0.071311205896169	0.201136954041007	0.72293382200319	-0.465532391776631	0.322909979984293	0.0537190314265109	64.7442242842145	0.993269995412744
GDAP2	1	0.0474101151424831	0.157962521680177	0.764074020281798	-0.262190738257792	0.357010968542758	0	0	0.993269995412744
GDE1	1	-0.304993302952544	0.132299613350714	0.0211485066699587	-0.564295780288518	-0.0456908256165704	0	0	0.805651902785187
GDF1	1	-0.128795957258317	0.114868818091984	0.262184073899748	-0.353934703665288	0.0963427891486538	0	0	0.967533535172936
GDI2	1	-0.116512568377108	0.141147255336908	0.409105839127265	-0.393156105354127	0.160130968599911	0.022564631106092	50.7450744850102	0.985227420517936
GDPD1	1	-0.0478194987079291	0.113640581187798	0.67390407394074	-0.270550945018213	0.174911947602355	0	0	0.993269995412744
GDPD4	1	-0.488378996262245	0.150510119833354	0.00117522832501928	-0.783373410444426	-0.193384582080063	2.2897636357171e-05	0.0488474423413898	0.391939001891849
GEMIN5	1	-0.145104605506902	0.83287523702712	0.86169154750991	-1.77751007369532	1.48730086268151	0.91106265825675	57.6282562321472	0.993269995412744
GEMIN8	1	-0.104993819370824	0.177883634143296	0.555030575720129	-0.453639335730784	0.243651696989136	0	0	0.993269995412744
GFAP	1	-0.188929344749889	0.179334350735346	0.292110345737333	-0.540418213382041	0.162559523882263	0.0158564231704737	24.576532785852	0.969594929909838
GFM2	1	0.0719588759874226	0.182825687506865	0.693881690819714	-0.286372886974808	0.430290638949653	0	0	0.993269995412744
GFOD1	1	0.0363216453314863	0.186362253102674	0.84547273723676	-0.328941658827492	0.401584949490464	0.023920249591454	34.425797613994	0.993269995412744
GFOD2	1	-0.12951541053853	0.0938112607674515	0.167403347831389	-0.31338210298703	0.0543512819099705	0	0	0.937763628655865
GFPT1	1	-0.434020879814101	0.720635819837716	0.546991153280121	-1.84644113266552	0.978399373037317	0.756588326525467	65.3685879049656	0.993269995412744
GFRA1	1	-0.0146740646432661	0.0912560818329221	0.872250177057913	-0.193532698406033	0.164184569119501	0.00205920643297015	12.1850760686444	0.993269995412744
GFRA2	1	-0.0982893389502481	0.116521903684072	0.398933929730838	-0.326668073581074	0.130089395680578	0	0	0.985227420517936
GGA2	1	-0.169920110306168	0.08420851251815	0.0436069310948855	-0.334965762033432	-0.0048744585789039	0	0	0.873232664604208
GGT7	1	-0.141771221420932	0.0991069849861689	0.152577387521813	-0.336017342610175	0.0524748997683111	0	0	0.930445509614258
GHR	1	-0.309988685489508	0.131134129145307	0.0180834259871537	-0.567006855758334	-0.0529705152206823	0	0	0.805651902785187
GIGYF2	1	-0.00323430018668378	0.104753175547869	0.975368878144337	-0.208546751526708	0.202078151153341	0.00858028866990019	38.7434228684102	0.998093993018996
GINS1	1	-0.291583578244597	0.282590186509016	0.302154173401665	-0.845450166186726	0.262283009697532	0.0923346360919341	57.118243601275	0.970600313423531
GIPC1	1	-0.171872382987375	0.100675564232843	0.0877866204022338	-0.369192863006996	0.0254480970322456	0	0	0.902161394170558
GIPC2	1	-0.190710113097934	0.128850233324122	0.138848875256456	-0.443251929812796	0.0618317036169277	0	0	0.930445509614258
GIT2	1	-0.274057470089707	0.153439913970535	0.0740847143162287	-0.574794175262881	0.0266792350834667	0	0	0.878608597305508
GK5	1	0.0607338659447516	0.187505549790436	0.746010439584974	-0.306770258545885	0.428237990435389	0	0	0.993269995412744
GLB1	1	0.08084050312827	0.222421831781415	0.716264430696736	-0.35509827653873	0.51677928279527	0.0440709124641958	39.9576164016169	0.993269995412744
GLB1L3	1	-0.0306844996137543	0.102135855226265	0.763850492817033	-0.230867097387432	0.169498098159923	0	0	0.993269995412744
GLCCI1	1	0.164311494456574	0.140899879618927	0.243550648619644	-0.111847195022551	0.4404701839357	0	0	0.958996097945167
GLCE	1	-0.132181955502336	0.149328498176899	0.376061884864655	-0.424860433794513	0.160496522789842	0	0	0.980778666354569
GLDN	1	-0.0793506712323456	0.102838469405684	0.440348446293115	-0.28091036749271	0.122209025028019	0	0	0.991143180282489
GLG1	1	-0.0930178501222903	0.130070275143829	0.474525420170461	-0.347950904863411	0.16191520461883	0	0	0.993269995412744
GLI2	1	-0.104602535229528	0.315789269656105	0.740462018338035	-0.723538130459702	0.514333060000645	0.176971198423786	88.5612793614047	0.993269995412744
GLI3	1	0.0525424426811069	0.127051392295648	0.679201740723814	-0.196473710404032	0.301558595766246	0	0	0.993269995412744
GLIS1	1	-0.114822656057497	0.112360135392635	0.306820507624004	-0.335044474725106	0.105399162610112	0	0	0.970608421564109
GLIS3	1	0.0703375812245702	0.126359832778641	0.57776993624778	-0.17732314011407	0.31799830256321	0	0	0.993269995412744
GLMN	1	0.0360163154915828	0.198345877380494	0.855909690199155	-0.352734460656183	0.424767091639349	0	0	0.993269995412744
GLO1	1	-0.11661344950912	0.108452970784483	0.28226532171354	-0.32917736626308	0.0959504672448406	0	0	0.969365569229654
GLRA1	1	-0.0939141783489798	0.16039357151915	0.558195883225974	-0.408279801878263	0.220451445180303	0	0	0.993269995412744
GLRA2	1	0.00718685773163627	0.154499295909437	0.962898112573322	-0.295626197887657	0.309999913350929	0	0	0.99620139727314
GLRA3	1	-0.32199870025745	0.220768856081428	0.144693638221695	-0.754697707085155	0.110700306570255	0	0	0.930445509614258
GLRB	1	0.125721079612502	0.178423448386333	0.481045529701845	-0.223982453222152	0.475424612447156	0.00486194412825122	7.05159828675683	0.993269995412744
GLS	1	0.0873531710857293	0.169012851947238	0.60526550562709	-0.243905931655257	0.418612273826715	0	0	0.993269995412744
GLT1D1	1	-0.148648469401941	0.148555008896779	0.317006141251323	-0.439810936562654	0.142513997758773	0	0	0.974148624716584
GLUD1	1	0.0132490752451861	0.106685266580846	0.901166086669769	-0.195850204934327	0.222348355424699	0	0	0.993269995412744
GLYR1	1	-0.121086114933796	0.111573254898357	0.277806023281642	-0.339765676172482	0.0975934463048899	0	0	0.969365569229654
GMCL1	1	-0.188882978232412	0.113391153313919	0.095760293551256	-0.411125554893152	0.0333595984283281	0	0	0.914410435277366
GMDS	1	0.129219090034953	0.14187351039733	0.36239817435321	-0.148847880704083	0.407286060773989	0	0	0.97889979649529
GMPS	1	-0.0334099601521376	0.136642105013265	0.806838130354381	-0.301223564749877	0.234403644445602	0.0010586190032101	2.4459676626533	0.993269995412744
GNA12	1	-0.063661381504105	0.160011463248139	0.690736976635427	-0.377278086584011	0.249955323575801	0	0	0.993269995412744
GNA14	1	0.0761750726614393	0.133097088112965	0.567100382262107	-0.184690426487127	0.337040571810006	0	0	0.993269995412744
GNAI1	1	0.200105658215626	0.124608826742819	0.108302332369848	-0.0441231543560899	0.444334470787343	0	0	0.930121826696673
GNAL	1	-0.0778876253082809	0.205457987682957	0.704619019699798	-0.480577881502951	0.324802630886389	0.0677356333643167	80.0006015429062	0.993269995412744
GNAO1	1	0.0870486675008125	0.117591195839849	0.459139105887746	-0.143425841244287	0.317523176245912	0	0	0.993269995412744
GNAQ	1	-0.113885926454361	0.106497070601184	0.28489809878569	-0.322616349291701	0.0948444963829791	0	0	0.969365569229654
GNAS	1	-0.104643045291	0.149848063491603	0.484972314341681	-0.398339852887613	0.189053762305613	0	0	0.993269995412744
GNB1	1	0.0519519646153835	0.124483429057697	0.676429438993037	-0.19203107300975	0.295935002240517	0	0	0.993269995412744
GNB1L	1	-0.279507901031355	0.117671086816217	0.0175331706429085	-0.510138993212826	-0.0488768088498848	0	0	0.805651902785187
GNB5	1	-0.160905188700264	0.119195641019991	0.177040006613892	-0.394524352213612	0.0727139748130834	0	0	0.945186383623458
GNG12	1	-0.0927460930288178	0.107610388711993	0.388759431050448	-0.30365857926668	0.118166393209045	0	0	0.984638980341324
GNG2	1	-0.143022790320078	0.12667376165024	0.258870815459031	-0.39129880094076	0.105253220300604	0	0	0.967533535172936
GNG4	1	-0.239532411507114	0.14581043905655	0.10043138605705	-0.525315620627925	0.0462507976136966	0	0	0.914410435277366
GNG7	1	0.0488016001384013	0.137193711230234	0.722055434515064	-0.220093132778245	0.317696333055047	0	0	0.993269995412744
GNL1	1	-0.0818709230652814	0.27499780032314	0.765920824567425	-0.620856707526373	0.45711486139581	0	0	0.993269995412744
GNL3L	1	-0.0945689492979929	0.111528148562201	0.39647252999627	-0.31316010374234	0.124022205146354	0	0	0.985227420517936
GNPNAT1	1	-0.13349444212414	0.168876850422686	0.429245183817196	-0.464486986775163	0.197498102526882	0.0306311023121616	53.2544936215072	0.985227420517936
GNPTAB	1	-0.0640906103412883	0.151466500900245	0.672197574447441	-0.360959496970072	0.232778276287495	0.0205515981763389	38.8540267295403	0.993269995412744
GOLGA4	1	-0.140316091050791	0.142218072163883	0.323825869728441	-0.419058390442719	0.138426208341138	0	0	0.975551475620556
GOLGA8A	1	-0.0663222229701681	0.0884754271667055	0.453488550360307	-0.239730873733708	0.107086427793371	0	0	0.992620334593466
GOLGA8B	1	-0.0785170876236361	0.087839730149004	0.3713927419603	-0.250679795127401	0.0936456198801289	0	0	0.97889979649529
GOLGB1	1	-0.245641970489738	0.13796230439916	0.0749940656156228	-0.516043118336244	0.0247591773567686	0	0	0.878608597305508
GOLM1	1	-0.113972343439922	0.103231112298977	0.269571306418844	-0.316301605629927	0.0883569187500829	0	0	0.968638434890967
GOLPH3	1	-0.111654191264159	0.10057970107981	0.26695308808505	-0.308786782956392	0.085478400428074	0	0	0.968638434890967
GON4L	1	0.00706947280076122	0.127358056798681	0.95573324512075	-0.24254773166566	0.256686677267182	0	0	0.993623078833417
GOPC	1	-0.0736475777559122	0.0874008185110479	0.399428839737815	-0.244950034256888	0.0976548787450632	0	0	0.985227420517936
GOSR1	1	0.0709038209426527	0.116356300619469	0.542280459616928	-0.157150337645821	0.298957979531127	0.00859052640579461	16.9008676379479	0.993269995412744
GOT1	1	0.0884426921721619	0.227701591516393	0.697709015370636	-0.35784422642242	0.534729610766744	0.033616940489948	32.0351099850549	0.993269995412744
GP6	1	-0.0501239180978555	0.135546655930788	0.711538305976597	-0.315790481947043	0.215542645751332	0.0141691239243996	36.5062305068543	0.993269995412744
GPATCH1	1	-0.0452079555197334	0.199604375495913	0.820822048307031	-0.436425342648331	0.346009431608864	0.0554952451232199	69.4626440185853	0.993269995412744
GPATCH2	1	-0.10128317125646	0.136197617565214	0.457089076845168	-0.368225596464439	0.165659253951518	0	0	0.993269995412744
GPATCH4	1	-0.0534681659817559	0.149370693493847	0.720376091162465	-0.346229345575468	0.239293013611956	0.00968680285313171	17.6842069597289	0.993269995412744
GPATCH8	1	-0.0646723756059777	0.196584318135736	0.742170548918871	-0.449970559077384	0.320625807865429	0.0536297223881344	69.282070486716	0.993269995412744
GPBP1	1	0.164494793926867	0.0955510198671836	0.0851530866723302	-0.0227817636988837	0.351771351552619	0	0	0.892898514379918
GPBP1L1	1	-0.172151511426066	0.173527933762034	0.321164351787384	-0.512260011911305	0.167956989059172	0	0	0.974148624716584
GPC3	1	0.0160044448389616	0.20492987676836	0.937750752841378	-0.385650732983255	0.417659622661178	0.0544777978554	64.6144152771934	0.993358301046778
GPC4	1	-0.133280583166572	0.103060291052453	0.195931781135241	-0.335275041865594	0.0687138755324509	0	0	0.952942321481385
GPC5	1	0.0214050025390169	0.143985848521799	0.88182156246023	-0.260802074847148	0.303612079925182	0	0	0.993269995412744
GPC6	1	-0.217577940353765	0.154466552581651	0.158960461668504	-0.520326820229864	0.0851709395223344	0	0	0.930445509614258
GPCPD1	1	0.0401390676141324	0.21532580743955	0.852122581491289	-0.381891759909393	0.462169895137658	0.0547375667933423	58.6531738684313	0.993269995412744
GPD1L	1	-0.120447735689725	0.161354947617274	0.45537940097835	-0.436697621746928	0.195802150367478	0	0	0.993269995412744
GPD2	1	-0.15945050673322	0.188173238430298	0.396794399764307	-0.528263276910872	0.209362263444432	0.030274308108905	42.4509976672227	0.985227420517936
GPHN	1	-0.112895864309771	0.221663091054143	0.610532940661155	-0.547347539477715	0.321555810858173	0.0575671111845373	54.3408315843446	0.993269995412744
GPI	1	-0.0732289920386079	0.110362089560201	0.506988650307273	-0.289534712835186	0.143076728757971	0	0	0.993269995412744
GPM6A	1	-0.214743780722082	0.105994877886729	0.0427665653992083	-0.422489923925792	-0.00699763751837301	0	0	0.873232664604208
GPM6B	1	0.21753372743377	0.126104289019673	0.0845220008289724	-0.0296261373408195	0.464693592208359	0	0	0.892898514379918
GPR1	1	-0.205930575145239	0.151311310337502	0.173522290679032	-0.502495293860306	0.0906341435698285	0	0	0.943526105535617
GPR107	1	0.0702237543528099	0.136767263560867	0.60763349498239	-0.197835156490586	0.338282665196206	0	0	0.993269995412744
GPR137B	1	-0.0796725963994052	0.199342516199981	0.689394517607138	-0.470376748738961	0.311031555940151	0	0	0.993269995412744
GPR137C	1	-0.0776524484115769	0.337499111578204	0.818028102691833	-0.739138551919122	0.583833655095969	0.112656948263656	49.1591059249572	0.993269995412744
GPR149	1	-0.0999401873088976	0.15116082364126	0.508515237176425	-0.396209957519178	0.196329582901383	0	0	0.993269995412744
GPR155	1	-0.0195216704137115	0.123933300752593	0.874836974366206	-0.262426476373965	0.223383135546542	0	0	0.993269995412744
GPR158	1	-0.0393624630029373	0.13365006437834	0.76836146309453	-0.301311775715944	0.222586849710069	0	0	0.993269995412744
GPR176	1	-0.10236958233286	0.11437268567513	0.370758911449817	-0.326535927071236	0.121796762405515	0	0	0.97889979649529
GPR26	1	-0.0727888437752207	0.353713213009116	0.836958924434314	-0.766054002129032	0.620476314578591	0.210802758062696	84.2291052670231	0.993269995412744
GPR39	1	0.204640372505107	0.145030943491571	0.158241134949124	-0.0796150533822359	0.48889579839245	0.0103686806799472	22.5440145762673	0.930445509614258
GPR83	1	0.0704281136679456	0.143675733931818	0.62400090596785	-0.211171150290777	0.352027377626668	0.0230646924777315	52.349533148144	0.993269995412744
GPRASP2	1	-0.189325797651782	0.0814465976162076	0.0200966205052394	-0.348958195642875	-0.0296933996606897	0	0	0.805651902785187
GPRC5B	1	-0.00442995097210416	0.103920464941976	0.965997849533299	-0.208110319515034	0.199250417570826	0	0	0.996727115295968
GPRIN3	1	-0.0468731585362741	0.0971726926837211	0.629543371526576	-0.237328136477146	0.143581819404598	0	0	0.993269995412744
GPSM2	1	0.312612782810765	0.447128264671867	0.48445402236249	-0.563742512415988	1.18896807803752	0.324748379868858	79.1621947884143	0.993269995412744
GRAMD1B	1	-0.184092313845511	0.11447936795559	0.107817024115888	-0.408467752011376	0.0402831243203536	0	0	0.930121826696673
GRAMD1C	1	-0.0382937382957816	0.152029240070706	0.801130700706296	-0.336265573431359	0.259678096839796	0	0	0.993269995412744
GRAMD4	1	-0.0708291323645282	0.092953063297043	0.446067079097058	-0.253013788679404	0.111355523950348	0	0	0.992467121565922
GRB10	1	-0.237326663011646	0.140108995914699	0.0902896657790041	-0.511935248914526	0.0372819228912347	0	0	0.90638288021094
GRB14	1	-0.124533243923778	0.168742939413128	0.460511011304745	-0.455263327818933	0.206196839971376	0	0	0.993269995412744
GRB2	1	0.303541319416037	0.251978778901437	0.22834598152235	-0.190328012099161	0.797410650931236	0.107498154551255	84.6528538530421	0.952942321481385
GREB1	1	-0.00526939613954421	0.187602638719971	0.977591908694805	-0.372963811435367	0.362425019156278	0.0380055615412498	53.9303725331945	0.998093993018996
GREB1L	1	-0.150728026556256	0.0929086525410395	0.104733785813961	-0.332825639388839	0.0313695862763271	0.000312266291747943	1.80296226246205	0.930121826696673
GREM2	1	-0.119976277443727	0.0788740384059599	0.128231634556768	-0.274566552034637	0.0346139971471839	0	0	0.930121826696673
GRHL2	1	-0.0772084528944221	0.191742647332089	0.687193150963866	-0.453017135965682	0.298600230176838	0.0326771317722131	42.6823748053986	0.993269995412744
GRIA1	1	-0.182779660815163	0.0973617991667343	0.0604736746775755	-0.373605280651984	0.00804595902165856	0	0	0.873232664604208
GRIA2	1	-0.0682333233622051	0.180310239927018	0.705117285145696	-0.421634899662937	0.285168252938527	0	0	0.993269995412744
GRIA3	1	-0.235483426318273	0.198726229591129	0.236031684138803	-0.624979679100325	0.154012826463778	0.0228257147716505	28.8828948711043	0.956022854963034
GRIA4	1	0.276697251523974	0.179910373123824	0.124055277429773	-0.0759206002438848	0.629315103291832	0	0	0.930121826696673
GRID1	1	-0.141421200705045	0.111941715547104	0.206464597941895	-0.360822931544997	0.0779805301349073	0	0	0.952942321481385
GRID2	1	-0.0297028717720069	0.243701276438756	0.902992234679291	-0.507348596578408	0.447942853034394	0.0770841760783688	62.281626702192	0.993269995412744
GRIK1	1	-0.167378869583723	0.0950785824350602	0.0783354954497893	-0.353729466857564	0.018971727690117	0	0	0.878608597305508
GRIK2	1	-0.116340747467644	0.262187074962711	0.657236488355893	-0.63021797160646	0.397536476671172	0.0868560349709028	63.1571126437305	0.993269995412744
GRIK3	1	0.213860213766562	0.19022393632702	0.260904857805436	-0.158971850431837	0.586692277964961	0	0	0.967533535172936
GRIK4	1	0.247179288593499	0.132807822038956	0.0627187337140946	-0.0131192594680605	0.507477836655058	0	0	0.873232664604208
GRIK5	1	-0.213717615832973	0.197008385595286	0.278003681518179	-0.599846956252114	0.172411724586167	0	0	0.969365569229654
GRIN2A	1	-0.30485931545718	0.255709501644858	0.233179081202893	-0.806040729185787	0.196322098271426	0.0727926687330806	53.8002942386381	0.953603338481858
GRIN2B	1	-0.049668178123319	0.162417319806555	0.759752419755301	-0.368000275409692	0.268663919163053	0	0	0.993269995412744
GRIN3A	1	-0.196674149018121	0.138970730762867	0.157004020381871	-0.469051776218553	0.0757034781823105	0	0	0.930445509614258
GRIP1	1	0.0834305606673154	0.244882563152003	0.733332293661917	-0.396530443552466	0.563391564887097	0	0	0.993269995412744
GRK4	1	-0.102160891019213	0.17848564659497	0.5670673074438	-0.451986330102697	0.247664548064272	0.014784844273544	23.1642200057411	0.993269995412744
GRK5	1	-0.122603405506135	0.152120352701488	0.420264071047795	-0.420753818116581	0.175547007104312	0	0	0.985227420517936
GRK7	1	-0.0541294168742146	0.209156507191494	0.795790617347207	-0.464068638101735	0.355809804353306	0	0	0.993269995412744
GRM1	1	0.137928909449878	0.153139988587165	0.367762706755713	-0.162219952773841	0.438077771673596	0	0	0.97889979649529
GRM3	1	0.0667040846180038	0.151622831175767	0.659984690045272	-0.230471203720496	0.363879372956503	0	0	0.993269995412744
GRM5	1	0.00140412792939015	0.322879477787262	0.996530196119325	-0.631428019880744	0.634236275739524	0.155786675535612	73.3387724167589	0.998844978518863
GRM7	1	0.0179557410208653	0.143834473239055	0.900653272386838	-0.263954646262972	0.299866128304703	0.0177223439799891	41.4219274438616	0.993269995412744
GRM8	1	-0.135856826669519	0.190835696066004	0.476523798960243	-0.50988791792352	0.238174264584481	0	0	0.993269995412744
GRSF1	1	-0.195856683767037	0.151495854158591	0.196073747139251	-0.492783101725009	0.101069734190935	0	0	0.952942321481385
GRTP1	1	-0.108180157825435	0.0855466416565224	0.206023663156799	-0.275848494470573	0.0594881788197026	0	0	0.952942321481385
GRXCR1	1	-0.138577207747727	0.154753348480237	0.370535112700939	-0.441888197255967	0.164733781760514	0	0	0.97889979649529
GSDMB	1	-0.0775082999172554	0.161709739333767	0.631721607119641	-0.394453564960799	0.239436965126288	0	0	0.993269995412744
GSG1L	1	-0.202755798931613	0.129266250860771	0.116761451272387	-0.456112995035244	0.0506013971720193	0	0	0.930121826696673
GSK3B	1	-0.153218938542219	0.154338124634091	0.32083254306548	-0.455716104266491	0.149278227182052	0	0	0.974148624716584
GSN	1	0.211118697868968	0.15945271392486	0.185496161813673	-0.101402878660926	0.523640274398862	0	0	0.949354584311004
GSPT1	1	-0.0307589175811828	0.212062730321496	0.884674304336821	-0.446394231474545	0.384876396312179	0.0406517644995143	44.5969461186736	0.993269995412744
GSS	1	-0.213310002492785	0.136712520978372	0.118693398822942	-0.48126161984607	0.0546416148605011	0	0	0.930121826696673
GSTA4	1	-0.0409647188025682	0.124010878398626	0.741149376241179	-0.284021574155052	0.202092136549916	0	0	0.993269995412744
GSTCD	1	-0.101866197227662	0.223722578214098	0.648876361783706	-0.54035439305574	0.336621998600417	0.0768347825549972	75.410177623672	0.993269995412744
GSTM3	1	-0.181848226750524	0.139570205870475	0.192603508390105	-0.455400803571497	0.0917043500704482	0	0	0.952942321481385
GSTO2	1	0.0629213951033836	0.0793110539163607	0.427574150017609	-0.0925254141485978	0.218368204355365	0	0	0.985227420517936
GTDC1	1	-0.0751040333181342	0.200093896586162	0.707404684770088	-0.467280864153293	0.317072797517025	0.0347894729864117	43.4395086847744	0.993269995412744
GTF2A1L	1	-0.0122952173985725	0.148995828641366	0.93423277928046	-0.304321675382352	0.279731240585207	0.0195612589056854	44.0544534135668	0.993358301046778
GTF2B	1	0.0369385561373501	0.0831507189365731	0.656871850970271	-0.126033858266946	0.199910970541646	0	0	0.993269995412744
GTF2E2	1	-0.222695342432473	0.120114869461666	0.0637363318936472	-0.458116160585069	0.0127254757201223	0	0	0.873232664604208
GTF2F1	1	-0.0209237653268867	0.126278950571699	0.868397139312113	-0.26842596045293	0.226578429799157	0	0	0.993269995412744
GTF2F2	1	-0.0834577427978688	0.129925363092864	0.520645028086136	-0.338106775138172	0.171191289542434	0	0	0.993269995412744
GTF2H1	1	-0.0925751589022457	0.137551394747036	0.500933090819122	-0.362170938629688	0.177020620825196	0	0	0.993269995412744
GTF2H2	1	-0.165278928852775	0.130047106252286	0.203758586306144	-0.42016657340091	0.0896087156953588	0	0	0.952942321481385
GTF2H5	1	-0.0731381344775082	0.154136244332953	0.635141147545154	-0.375239622082362	0.228963353127346	0.0305994063545944	63.9986123836917	0.993269995412744
GTF2IRD1	1	-0.104591899624652	0.136445745351474	0.443351669537416	-0.372020646357264	0.16283684710796	0	0	0.992152992898114
GTF3C1	1	0.0291696628176952	0.0671399639150423	0.663954066919416	-0.102422248379107	0.160761574014497	0	0	0.993269995412744
GTF3C2	1	0.0557770031751291	0.197726298241007	0.777872981850822	-0.33175942017367	0.443313426523928	0.0579469180025639	73.5293696885748	0.993269995412744
GUCY1A2	1	-0.0767475706061839	0.0932938588561311	0.410710851226271	-0.259600173942964	0.106105032730596	0	0	0.985227420517936
GUCY2C	1	0.0148625370787789	0.11628972640206	0.898302417946196	-0.213061138441275	0.242786212598833	0	0	0.993269995412744
GUCY2F	1	-0.10377891534069	0.123809678325301	0.401910935469755	-0.346441425795768	0.138883595114388	0	0	0.985227420517936
GULP1	1	0.0136763826614349	0.170190523936798	0.93595153676861	-0.319890914764691	0.34724368008756	0	0	0.993358301046778
GUSBP1	1	-0.00985358728574601	0.184161896862851	0.957329525327861	-0.370804272461513	0.351097097890021	0	0	0.993909684263967
GXYLT2	1	-0.0992625479014579	0.163246144319468	0.543151347431382	-0.419219111382644	0.220694015579728	0	0	0.993269995412744
GYS1	1	-0.180044214737828	0.187233737242534	0.336249892470598	-0.547015596424031	0.186927166948374	0	0	0.97889979649529
H2AFV	1	-0.185376439426031	0.171112891256708	0.278649758348297	-0.520751543579698	0.149998664727636	0	0	0.969365569229654
H2AFY2	1	-0.100636235907319	0.130631661117233	0.441073529394274	-0.356669586937736	0.155397115123099	0	0	0.991143180282489
H6PD	1	-0.158527732653724	0.150657091240263	0.292688492869834	-0.453810205500204	0.136754740192756	0	0	0.969594929909838
[truncated: 3,571 more rows]
