# Supplementary material for: Sex-biased transcriptomic landscapes in bipolar disorder: integrating neurobiology and clinical heterogeneity through cross-study meta-analysis
Source: Biol Sex Differ. 2026 May 8;17:125. doi: 10.1186/s13293-026-00870-4 (PMC13321544; doi:10.1186/s13293-026-00870-4)
Supplement: Supplementary file 22 — Supplementary Material 22 [file 13293_2026_870_MOESM22_ESM.csv]

Id	Label	Degree	Betweenness	Expression
51400	PPME1	8	56	0
6429	SRSF4	4	30	0
4782	NFIC	2	32	0
579	NKX3-2	1	0	0
7528	YY1	1	0	0
4800	NFYA	1	0	0
6722	SRF	1	0	0
2625	GATA3	1	0	0
1869	E2F1	1	0	0
7157	TP53	1	0	0
6772	STAT1	1	0	0
4899	NRF1	1	0	0
64321	SOX17	1	0	0
