# Supplementary material for: Sex-biased transcriptomic landscapes in bipolar disorder: integrating neurobiology and clinical heterogeneity through cross-study meta-analysis
Source: Biol Sex Differ. 2026 May 8;17:125. doi: 10.1186/s13293-026-00870-4 (PMC13321544; doi:10.1186/s13293-026-00870-4)
Supplement: Supplementary file 23 — Supplementary Material 23 [file 13293_2026_870_MOESM23_ESM.csv]

Id	Label	Degree	Betweenness	Expression
6429	SRSF4	17	136	0
MIMAT0000416	hsa-miR-1-3p	1	0	0
MIMAT0000716	hsa-miR-302c-5p	1	0	0
MIMAT0001629	hsa-miR-329-3p	1	0	0
MIMAT0003386	hsa-miR-376a-5p	1	0	0
MIMAT0003886	hsa-miR-769-5p	1	0	0
MIMAT0004683	hsa-miR-362-3p	1	0	0
MIMAT0004950	hsa-miR-877-3p	1	0	0
MIMAT0005825	hsa-miR-1180-3p	1	0	0
MIMAT0007888	hsa-miR-1913	1	0	0
MIMAT0014988	hsa-miR-3125	1	0	0
MIMAT0018190	hsa-miR-3916	1	0	0
MIMAT0019906	hsa-miR-4760-5p	1	0	0
MIMAT0026611	hsa-miR-520g-5p	1	0	0
MIMAT0027422	hsa-miR-6761-5p	1	0	0
MIMAT0027556	hsa-miR-6828-5p	1	0	0
MIMAT0027618	hsa-miR-6859-5p	1	0	0
MIMAT0030988	hsa-miR-8061	1	0	0
