# Supplementary material for: Sex-biased transcriptomic landscapes in bipolar disorder: integrating neurobiology and clinical heterogeneity through cross-study meta-analysis
Source: Biol Sex Differ. 2026 May 8;17:125. doi: 10.1186/s13293-026-00870-4 (PMC13321544; doi:10.1186/s13293-026-00870-4)
Supplement: Supplementary file 24 — Supplementary Material 24 [file 13293_2026_870_MOESM24_ESM.csv]

Id	Label	Degree	Betweenness	Expression
51400	PPME1	16	222.5	0
6429	SRSF4	16	222.5	0
C459179	4-(5-benzo(1,3)dioxol-5-yl-4-pyridin-2-yl-1H-imidazol-2-yl)benzamide	2	20.17	0
C516138	(6-(4-(2-piperidin-1-ylethoxy)phenyl))-3-pyridin-4-ylpyrazolo(1,5-a)pyrimidine	2	20.17	0
C006632	arsenic trioxide	2	20.17	0
C018475	butyraldehyde	2	20.17	0
D010662	Phenylmercuric Acetate	2	20.17	0
D014635	Valproic Acid	2	20.17	0
C561637	2-(4-fluorophenylsulfonyl)-3-(1-(3-nitrophenylsulfonyl)-1H-pyrrol-2-yl)acrylonitrile	1	0	0
C578491	((5Z)5-(1,3-benzodioxol-5-yl)methylene-2-phenylamino-3,5-dihydro-4H-imidazol-4-one)	1	0	0
D001554	Benzene	1	0	0
D001564	Benzo(a)pyrene	1	0	0
C006780	bisphenol A	1	0	0
D003300	Copper	1	0	0
C039060	dihydroartemisinin	1	0	0
D004791	Enzyme Inhibitors	1	0	0
C045651	epigallocatechin gallate	1	0	0
C004925	methylmercuric chloride	1	0	0
C406082	monomethylarsonous acid	1	0	0
C558013	NSC 689534	1	0	0
D010269	Paraquat	1	0	0
D010936	Plant Extracts	1	0	0
C027373	potassium chromate(VI)	1	0	0
D012643	Selenium	1	0	0
D013849	Thimerosal	1	0	0
D014212	Tretinoin	1	0	0
D014638	Vanadates	1	0	0
D014810	Vitamin E	1	0	0
