# Supplementary material for: Sex-biased transcriptomic landscapes in bipolar disorder: integrating neurobiology and clinical heterogeneity through cross-study meta-analysis
Source: Biol Sex Differ. 2026 May 8;17:125. doi: 10.1186/s13293-026-00870-4 (PMC13321544; doi:10.1186/s13293-026-00870-4)
Supplement: Supplementary file 26 — Supplementary Material 26 [file 13293_2026_870_MOESM26_ESM.txt]

gene	age_effect	age_se	age_pval	I2	tau2	n_studies	age_padj
A1CF	-0.045314636	0.15658901	0.772286158	0	0	3	0.999942639
AAR2	-0.10076905	0.11204474	0.368458599	0	0	3	0.999942639
AATK	-0.012152123	0.0555122	0.826720889	0	0	3	0.999942639
ABCB8	-0.25235916	0.210038202	0.229560518	0	0	3	0.999942639
ABI1	-0.013554877	0.063411053	0.83073262	0	0	3	0.999942639
ABLIM3	0.091955652	0.198114906	0.642538046	0	0	3	0.999942639
AC016026.1	-0.082068895	0.14937973	0.582732486	0	0	3	0.999942639
AC091132.1	0.096679932	0.090096253	0.28323799	0	0	3	0.999942639
AC093323.1	0.005581817	0.073317965	0.939314363	0	0	3	0.999942639
AC123904.1	0.237118624	0.207360024	0.252826179	0	0	3	0.999942639
ACAA1	0.016612067	0.054832686	0.761920946	0	0	3	0.999942639
ACAD9	-0.027014912	0.183026832	0.882657803	0	0	3	0.999942639
ACMSD	0.085123745	0.044659531	0.05664242	0	0	3	0.730853947
ACSL4	-0.156911606	0.063310447	0.013195561	0	0	3	0.388418878
ACTL9	-0.115134688	0.127845148	0.367812067	0	0	3	0.999942639
ACTRT2	-0.091826348	0.041039709	0.025253682	0	0	3	0.538225312
ACVR1B	0.023156929	0.140122836	0.868738053	53.25896426	0.151947489	3	0.999942639
ACY3	0.026387797	0.09198717	0.774216542	0	0	3	0.999942639
ADAM33	0.052870525	0.0627052	0.399138886	0	0	3	0.999942639
ADAM9	0.012232066	0.047391392	0.796324073	0	0	3	0.999942639
ADAMTS12	0.076249695	0.057847204	0.187462675	0	0	3	0.999942639
ADAR	-0.065598476	0.065097838	0.313603043	0	0	3	0.999942639
ADCK2	-0.018702074	0.039944808	0.639643091	0	0	3	0.999942639
ADGRD2	0.014250035	0.099417887	0.886025836	0	0	3	0.999942639
ADGRE5	-0.016128982	0.064562864	0.802727899	0	0	3	0.999942639
ADNP	-0.015156128	0.222176422	0.945613183	0	0	3	0.999942639
AFF2	0.155960413	0.141789665	0.271357378	0	0	3	0.999942639
AGAP5	0.011794215	0.074817635	0.874740873	0	0	3	0.999942639
AKAP14	0.004356279	0.079008248	0.95602931	0	0	3	0.999942639
AKIP1	-0.122288187	0.143094417	0.392773796	0	0	3	0.999942639
ALDH18A1	0.027550426	0.283144441	0.922486833	9.692002414	0.250565353	3	0.999942639
ALDH6A1	0.028167779	0.060515095	0.641597075	0	0	3	0.999942639
ALDOA	0.057306757	0.069169129	0.407386301	0	0	3	0.999942639
ALG9	-0.079006576	0.073418363	0.281875986	0	0	3	0.999942639
ALKAL2	0.188724126	0.093529356	0.043611436	0	0	3	0.663039227
ALPK3	0.049466692	0.110990145	0.655824483	0	0	3	0.999942639
ALPP	0.069493252	0.095198655	0.465401527	0	0	3	0.999942639
AMN	0.030595283	0.062357992	0.623681573	0	0	3	0.999942639
AMN1	0.050681962	0.055693529	0.362814456	0	0	3	0.999942639
ANKLE2	0.021177065	0.125285713	0.865772914	0	0	3	0.999942639
ANKRD18CP	0.029423835	0.064148944	0.646464013	0	0	3	0.999942639
ANKRD2	0.074533832	0.160681664	0.642747896	0	0	3	0.999942639
ANO1	-0.121074675	0.087274319	0.165353754	0	0	3	0.999942639
ANXA4	-0.256175752	0.393101278	0.514608431	0	0	3	0.999942639
ANXA9	-0.233627153	0.356369393	0.512097096	0	0	3	0.999942639
AP006437.1	0.021657639	0.100888889	0.830025996	0	0	3	0.999942639
APBB2	0.014909925	0.075524282	0.843499694	0	0	3	0.999942639
APPL2	0.021734314	0.199333353	0.913174724	0	0	3	0.999942639
AQP11	-0.031175225	0.149441669	0.834751666	0	0	3	0.999942639
ARFGAP2	-0.078026907	0.050795891	0.124517048	3.117186775	0.001626861	3	0.943790694
ARHGDIA	-0.074726401	0.154130967	0.627801155	0	0	3	0.999942639
ARHGEF4	-0.015721928	0.053362631	0.768280891	52.62007778	0.030887382	3	0.999942639
ARHGEF5	-0.015244792	0.097088738	0.875229746	59.97670385	0.108854911	3	0.999942639
ARHGEF6	0.006102206	0.056580797	0.914115147	0	0	3	0.999942639
ARID2	0.04867001	0.063674421	0.444654333	58.23169155	0.04390287	3	0.999942639
ARL13A	0.032578686	0.125028709	0.794424405	0	0	3	0.999942639
ARMCX3	-0.064175181	0.072110242	0.373487742	0	0	3	0.999942639
ARRDC4	-0.138829854	0.281438203	0.621809693	0	0	3	0.999942639
ARSG	-0.008705664	0.131426049	0.947186738	0	0	3	0.999942639
ASB16	0.026642023	0.040914774	0.514943869	0	0	3	0.999942639
ASXL3	-0.174942956	0.089845437	0.051516204	0	0	3	0.705367546
ATP2A2	-0.023683903	0.091751855	0.79630661	0	0	3	0.999942639
ATP6AP2	0.096083387	0.155015224	0.53536844	84.74172986	0.397112137	3	0.999942639
ATP8B3	-0.010488772	0.082558135	0.898903116	0	0	3	0.999942639
ATRN	-0.04638818	0.065918003	0.481603735	0	0	3	0.999942639
ATXN7L1	-0.064363707	0.064605429	0.319124566	0	0	3	0.999942639
BACE1	-0.032366841	0.107874583	0.764145577	0	0	3	0.999942639
BBS10	-0.077354164	0.071119587	0.27674378	0	0	3	0.999942639
BCAP29	0.03988232	0.084158334	0.635573882	0	0	3	0.999942639
BCAS3	0.004082659	0.070409938	0.95376127	0	0	3	0.999942639
BCAT2	-0.062791697	0.263234394	0.811462989	69.7931426	1.400252711	3	0.999942639
BDH2	0.054962746	0.083419934	0.509980374	0	0	3	0.999942639
BEST1	-0.218604341	0.137661692	0.112290324	0	0	3	0.918888378
BFAR	-0.012419846	0.040010031	0.756242876	0	0	3	0.999942639
BHLHE23	0.156933772	0.41241559	0.703556949	0	0	3	0.999942639
BIN3	-0.027282503	0.114208766	0.811196511	0	0	3	0.999942639
BLOC1S4	0.111224861	0.11483874	0.332779329	15.11227155	0.023945165	3	0.999942639
BOD1L1	0.243979635	0.17506537	0.163423698	0	0	3	0.999942639
BPIFB2	-0.075184819	0.090713097	0.407206333	57.51163794	0.088896626	3	0.999942639
BRCA1	0.027674171	0.116379977	0.812042799	0	0	3	0.999942639
BRCA2	-0.13131592	0.094683805	0.165475637	0	0	3	0.999942639
BZW2	0.172807141	0.134719119	0.199589587	20.11776951	0.049167484	3	0.999942639
C10orf111	-0.132444086	0.111604493	0.235335244	0	0	3	0.999942639
C11orf86	0.057500477	0.080085243	0.472762888	0	0	3	0.999942639
C15orf56	-0.044856604	0.058887149	0.446216147	12.85582486	0.015394799	3	0.999942639
C16orf78	0.34570241	0.250379568	0.167367118	0	0	3	0.999942639
C19orf25	-0.107534275	0.083332729	0.196904643	0	0	3	0.999942639
C19orf53	0.001051511	0.147775662	0.99432263	0	0	3	0.999942639
C19orf54	0.045148941	0.073900899	0.541239965	0	0	3	0.999942639
C19orf70	0.024380708	0.095923902	0.799366399	0	0	3	0.999942639
C1orf105	0.015212039	0.053395086	0.775723923	0	0	3	0.999942639
C1orf61	0.031804069	0.129113298	0.805429247	0	0	3	0.999942639
C21orf2	-0.066652471	0.103071809	0.517851672	0	0	3	0.999942639
C22orf15	-0.006200518	0.087092556	0.943242897	0	0	3	0.999942639
C2orf50	-0.001429368	0.153890007	0.992589157	0	0	3	0.999942639
C2orf68	0.096953116	0.177763752	0.585475479	67.23144078	0.542423369	3	0.999942639
C2orf70	0.019867133	0.073470266	0.786844444	0	0	3	0.999942639
CA12	0.001162047	0.123955896	0.992520194	2.8757892	0.037933121	3	0.999942639
CA3	4.86E-05	0.057486843	0.999325834	10.5636121	0.004870882	3	0.999942639
CABLES2	0.007906742	0.051040771	0.876892024	0	0	3	0.999942639
CABP5	-0.131950062	0.245928858	0.591587105	0	0	3	0.999942639
CABYR	0.010761243	0.184950483	0.953601704	7.222151113	0.040295484	3	0.999942639
CACNA1A	0.090002028	0.120872597	0.456512104	0	0	3	0.999942639
CACNA1S	0.214034983	0.358962947	0.55100204	67.49282635	1.370335471	3	0.999942639
CADM3	-0.067438109	0.054595712	0.216745955	0	0	3	0.999942639
CALHM1	0.014535559	0.58313984	0.980113695	82.46109693	7.185394594	3	0.999942639
CALN1	-0.015560239	0.195200834	0.936464724	68.62499457	0.578859408	3	0.999942639
CALY	-0.036333333	0.123457463	0.768529901	58.95711242	0.208228497	3	0.999942639
CAND1	-0.015936483	0.073769949	0.828964781	43.51410268	0.061997506	3	0.999942639
CAND2	-0.061809227	0.075841305	0.415083147	14.19134786	0.021543993	3	0.999942639
CATSPER1	0.272332973	0.197190565	0.167258998	0	0	3	0.999942639
CBLN2	-0.125186766	0.181333228	0.489962418	69.66439914	0.481451429	3	0.999942639
CBLN4	0.111829377	0.102739864	0.276387171	0	0	3	0.999942639
CC2D2B	0.206594796	0.888698485	0.816173808	0	0	3	0.999942639
CCDC25	-0.217065036	0.236080626	0.357858686	46.62909997	0.55632758	3	0.999942639
CCDC39	-0.043374351	0.055801362	0.436982307	0	0	3	0.999942639
CCDC58	0.038419139	0.206568944	0.852454952	72.07384545	0.737758583	3	0.999942639
CCDC9B	0.055328361	0.05948816	0.352333035	0	0	3	0.999942639
CCL13	0.028904216	0.275651162	0.916488525	80.16863837	1.351929243	3	0.999942639
CCL20	-0.051012853	0.200949517	0.799604453	0	0	3	0.999942639
CCNJ	0.050202345	0.088383805	0.570032326	49.13113857	0.076111714	3	0.999942639
CCSAP	0.03677067	0.119145589	0.75761087	9.04628965	0.015223505	3	0.999942639
CCZ1B	0.231487107	0.211904082	0.274650922	80.15309355	0.729728382	3	0.999942639
CD200	0.063780583	0.066649195	0.338587675	0	0	3	0.999942639
CD200R1	0.022952156	0.058493192	0.694769914	0	0	3	0.999942639
CD276	-0.011856438	0.072016686	0.869231602	0	0	3	0.999942639
CDH12	0.086271553	0.130434041	0.508343647	64.0750377	0.190919424	3	0.999942639
CDH18	0.080590775	0.108090772	0.455918614	0	0	3	0.999942639
CDH3	0.016352028	0.100109742	0.870249934	57.73777279	0.104653534	3	0.999942639
CDK11A	-0.113666665	0.104545434	0.276927853	0	0	3	0.999942639
CDK12	-0.165441628	0.191510003	0.38765391	0	0	3	0.999942639
CDK5RAP2	-0.011253528	0.051700063	0.827686607	0	0	3	0.999942639
CDKN3	0.194701779	0.153354523	0.204220463	61.30053708	0.297674968	3	0.999942639
CEACAM3	-0.059324767	0.091766429	0.517971322	0	0	3	0.999942639
CECR2	-0.00688837	0.055149335	0.900599594	0	0	3	0.999942639
CEP41	-0.014347944	0.074709196	0.847702595	0	0	3	0.999942639
CES2	-0.057651261	0.05949319	0.332525404	0	0	3	0.999942639
CGREF1	-0.207312346	0.16811134	0.217506832	0	0	3	0.999942639
CHODL	0.027189061	0.052734661	0.606146133	0	0	3	0.999942639
CHRNB4	0.154190773	0.242069675	0.52414532	70.35131831	0.832983361	3	0.999942639
CIAO1	0.057334268	0.190699185	0.76367917	0	0	3	0.999942639
CIB1	0.041649479	0.050756435	0.411888199	0	0	3	0.999942639
CIB2	-0.030690327	0.049701408	0.536908858	0	0	3	0.999942639
CIC	-0.004358017	0.060590272	0.94266078	0	0	3	0.999942639
CIDEA	0.025432763	0.057684033	0.659286987	0	0	3	0.999942639
CIR1	-0.03117789	0.042107388	0.459034559	0	0	3	0.999942639
CLC	0.17374359	0.133898504	0.194432804	0	0	3	0.999942639
CLEC17A	0.117136669	0.856721894	0.891246906	0	0	3	0.999942639
CLEC2D	-0.132263885	0.104663113	0.206333921	0	0	3	0.999942639
CLN6	-0.022080426	0.050731138	0.663385288	0	0	3	0.999942639
CLPTM1	-0.047380471	0.069107438	0.492961629	0	0	3	0.999942639
CMA1	0.058185943	0.148363819	0.694922129	57.55046599	0.338899847	3	0.999942639
CMC1	-0.020520663	0.06575548	0.754983275	0	0	3	0.999942639
CMC4	-0.00052706	0.065078056	0.993538092	0	0	3	0.999942639
CMIP	-0.063498928	0.045345045	0.161408569	0	0	3	0.999942639
CMKLR1	0.070429814	0.0775557	0.363815288	0	0	3	0.999942639
CMPK1	-0.020700684	0.052855717	0.695320443	0	0	3	0.999942639
CMTM2	0.049615557	0.087705879	0.571595087	56.75751549	0.093534939	3	0.999942639
CMTM3	0.02027402	0.054096929	0.707829958	0	0	3	0.999942639
CMTM5	0.055596322	0.066298651	0.401708428	0	0	3	0.999942639
CNFN	0.070767594	0.113667739	0.533558635	0	0	3	0.999942639
CNMD	0.026048037	0.178444223	0.88394271	81.35454325	0.542512416	3	0.999942639
CNOT1	-0.025251658	0.041948926	0.547199456	0	0	3	0.999942639
CNOT6	0.066520769	0.100725385	0.508986183	21.75020898	0.032403649	3	0.999942639
CNOT6L	-0.023073421	0.077875416	0.767011428	0	0	3	0.999942639
COIL	-0.160339816	0.139246693	0.249534719	0	0	3	0.999942639
COL9A2	-0.29345007	0.387141566	0.448455988	60.94932681	1.396937318	3	0.999942639
COPS2	0.005223164	0.072828208	0.942825561	0	0	3	0.999942639
COPS7A	0.105289681	0.098232092	0.28378918	61.9523164	0.085603097	3	0.999942639
COX6A2	-0.006501919	0.144658758	0.964149872	0	0	3	0.999942639
CPNE8	-0.176897082	0.232800501	0.447334953	0	0	3	0.999942639
CRYBG3	0.015952398	0.065567072	0.807773837	0	0	3	0.999942639
CSRP3	0.017351236	0.067626664	0.797507732	0	0	3	0.999942639
CST8	0.013064966	0.155479334	0.933032386	0	0	3	0.999942639
CTF1	0.019052327	0.117041854	0.870689944	0	0	3	0.999942639
CTNND2	0.089288788	0.092278544	0.333243806	0	0	3	0.999942639
CTSW	-0.066275825	0.141792864	0.640204437	48.5644979	0.244266208	3	0.999942639
CTU2	0.122284596	0.151093384	0.418324641	0	0	3	0.999942639
CXCL11	-0.018562658	0.055204495	0.736680349	0	0	3	0.999942639
CXCL17	-0.067524064	0.076676188	0.378513086	0	0	3	0.999942639
CYP1A1	-0.011533332	0.1179891	0.922131498	0	0	3	0.999942639
CYP27B1	-0.172260456	0.106786528	0.106716464	0	0	3	0.904233152
CYP4B1	-0.049310627	0.133931432	0.712740398	0	0	3	0.999942639
CYP4V2	0.020714311	0.133333845	0.876540091	0	0	3	0.999942639
CYP7B1	0.104473329	0.158039267	0.508574277	67.20251325	0.384671951	3	0.999942639
DAZAP1	-0.017759825	0.057675293	0.75813729	0	0	3	0.999942639
DCBLD1	-0.061677887	0.091087949	0.498326929	0	0	3	0.999942639
DCLK3	0.001484545	0.080655906	0.985315041	0	0	3	0.999942639
DEFB105B	0.019030732	0.058205144	0.743698426	0	0	3	0.999942639
DEFB108B	0.115746931	0.088246275	0.189643208	53.35920641	0.088194324	3	0.999942639
DEFB119	-0.015029338	0.040999914	0.713939795	0	0	3	0.999942639
DGCR6L	0.096864256	0.16913377	0.566842449	0	0	3	0.999942639
DGLUCY	0.013111293	0.141631553	0.926242599	0	0	3	0.999942639
DIP2A	0.049596389	0.068710977	0.470410232	0	0	3	0.999942639
DKK1	-0.05730388	0.225593546	0.799484876	0	0	3	0.999942639
DLC1	0.078145209	0.051888365	0.132060586	0	0	3	0.956831204
DLK2	0.087933265	0.243260609	0.717742436	0	0	3	0.999942639
DLST	-0.012660307	0.057398069	0.825427057	0	0	3	0.999942639
DNAH11	-0.044535697	0.302562164	0.882977954	0	0	3	0.999942639
DNAJC8	0.013875683	0.05185046	0.788999805	0	0	3	0.999942639
DOLPP1	-0.040124832	0.077174472	0.603116804	0	0	3	0.999942639
DPP7	0.069989902	0.105539999	0.50722811	0	0	3	0.999942639
DRAP1	-0.066343359	0.135432357	0.624230543	0	0	3	0.999942639
DSCAM	-0.062449377	0.120044874	0.602912379	0	0	3	0.999942639
DSEL	-0.028546838	0.18495233	0.877336138	0	0	3	0.999942639
DSG4	-0.032354238	0.071545456	0.65111099	0	0	3	0.999942639
DSP	0.082231054	0.119603469	0.491748374	0	0	3	0.999942639
DSPP	0.052692607	0.085793419	0.53909635	0	0	3	0.999942639
ECH1	-0.008239525	0.056133162	0.883301465	0	0	3	0.999942639
EEF1GP1	0.006467922	0.087656536	0.941179788	21.80884212	0.048885783	3	0.999942639
EIF2B2	0.057654417	0.104378638	0.580702826	0	0	3	0.999942639
ELMO1	-0.472526469	0.419198633	0.259652112	77.27322388	2.636047	3	0.999942639
ELMOD2	-0.185654619	0.074001844	0.012114765	0	0	3	0.374265477
ELOVL7	0.000562075	0.07463745	0.993991397	0	0	3	0.999942639
EMC2	-0.038634809	0.044311792	0.383270846	0	0	3	0.999942639
ENSA	0.128097229	0.160496482	0.424794433	62.06622803	0.250287942	3	0.999942639
ENY2	0.081864329	0.099335643	0.409872296	0	0	3	0.999942639
EOMES	0.095371605	0.186891173	0.609837406	0	0	3	0.999942639
EP300	0.013698928	0.112867533	0.903396603	0	0	3	0.999942639
EPHX2	-0.022818082	0.811487459	0.977567372	0	0	3	0.999942639
ERGIC1	0.143719455	0.147625569	0.330284793	48.95955404	0.223685628	3	0.999942639
ERI3	0.042639409	0.062131813	0.492540734	0	0	3	0.999942639
ERICH3	0.109732961	0.070575012	0.119983812	0	0	3	0.937387984
ETAA1	0.009535959	0.054899386	0.862102155	0	0	3	0.999942639
EXTL3	0.022692926	0.053030214	0.668706112	0	0	3	0.999942639
FAF1	-0.027495872	0.094850401	0.771902901	67.78399254	0.10833908	3	0.999942639
FAM105A	0.063536062	0.066224883	0.337357969	0	0	3	0.999942639
FAM110C	0.063195021	0.097723003	0.51784232	0	0	3	0.999942639
FAM161A	-0.090875557	0.106841318	0.395010664	0	0	3	0.999942639
FAM182B	-0.04587598	0.050632524	0.364905395	0	0	3	0.999942639
FAM183BP	-0.03960853	0.045284831	0.381762542	0	0	3	0.999942639
FAM227A	0.045053846	0.107799785	0.675990957	0	0	3	0.999942639
FAM35DP	0.182231883	0.225752513	0.419539899	0	0	3	0.999942639
FAM47DP	-0.009017867	0.043335648	0.835155949	0	0	3	0.999942639
FAM89B	0.311544171	0.812993951	0.701567019	0	0	3	0.999942639
FAM9B	-0.115480558	0.116964721	0.323490187	0	0	3	0.999942639
FANCE	0.055387675	0.117120418	0.636275817	0	0	3	0.999942639
FASTKD2	-0.107204379	0.095874471	0.263492518	0	0	3	0.999942639
FBLL1	-0.068118625	0.051330406	0.184488215	0	0	3	0.999942639
FBN2	-0.036098016	0.067015461	0.590126952	0	0	3	0.999942639
FBXL2	-0.003131844	0.885898358	0.99717931	0	0	3	0.999942639
FBXL6	-0.244223988	0.469812208	0.60317983	36.79953195	2.089231664	3	0.999942639
FBXO21	-0.107539292	0.078867477	0.172711064	0	0	3	0.999942639
FCRL3	-0.06416514	0.088993796	0.470905277	0	0	3	0.999942639
FERMT3	-0.001908629	0.050016972	0.969560409	0	0	3	0.999942639
FGD1	0.005560222	0.053339719	0.916977559	0	0	3	0.999942639
FGD2	0.010398305	0.07620407	0.891462854	0	0	3	0.999942639
FGF13	0.070500517	0.105485336	0.503913878	0	0	3	0.999942639
FIG4	-0.018017002	0.06635218	0.785978854	0	0	3	0.999942639
FLNC	0.029396232	0.103099713	0.775548926	0	0	3	0.999942639
FLT4	0.000823353	0.243116847	0.997297845	78.38373745	1.051793944	3	0.999942639
FMNL1	0.00215607	0.064764146	0.973442443	29.39689007	0.048203571	3	0.999942639
FN3KRP	0.035990454	0.045909412	0.433072384	0	0	3	0.999942639
FOXL1	-0.056966791	0.075689514	0.451667583	0.937558252	0.000679082	3	0.999942639
FOXRED2	0.217722336	0.849344688	0.797687114	0	0	3	0.999942639
FRMD5	-0.027664716	0.053551474	0.605435095	0	0	3	0.999942639
FRMD7	0.011218119	0.055810849	0.840696639	0	0	3	0.999942639
GABRA6	-0.013049589	0.058216183	0.822634822	0	0	3	0.999942639
GABRG2	0.050017337	0.06839331	0.46458424	21.06367753	0.020877474	3	0.999942639
GALNT18	0.051825341	0.052701255	0.325420633	0	0	3	0.999942639
GAPDHP29	0.064715589	0.084753156	0.445119158	0	0	3	0.999942639
GBP5	-0.000366856	0.078413305	0.996267121	47.22352219	0.054754667	3	0.999942639
GBP6	-0.016654312	0.051210367	0.74501936	0	0	3	0.999942639
KCTD3	-0.017804507	0.244144261	0.941864864	72.46356781	0.863443689	3	0.999942639
LILRP2	-0.135464248	0.191185756	0.478605135	40.58210342	0.299912738	3	0.999942639
SLC9C2	0.025788169	0.145675338	0.859488793	0	0	3	0.999942639
SRGAP3	0.004820609	0.075132101	0.948841416	0	0	3	0.999942639
TTC14	-0.446054181	0.285368288	0.118033188	0	0	3	0.933844037
A2ML1	-0.038752564	0.078364736	0.620942278	0	0	3	0.999942639
ABCC6	0.157359417	0.182178712	0.387717534	0	0	3	0.999942639
ARL3	-0.173756556	0.887924758	0.844854081	0	0	3	0.999942639
CBR4	-0.26718705	0.102132426	0.008894456	0	0	3	0.326728351
CEMIP	-0.074678722	0.074465109	0.315924247	0	0	3	0.999942639
COX6C	0.039646904	0.159602226	0.803816639	0	0	3	0.999942639
DDC	-0.094898323	0.330636248	0.774099073	78.5913575	1.731698736	3	0.999942639
EAPP	0.029441598	0.14931045	0.84368373	0	0	3	0.999942639
FAM98C	0.008772631	0.119329419	0.94139545	15.95799828	0.246052463	3	0.999942639
ADAMTS13	0.021828049	0.077854533	0.779193915	0	0	3	0.999942639
AKTIP	-0.051405833	0.177227202	0.771773311	48.51970426	0.263034188	3	0.999942639
BCL11B	-0.255383308	0.269606492	0.343514127	29.32777927	0.226701465	3	0.999942639
CPNE9	0.176981681	0.225016001	0.431557452	4.431212179	0.035775586	3	0.999942639
CRIM1	-0.039678692	0.050805852	0.434810346	0	0	3	0.999942639
DHDH	0.073334687	0.888044193	0.934185507	0	0	3	0.999942639
E2F2	-0.19980917	0.555730448	0.719188677	0	0	3	0.999942639
FAM3B	-0.011533332	0.1179891	0.922131498	0	0	3	0.999942639
FLT1	0.192113652	0.102747356	0.061516131	0	0	3	0.757643064
FLT3	0.037550733	0.149693841	0.80192991	67.22254698	0.315052055	3	0.999942639
LUC7L2	0.502613384	0.249969769	0.044357505	0	0	3	0.664051629
