# Supplementary material for: Sex-biased transcriptomic landscapes in bipolar disorder: integrating neurobiology and clinical heterogeneity through cross-study meta-analysis
Source: Biol Sex Differ. 2026 May 8;17:125. doi: 10.1186/s13293-026-00870-4 (PMC13321544; doi:10.1186/s13293-026-00870-4)
Supplement: Supplementary file 27 — Supplementary Material 27 [file 13293_2026_870_MOESM27_ESM.txt]

gene	n_studies	estimate	se	pval	ci_lb	ci_ub	I2	method	tau2	QEp	padj
ZFX	4	-0.54359088	0.061356345	8.03E-19	-0.663847106	-0.423334653	22.73057194	REML	0.003916235	0.479510449	4.11E-15
KDM5C	4	-0.280540829	0.037367945	6.03E-14	-0.353780655	-0.207301003	0.000425199	REML	6.53E-08	0.253869894	1.54E-10
STS	4	-0.430792641	0.062266394	4.56E-12	-0.552832531	-0.308752751	0.838672674	REML	0.000283392	0.546375154	7.78E-09
EIF2S3	4	-0.265624218	0.046223014	9.11E-09	-0.35621966	-0.175028776	0	REML	0	0.800623657	1.16E-05
USP9X	4	-0.19681442	0.035338295	2.56E-08	-0.266076206	-0.127552634	3.551249565	REML	0.000505438	0.574644447	2.61E-05
EIF1AX	4	-0.246465316	0.04698949	1.56E-07	-0.338563024	-0.154367609	0.019245394	REML	5.57E-06	0.38280113	0.000133121
BCAS1	4	0.398699904	0.091305475	1.26E-05	0.219744462	0.577655346	0	REML	0	0.708239382	0.009216982
HUNK	4	0.299347739	0.069154992	1.50E-05	0.163806445	0.434889033	0	REML	0	0.574829704	0.009590432
DIP2B	4	0.18739604	0.044102632	2.15E-05	0.10095647	0.27383561	0	REML	0	0.93453493	0.010976737
PNKD	4	0.205816607	0.048220811	1.97E-05	0.111305555	0.300327659	0	REML	0	0.802305587	0.010976737
KCNK10	4	0.386382737	0.091686708	2.51E-05	0.206680091	0.566085384	0.009373276	REML	3.81E-06	0.285065797	0.011655556
KIF1C	4	0.338228524	0.081144603	3.07E-05	0.179188025	0.497269022	0	REML	0	0.988372962	0.013082809
DUSP7	4	0.229546085	0.055480954	3.51E-05	0.120805412	0.338286757	0	REML	0	0.570270492	0.013741195
RILPL1	4	0.184935134	0.044874166	3.77E-05	0.096983386	0.272886883	0.007060787	REML	1.93E-06	0.594880772	0.013741195
TTLL11	4	0.171203131	0.041698622	4.03E-05	0.089475334	0.252930928	0	REML	0	0.975119155	0.013741195
KPNA5	4	-0.125210535	0.030888562	5.04E-05	-0.185751004	-0.064670066	0	REML	0	0.312035123	0.015170775
SVEP1	4	0.477470904	0.117613746	4.91E-05	0.246952198	0.707989609	0	REML	0	0.929102595	0.015170775
PIK3C2B	4	0.245902903	0.06104407	5.62E-05	0.126258723	0.365547083	0.027845294	REML	6.13E-06	0.28482518	0.015962854
PPFIBP2	4	0.266042902	0.067039563	7.23E-05	0.134647773	0.39743803	0	REML	0	0.647239608	0.019471627
SYNJ2	4	0.350569208	0.089005013	8.19E-05	0.176122587	0.525015828	0	REML	0	0.363459922	0.020942978
DVL3	4	0.144411068	0.036902394	9.10E-05	0.072083704	0.216738432	0	REML	0	0.833962066	0.022168904
KCNAB2	4	0.224686081	0.058346943	0.000117702	0.110328175	0.339043987	0	REML	0	0.725044841	0.027033484
LHPP	4	0.188285453	0.048995486	0.000121582	0.092256064	0.284314842	0	REML	0	0.663181181	0.027033484
FAM133A	4	-0.263555609	0.069925079	0.000163828	-0.400606245	-0.126504973	0	REML	0	0.936188887	0.034908998
IQSEC2	4	0.32996124	0.087883379	0.000173663	0.157712983	0.502209498	0	REML	0	0.863258233	0.035524592
USP54	4	0.234460965	0.062852166	0.000191209	0.111272983	0.357648947	0	REML	0	0.536268401	0.037609396
BIN1	4	0.240731521	0.065616065	0.000243702	0.112126397	0.369336646	0.011562209	REML	3.29E-06	0.397327526	0.037843583
DAAM2	4	0.293237708	0.080107864	0.000251688	0.136229179	0.450246237	0	REML	0	0.683939553	0.037843583
KCNH8	4	0.3049424	0.08335918	0.000254018	0.14156141	0.46832339	0	REML	0	0.917622072	0.037843583
KIAA0556	4	0.197519051	0.053714794	0.000235825	0.092239988	0.302798113	0.031401555	REML	5.91E-06	0.257195524	0.037843583
KL	4	-0.374063442	0.100833152	0.000207483	-0.571692788	-0.176434097	0	REML	0	0.954933374	0.037843583
PRUNE2	4	0.223571702	0.060990043	0.000246655	0.104033413	0.34310999	0	REML	0	0.784587949	0.037843583
RBM27	4	-0.130621476	0.035139756	0.000201444	-0.199494131	-0.06174882	0	REML	0	0.951032053	0.037843583
TMC7	4	0.291594094	0.079818978	0.000259	0.135151772	0.448036416	0	REML	0	0.55851731	0.037843583
ZRANB2	4	-0.099437101	0.027146501	0.000249298	-0.152643265	-0.046230936	0	REML	0	0.834615121	0.037843583
ADA	4	0.415931234	0.115161809	0.000304183	0.190218235	0.641644233	0	REML	0	0.617823463	0.039296429
FAM172A	4	-0.108905125	0.030062074	0.000291572	-0.167825707	-0.049984543	0.065508207	REML	7.95E-06	0.1455237	0.039296429
NCAM1	4	0.10737065	0.029750692	0.000307364	0.049060366	0.165680935	0	REML	0	0.745804468	0.039296429
RAB11FIP4	4	0.149524864	0.041408892	0.000305094	0.068364927	0.230684801	0.000679244	REML	1.40E-07	0.124950476	0.039296429
SH3PXD2A	4	0.244642793	0.067515743	0.000290652	0.112314368	0.376971218	0	REML	0	0.861160236	0.039296429
ADCY9	4	0.192834761	0.054094917	0.000364206	0.086810673	0.29885885	0	REML	0	0.535915734	0.045427982
CYTH1	4	0.119780409	0.033696805	0.00037848	0.053735886	0.185824933	7.61E-05	REML	9.02E-09	0.323874945	0.046084434
HNMT	4	-0.180320811	0.051058925	0.00041302	-0.280394465	-0.080247157	0.009017522	REML	2.37E-06	0.504362365	0.046937387
PITPNM2	4	0.330928643	0.093568527	0.00040508	0.147537701	0.514319586	0	REML	0	0.891936351	0.046937387
WDR64	4	0.700336921	0.198275266	0.000412204	0.311724542	1.088949301	0	REML	0	0.570864585	0.046937387
